# Supplementary material for: Gravacin as an inhibitor of the auxin transport-activating protein kinase D6PK in Arabidopsis
Source: Front Plant Sci. 2025 Mar 12;16:1563571. doi: 10.3389/fpls.2025.1563571 (PMC11938129; doi:10.3389/fpls.2025.1563571)
Supplement: Supplementary file 2 [file DataSheet4.xlsx]

## Sheet: Table S4
Table S4. Differentially Expressed Genes of Col-0 seedlings after gravacin treatment
Gene ID	Gene Model Description	Type	controlseed Average Read Count	gravacinseed Average Read Count	log2 (gravacinseed / controlseed)	Pvalue(gravacinseed / controlseed)	Qvalue (gravacinseed / controlseed)
AT1G01010	NAC domain containing protein 1(NAC001)	mRNA	209.54	371.78	0.82725	9.64094e-09	7.55079e-07
AT1G01120	3-ketoacyl-CoA synthase 1(KCS1)	mRNA	3089.93	2605.14	-0.246212	0.00187193	0.0323166
AT1G01420	UDP-glucosyl transferase 72B3(UGT72B3)	mRNA	211.93	119.6	-0.825381	4.67366e-06	0.000201121
AT1G01430	TRICHOME BIREFRINGENCE-LIKE 25(TBL25)	mRNA	2615.02	1970.54	-0.408235	8.43321e-08	5.42868e-06
AT1G01720	NAC (No Apical Meristem) domain transcriptional regulator superfamily protein(ATAF1)	mRNA	1084.83	2201.82	1.02122	3.51903e-36	2.23468e-33
AT1G02360	Chitinase family protein(AT1G02360)	mRNA	395.2	595.31	0.591068	0.00064105	0.0136327
AT1G02520	P-glycoprotein 11(ABCB11)	mRNA	167.98	409.35	1.28505	1.77048e-11	1.97152e-09
AT1G02610	RING/FYVE/PHD zinc finger superfamily protein(AT1G02610)	mRNA	111.29	245.86	1.1435	7.91262e-08	5.13004e-06
AT1G02640	beta-xylosidase 2(BXL2)	mRNA	1336.27	1659.06	0.312157	0.00206253	0.0350659
AT1G02660	alpha/beta-Hydrolases superfamily protein(AT1G02660)	mRNA	838.35	1349.02	0.686286	2.99259e-05	0.00101026
AT1G02850	beta glucosidase 11(BGLU11)	mRNA	1748.33	3697.98	1.08076	4.10812e-24	1.23749e-21
AT1G02880	thiamine pyrophosphokinase1(TPK1)	mRNA	275.4	548.13	0.993004	2.1465e-15	3.60244e-13
AT1G02920	glutathione S-transferase 7(GSTF7)	mRNA	1949.89	3413.01	0.807649	2.82494e-11	3.03082e-09
AT1G03090	methylcrotonyl-CoA carboxylase alpha chain(MCCA)	mRNA	1928.4	2635.36	0.450594	0.000422237	0.00975505
AT1G03130	photosystem I subunit D-2(PSAD-2)	mRNA	11817.7	9193.75	-0.362224	8.26619e-07	4.16786e-05
AT1G03220	Eukaryotic aspartyl protease family protein(AT1G03220)	mRNA	5234.17	7885.54	0.591249	2.05033e-10	2.01567e-08
AT1G03230	Eukaryotic aspartyl protease family protein(AT1G03230)	mRNA	1011.64	1409.07	0.47804	1.00707e-05	0.000391109
AT1G03410	2-oxoglutarate (2OG) and Fe(II)-dependent oxygenase superfamily protein(2A6)	mRNA	403.01	293.93	-0.455319	0.000519388	0.0115236
AT1G03440	Leucine-rich repeat (LRR) family protein(AT1G03440)	mRNA	261.92	184.25	-0.507455	0.00166523	0.0294403
AT1G03630	protochlorophyllide oxidoreductase C(POR C)	mRNA	1605.69	1318.84	-0.28392	0.00152051	0.0273983
AT1G03700	Uncharacterized protein family (UPF0497)(AT1G03700)	mRNA	18.51	54.77	1.56522	0.000600596	0.0129822
AT1G03740	Protein kinase superfamily protein(AT1G03740)	mRNA	993.69	1335.53	0.426543	1.49118e-07	9.10044e-06
AT1G03820	E6-like protein(AT1G03820)	mRNA	101.41	57.81	-0.810677	0.00108555	0.0209455
AT1G03870	FASCICLIN-like arabinoogalactan 9(FLA9)	mRNA	7127.49	5899.58	-0.272783	0.00134125	0.0248338
AT1G04040	HAD superfamily, subfamily IIIB acid phosphatase(AT1G04040)	mRNA	5020.55	4020.57	-0.320446	0.000547561	0.0120576
AT1G04220	3-ketoacyl-CoA synthase 2(KCS2)	mRNA	253.52	422.68	0.737464	4.33216e-05	0.00138676
AT1G04240	AUX/IAA transcriptional regulator family protein(SHY2)	mRNA	978.84	682.82	-0.519568	7.50635e-06	0.000306729
AT1G04350	2-oxoglutarate (2OG) and Fe(II)-dependent oxygenase superfamily protein(AT1G04350)	mRNA	369.63	254.61	-0.537789	0.000215558	0.00564005
AT1G04770	Tetratricopeptide repeat (TPR)-like superfamily protein(AT1G04770)	mRNA	331.42	750.84	1.17983	4.38131e-18	8.5786e-16
AT1G05000	Phosphotyrosine protein phosphatases superfamily protein(PFA-DSP1)	mRNA	528.28	802.34	0.602931	4.32364e-05	0.00138676
AT1G05240	Peroxidase superfamily protein(AT1G05240)	mRNA	759.45	350.45	-1.11576	0.00231711	0.0383941
AT1G05340	cysteine-rich TM module stress tolerance protein(AT1G05340)	mRNA	214.43	511.87	1.25524	1.23584e-08	9.33678e-07
AT1G05560	UDP-glucosyltransferase 75B1(UGT75B1)	mRNA	2123.84	5892.37	1.47217	1.17626e-43	1.25625e-40
AT1G05570	callose synthase 1(CALS1)	mRNA	1699.12	979.16	-0.795173	1.76804e-16	3.07717e-14
AT1G05575	uncharacterized protein(AT1G05575)	mRNA	83.37	228.94	1.45741	1.48432e-08	1.10716e-06
AT1G05675	UDP-Glycosyltransferase superfamily protein(AT1G05675)	mRNA	36.79	179.77	2.28859	5.37802e-11	5.54219e-09
AT1G05700	Leucine-rich repeat transmembrane protein kinase protein(AT1G05700)	mRNA	95.4	30.88	-1.62746	5.11419e-09	4.14355e-07
AT1G05850	Chitinase family protein(POM1)	mRNA	10988	9414.41	-0.222982	0.00277561	0.0442741
AT1G06040	B-box zinc finger family protein(STO)	mRNA	2659.85	2188.68	-0.281287	0.000627384	0.0134131
AT1G06180	myb domain protein 13(MYB13)	mRNA	154.09	251.69	0.707814	1.3711e-05	0.000511356
AT1G06680	photosystem II subunit P-1(PSBP-1)	mRNA	53896.5	45400.6	-0.247481	0.00224513	0.0375992
AT1G06830	Glutaredoxin family protein(AT1G06830)	mRNA	227.83	104.41	-1.1257	1.61097e-07	9.70547e-06
AT1G06870	Peptidase S24/S26A/S26B/S26C family protein(Plsp2A)	mRNA	513.3	779.15	0.60209	2.65549e-09	2.20471e-07
AT1G06980	6,7-dimethyl-8-ribityllumazine synthase(AT1G06980)	mRNA	106.76	61.4	-0.797893	0.00143012	0.0260886
AT1G07010	Calcineurin-like metallo-phosphoesterase superfamily protein(SLP1)	mRNA	406.74	288.04	-0.497854	0.000288986	0.00720809
AT1G07030	Mitochondrial substrate carrier family protein(AT1G07030)	mRNA	679.68	862.15	0.343071	0.000502991	0.0112128
AT1G07160	Protein phosphatase 2C family protein(AT1G07160)	mRNA	13.49	105.59	2.96864	3.06098e-13	3.9956e-11
AT1G07400	HSP20-like chaperones superfamily protein(AT1G07400)	mRNA	238.14	599.73	1.3325	0.000305661	0.00748885
AT1G07520	GRAS family transcription factor(AT1G07520)	mRNA	202.24	294.86	0.543976	0.000226656	0.00587156
AT1G07550	Leucine-rich repeat protein kinase family protein(AT1G07550)	mRNA	27.66	9.52	-1.53818	0.00249277	0.0407586
AT1G08380	photosystem I subunit O(PSAO)	mRNA	33752.5	28060.9	-0.266433	0.000430825	0.00988542
AT1G08920	ERD (early response to dehydration) six-like 1(ESL1)	mRNA	311.44	558.51	0.842642	3.75658e-07	2.08663e-05
AT1G08930	Major facilitator superfamily protein(ERD6)	mRNA	2999.33	5005.42	0.738851	1.1018e-14	1.69202e-12
AT1G08940	Phosphoglycerate mutase family protein(AT1G08940)	mRNA	206.25	311.32	0.593981	3.2246e-05	0.00107468
AT1G09070	soybean gene regulated by cold-2(SRC2)	mRNA	2742.23	3760.08	0.455412	0.0012867	0.0239749
AT1G09310	plant/protein (Protein of unknown function, DUF538)(AT1G09310)	mRNA	28083.8	23056.4	-0.284567	0.000482362	0.0108248
AT1G09750	Eukaryotic aspartyl protease family protein(AT1G09750)	mRNA	4824.83	3762.65	-0.358728	1.44089e-05	0.000533154
AT1G09970	Leucine-rich receptor-like protein kinase family protein(LRR XI-23)	mRNA	4312.79	7209	0.741177	8.69895e-24	2.44793e-21
AT1G10070	branched-chain amino acid transaminase 2(BCAT-2)	mRNA	388.19	609.33	0.65047	0.00181134	0.0314788
AT1G10140	Uncharacterized conserved protein UCP031279(AT1G10140)	mRNA	253.98	374.39	0.55985	0.000125383	0.00349466
AT1G10360	glutathione S-transferase TAU 18(GSTU18)	mRNA	491.63	354.77	-0.470704	5.78885e-05	0.00179439
AT1G10380	Putative membrane lipoprotein(AT1G10380)	mRNA	208.14	296.97	0.512712	0.00182648	0.0316719
AT1G10550	xyloglucan:xyloglucosyl transferase 33(XTH33)	mRNA	382.19	215.84	-0.824325	6.93691e-10	6.24481e-08
AT1G11050	Protein kinase superfamily protein(AT1G11050)	mRNA	290.01	574.58	0.986428	8.38091e-12	9.74841e-10
AT1G11310	Seven transmembrane MLO family protein(MLO2)	mRNA	2051.27	2513.9	0.293409	3.44033e-05	0.00113851
AT1G11545	xyloglucan endotransglucosylase/hydrolase 8(XTH8)	mRNA	2104.12	1658.56	-0.343287	0.000103415	0.00295961
AT1G11720	starch synthase 3(SS3)	mRNA	950.42	776.63	-0.291337	0.00199263	0.03405
AT1G12200	Flavin-binding monooxygenase family protein(FMO)	mRNA	462.81	678.47	0.551867	1.17222e-05	0.000443519
AT1G12210	RPS5-like 1(RFL1)	mRNA	105.86	157.67	0.574736	0.00232566	0.0385014
AT1G12460	Leucine-rich repeat protein kinase family protein(AT1G12460)	mRNA	398.37	310.7	-0.358589	0.0031211	0.0489215
AT1G12740	cytochrome P450, family 87, subfamily A, polypeptide 2(CYP87A2)	mRNA	179.83	337.63	0.908779	4.71946e-06	0.000202351
AT1G12900	glyceraldehyde 3-phosphate dehydrogenase A subunit 2(GAPA-2)	mRNA	14039.8	10467.4	-0.423625	9.60806e-06	0.00037688
AT1G12990	beta-1,4-N-acetylglucosaminyltransferase family protein(AT1G12990)	mRNA	459.61	355.69	-0.369805	0.00159474	0.0283865
AT1G13080	cytochrome P450, family 71, subfamily B, polypeptide 2(CYP71B2)	mRNA	766.48	462.22	-0.729669	3.12804e-07	1.77528e-05
AT1G13195	RING/U-box superfamily protein(AT1G13195)	mRNA	179.65	260.13	0.534063	0.000511345	0.0113667
AT1G13210	autoinhibited Ca2+/ATPase II(ACA.l)	mRNA	759.79	1144.68	0.591258	4.60043e-10	4.2724e-08
AT1G13300	myb-like transcription factor family protein(HRS1)	mRNA	789.32	587.47	-0.426097	0.00166843	0.0294748
AT1G13520	hypothetical protein (DUF1262)(AT1G13520)	mRNA	26.59	83.72	1.65439	5.28698e-07	2.79781e-05
AT1G13990	plant/protein(AT1G13990)	mRNA	815.12	1179.53	0.533127	7.12836e-07	3.68916e-05
AT1G14120	2-oxoglutarate (2OG) and Fe(II)-dependent oxygenase superfamily protein(AT1G14120)	mRNA	837.63	1308.96	0.64404	3.10475e-05	0.00104064
AT1G14130	2-oxoglutarate (2OG) and Fe(II)-dependent oxygenase superfamily protein(AT1G14130)	mRNA	288.76	1078.25	1.90074	2.9756e-55	5.37806e-52
AT1G14150	PsbQ-like 2(PnsL2)	mRNA	681.24	474.86	-0.520651	7.75677e-05	0.00230118
AT1G14210	Ribonuclease T2 family protein(AT1G14210)	mRNA	847.1	686.84	-0.302558	0.00284771	0.0451788
AT1G14280	phytochrome kinase substrate 2(PKS2)	mRNA	1182.65	844.55	-0.48577	5.89261e-07	3.08358e-05
AT1G14345	NAD(P)-linked oxidoreductase superfamily protein(AT1G14345)	mRNA	829.46	584.44	-0.505108	2.50161e-05	0.000864381
AT1G14370	protein kinase 2A(APK2A)	mRNA	240.38	360.38	0.584183	2.19559e-05	0.000773429
AT1G14540	Peroxidase superfamily protein(PER4)	mRNA	43.11	138.93	1.68824	1.43325e-11	1.61128e-09
AT1G14870	PLANT CADMIUM RESISTANCE 2(PCR2)	mRNA	1373	2505	0.867471	2.9609e-13	3.88655e-11
AT1G14920	GRAS family transcription factor family protein(GAI)	mRNA	1554.43	1264.09	-0.298287	0.000293517	0.00729432
AT1G14980	chaperonin 10(CPN10)	mRNA	3325.99	4031.46	0.277516	0.00138134	0.0254159
AT1G15125	S-adenosyl-L-methionine-dependent methyltransferases superfamily protein(AT1G15125)	mRNA	1741.03	2562.96	0.557872	5.43702e-05	0.00169203
AT1G15170	MATE efflux family protein(AT1G15170)	mRNA	149.61	223.63	0.579873	0.00137866	0.0254062
AT1G15415	late embryogenesis abundant-like protein(AT1G15415)	mRNA	11.78	36.47	1.63	0.000404971	0.00946787
AT1G15520	pleiotropic drug resistance 12(ABCG40)	mRNA	67.57	921.38	3.76945	0.00017854	0.00474615
AT1G15670	Galactose oxidase/kelch repeat superfamily protein(AT1G15670)	mRNA	1051.65	1631.04	0.633133	1.20844e-08	9.15918e-07
AT1G15820	light harvesting complex photosystem II subunit 6(LHCB6)	mRNA	56006.8	45406.3	-0.302709	3.94826e-05	0.00129384
AT1G15980	NDH-dependent cyclic electron flow 1(PnsB1)	mRNA	1462.74	1077.47	-0.441023	0.000101842	0.00292529
AT1G16030	heat shock protein 70B(Hsp70b)	mRNA	212.11	450.86	1.08788	3.52762e-12	4.29455e-10
AT1G16080	nuclear protein(AT1G16080)	mRNA	1374.55	1113.72	-0.303573	0.000543671	0.0119944
AT1G16130	wall associated kinase-like 2(WAKL2)	mRNA	66.08	136.65	1.04804	2.56949e-05	0.000883936
AT1G16300	glyceraldehyde-3-phosphate dehydrogenase of plastid 2(GAPCP-2)	mRNA	262.59	387.02	0.559605	3.86269e-05	0.00126757
AT1G16400	cytochrome P450, family 79, subfamily F, polypeptide 2(CYP79F2)	mRNA	470.62	303.25	-0.634039	2.63257e-06	0.00012034
AT1G16720	high chlorophyll fluorescence phenotype 173(HCF173)	mRNA	2137.8	1626.23	-0.394596	3.31416e-05	0.00110141
AT1G16880	uridylyltransferase-like protein(ACR11)	mRNA	4236.65	3352.34	-0.337756	8.77971e-06	0.00035083
AT1G17020	senescence-related gene 1(SRG1)	mRNA	199.04	356.29	0.839992	9.5528e-08	6.11588e-06
AT1G17100	SOUL heme-binding family protein(HBP1)	mRNA	898.95	671.94	-0.419916	0.00213722	0.0361788
AT1G17147	VQ motif-containing protein(AT1G17147)	mRNA	121.02	586.62	2.27717	1.3451e-43	1.3741e-40
AT1G17170	glutathione S-transferase TAU 24(GSTU24)	mRNA	558.51	3736.9	2.74219	6.90926e-15	1.08227e-12
AT1G17180	glutathione S-transferase TAU 25(GSTU25)	mRNA	415.36	2857.37	2.78226	1.66908e-12	2.10843e-10
AT1G17200	Uncharacterized protein family (UPF0497)(AT1G17200)	mRNA	1358.15	1128.62	-0.267082	0.00124789	0.0233814
AT1G17290	alanine aminotransferas(AlaAT1)	mRNA	3127.39	4016.16	0.360857	7.83794e-07	3.98615e-05
AT1G17745	D-3-phosphoglycerate dehydrogenase(PGDH)	mRNA	915.33	1443.44	0.657145	1.9147e-06	9.05186e-05
AT1G17840	white-brown complex-like protein(ABCG11)	mRNA	2554.52	2055.53	-0.313538	0.0001438	0.00393333
AT1G17860	Kunitz family trypsin and protease inhibitor protein(AT1G17860)	mRNA	1971.98	3955.55	1.00423	9.0921e-19	1.90739e-16
AT1G17990	FMN-linked oxidoreductases superfamily protein(AT1G17990)	mRNA	202.76	324.86	0.680049	6.40318e-05	0.00194128
AT1G18020	FMN-linked oxidoreductases superfamily protein(AT1G18020)	mRNA	863.54	1156.27	0.421135	3.78889e-05	0.00124509
AT1G18100	PEBP (phosphatidylethanolamine-binding protein) family protein(E12A11)	mRNA	119.83	224.92	0.908411	8.37523e-05	0.00245673
AT1G18210	Calcium-binding EF-hand family protein(AT1G18210)	mRNA	1116.47	1473.12	0.39993	1.04355e-05	0.000401954
AT1G18330	Homeodomain-like superfamily protein(EPR1)	mRNA	952.49	724.95	-0.393827	0.000355526	0.00851524
AT1G18390	Serine/Threonine kinase family catalytic domain protein(AT1G18390)	mRNA	366.94	564.77	0.6221	1.24233e-07	7.70182e-06
AT1G18570	myb domain protein 51(MYB51)	mRNA	441.48	977.52	1.14679	0.000403396	0.00944042
AT1G18730	NDH dependent flow 6(PnsB4)	mRNA	1241.11	968.99	-0.357067	0.000302707	0.00744755
AT1G19020	CDP-diacylglycerol-glycerol-3-phosphate 3-phosphatidyltransferase(AT1G19020)	mRNA	331.16	1081.02	1.70682	2.28342e-08	1.64575e-06
AT1G19150	PSI type II chlorophyll a/b-binding protein (Lhca2*1)(Lhca6)	mRNA	1007.9	756.9	-0.413173	0.000834637	0.0169349
AT1G19230	Riboflavin synthase-like superfamily protein(AT1G19230)	mRNA	121.13	229.89	0.924444	0.000235862	0.00609544
AT1G19570	dehydroascorbate reductase(DHAR1)	mRNA	4202.1	3411.66	-0.30064	0.000315475	0.00767329
AT1G19660	Wound-responsive family protein(AT1G19660)	mRNA	2717.6	2151.93	-0.336699	0.000436811	0.00998375
AT1G19670	chlorophyllase 1(CLH1)	mRNA	550.83	348.51	-0.660385	4.4399e-08	3.05029e-06
AT1G19720	Pentatricopeptide repeat (PPR-like) superfamily protein(AT1G19720)	mRNA	1145.31	927.68	-0.304045	0.000993851	0.0194758
AT1G20310	syringolide-induced protein(AT1G20310)	mRNA	4.39	19.09	2.12046	0.00300442	0.0473453
AT1G20510	OPC-8:0 CoA ligase1(OPCL1)	mRNA	347.15	554.07	0.674539	1.15267e-07	7.24147e-06
AT1G20620	catalase 3(CAT3)	mRNA	51377.8	37594.8	-0.450612	1.12614e-09	9.98482e-08
AT1G20780	senescence-associated E3 ubiquitin ligase 1(SAUL1)	mRNA	563.57	706.51	0.326104	0.00114261	0.0218622
AT1G21000	PLATZ transcription factor family protein(AT1G21000)	mRNA	800.03	1165.22	0.542466	1.09507e-09	9.74613e-08
AT1G21130	O-methyltransferase family protein(IGMT4)	mRNA	3888.65	4870.65	0.324844	0.000492386	0.0110077
AT1G21360	glycolipid transfer protein 2(GLTP2)	mRNA	61.99	136.85	1.14237	2.10726e-06	9.88266e-05
AT1G21390	embryo defective 2170(emb2170)	mRNA	132.03	298.7	1.17781	4.2447e-11	4.4326e-09
AT1G21400	thiamine diphosphate-binding fold (THDP-binding) superfamily protein(AT1G21400)	mRNA	771.58	1239.81	0.684228	2.44685e-05	0.000849205
AT1G21450	SCARECROW-like 1(SCL1)	mRNA	606.75	924.54	0.607642	1.30603e-10	1.30027e-08
AT1G21520	uncharacterized protein(AT1G21520)	mRNA	80.95	179.44	1.14828	3.37103e-07	1.90857e-05
AT1G21550	Calcium-binding EF-hand family protein(AT1G21550)	mRNA	25.66	59.83	1.22108	0.00192456	0.0330552
AT1G21670	DPP6 amino-terminal domain protein(AT1G21670)	mRNA	690.07	1105.46	0.679842	5.87358e-09	4.72622e-07
AT1G21680	DPP6 N-terminal domain-like protein(AT1G21680)	mRNA	3827.55	6799.24	0.828951	3.77568e-25	1.24948e-22
AT1G22280	phytochrome-associated protein phosphatase type 2C(PAPP2C)	mRNA	636.32	835.08	0.392165	0.00108579	0.0209455
AT1G22440	Zinc-binding alcohol dehydrogenase family protein(AT1G22440)	mRNA	674.17	1022.48	0.600891	0.000337527	0.00817078
AT1G22530	PATELLIN 2(PATL2)	mRNA	5723.56	4182.79	-0.452448	5.89769e-08	3.93671e-06
AT1G22630	SSUH2-like protein(AT1G22630)	mRNA	524.05	376.67	-0.476406	0.000205134	0.00539735
AT1G22690	Gibberellin-regulated family protein(AT1G22690)	mRNA	982.24	763.35	-0.363731	0.000372245	0.00887046
AT1G22740	RAB GTPase homolog G3B(RABG3B)	mRNA	526.46	392.04	-0.425327	0.0007729	0.015879
AT1G22810	Integrase-type DNA-binding superfamily protein(AT1G22810)	mRNA	4.04	29.89	2.8863	6.01254e-06	0.000252269
AT1G22840	CYTOCHROME C-1(CYTC-1)	mRNA	2728.41	3446.72	0.337167	0.00134072	0.0248338
AT1G22882	Galactose-binding protein(AT1G22882)	mRNA	776.59	613.24	-0.340707	0.00185631	0.0320941
AT1G23310	glutamate:glyoxylate aminotransferase(GGT1)	mRNA	25960.7	20927.4	-0.310937	6.99244e-06	0.000287228
AT1G23440	Peptidase C15, pyroglutamyl peptidase I-like protein(AT1G23440)	mRNA	1092.09	1705	0.642682	1.7068e-10	1.685e-08
AT1G23740	Oxidoreductase, zinc-binding dehydrogenase family protein(AOR)	mRNA	1309.29	1029.69	-0.346569	0.00040752	0.00951799
AT1G23760	BURP domain-containing protein(JP630)	mRNA	74.09	124.47	0.748412	0.00130051	0.0241938
AT1G23800	aldehyde dehydrogenase 2B7(ALDH2B7)	mRNA	232.96	346.35	0.572161	0.00190678	0.0328459
AT1G24150	formin homologue 4(FH4)	mRNA	179.23	268.07	0.580838	0.000385003	0.00908235
AT1G24880	UDP-3-O-acyl N-acetylglycosamine deacetylase family protein(LpxC2)	mRNA	7081.11	5743.59	-0.302024	9.73427e-06	0.000381194
AT1G25390	Protein kinase superfamily protein(AT1G25390)	mRNA	295.92	418.66	0.500596	0.000290706	0.00723562
AT1G25440	B-box type zinc finger protein with CCT domain-containing protein(BBX15)	mRNA	3347.18	2603.85	-0.362302	1.18102e-06	5.7333e-05
AT1G25530	Transmembrane amino acid transporter family protein(AT1G25530)	mRNA	142.17	210.94	0.569202	0.00107967	0.0208618
AT1G25550	myb-like transcription factor family protein(AT1G25550)	mRNA	2377.57	3058.51	0.363343	0.00116901	0.0222998
AT1G26250	Proline-rich extensin-like family protein(AT1G26250)	mRNA	147.99	27.91	-2.40659	1.40329e-20	3.20115e-18
AT1G26270	Phosphatidylinositol 3- and 4-kinase family protein(AT1G26270)	mRNA	1388.25	1856.68	0.419456	5.52757e-06	0.000234433
AT1G26390	FAD-binding Berberine family protein(AT1G26390)	mRNA	1.01	15.5	3.93515	0.00127904	0.0238889
AT1G26420	FAD-binding Berberine family protein(AT1G26420)	mRNA	34.75	97.98	1.49565	1.53776e-05	0.000566321
AT1G26770	expansin A10(EXPA10)	mRNA	838.07	1053.44	0.329963	0.00101889	0.0199001
AT1G26900	Pentatricopeptide repeat (PPR) superfamily protein(AT1G26900)	mRNA	145.32	211.52	0.541553	0.0014922	0.0270097
AT1G26930	Galactose oxidase/kelch repeat superfamily protein(AT1G26930)	mRNA	272.26	370.77	0.445566	0.000810028	0.016464
AT1G27020	plant/protein(AT1G27020)	mRNA	2882.44	2157.73	-0.417776	0.00200679	0.0342671
AT1G27320	histidine kinase 3(HK3)	mRNA	1983.02	2358.5	0.250174	0.000469351	0.0105935
AT1G27480	alpha/beta-Hydrolases superfamily protein(AT1G27480)	mRNA	455.08	302.21	-0.590585	5.44279e-06	0.000231255
AT1G27760	interferon-related developmental regulator family protein / IFRD protein family(SAT32)	mRNA	872.21	1237.1	0.504211	1.45115e-08	1.08587e-06
AT1G27770	autoinhibited Ca2+-ATPase 1(ACA1)	mRNA	1041.32	1527.57	0.55282	3.28332e-09	2.71637e-07
AT1G28190	uncharacterized protein(AT1G28190)	mRNA	180.82	305.75	0.757798	6.59712e-05	0.00199493
AT1G28380	MAC/Perforin domain-containing protein(NSL1)	mRNA	760.33	940.31	0.306513	0.00294224	0.0464902
AT1G28470	NAC domain containing protein 10(NAC010)	mRNA	69.7	123.78	0.828605	0.000712088	0.0148854
AT1G28480	Thioredoxin superfamily protein(GRX480)	mRNA	9.76	59.12	2.59812	2.1296e-09	1.7999e-07
AT1G28520	vascular plant one zinc finger protein(VOZ1)	mRNA	801.66	1019.7	0.34709	0.00053979	0.0119312
AT1G29020	Calcium-binding EF-hand family protein(AT1G29020)	mRNA	18.87	4.27	-2.14379	0.00141397	0.0258542
AT1G29330	ER lumen protein retaining receptor family protein(ERD2)	mRNA	195.75	281.12	0.522178	0.000411362	0.00956967
AT1G29400	MEI2-like protein 5(ML5)	mRNA	2385.5	2967.52	0.314964	3.487e-05	0.00115233
AT1G29465	uncharacterized protein(AT1G29465)	mRNA	166.53	113.98	-0.547038	0.00253364	0.0413406
AT1G29660	GDSL-like Lipase/Acylhydrolase superfamily protein(AT1G29660)	mRNA	3753.95	2761.4	-0.443013	3.27348e-06	0.00014567
AT1G29690	MAC/Perforin domain-containing protein(CAD1)	mRNA	472.22	643.88	0.447326	0.000624252	0.0133827
AT1G29910	chlorophyll A/B binding protein 3(CAB3)	mRNA	75175.9	63096.1	-0.252719	0.000900513	0.0180501
AT1G29920	chlorophyll A/B-binding protein 2(CAB2)	mRNA	43245.7	33989	-0.347486	6.42147e-06	0.00026657
AT1G30320	Remorin family protein(AT1G30320)	mRNA	415.6	559.76	0.429612	9.69119e-05	0.00279392
AT1G30360	Early-responsive to dehydration stress protein (ERD4)(ERD4)	mRNA	6602.96	5313.16	-0.313542	7.9901e-05	0.00236145
AT1G30380	photosystem I subunit K(PSAK)	mRNA	31565.9	25139.3	-0.328418	0.000554869	0.0121957
AT1G30400	multidrug resistance-associated protein 1(ABCC1)	mRNA	3239.57	5475.03	0.757063	7.20003e-19	1.53793e-16
AT1G30410	multidrug resistance-associated protein 13(ABCC12)	mRNA	675.1	1006.33	0.575928	7.9278e-06	0.000321823
AT1G30475	uncharacterized protein(AT1G30475)	mRNA	90.66	143.88	0.666261	0.00137287	0.0253593
AT1G30690	Sec14p-like phosphatidylinositol transfer family protein(AT1G30690)	mRNA	2915.41	2425.4	-0.265474	0.000428792	0.00984839
AT1G30700	FAD-binding Berberine family protein(AT1G30700)	mRNA	300.58	1804.55	2.58581	3.00891e-129	2.35658e-125
AT1G30760	FAD-binding Berberine family protein(AT1G30760)	mRNA	73.39	34.18	-1.10224	0.000955616	0.0188524
AT1G30820	CTP synthase family protein(AT1G30820)	mRNA	1351.81	1786.89	0.402553	3.58167e-05	0.00118195
AT1G31130	polyadenylate-binding protein 1-B-binding protein(AT1G31130)	mRNA	862.89	1110.86	0.364421	0.0001963	0.00518815
AT1G31330	photosystem I subunit F(PSAF)	mRNA	52467.8	43549.6	-0.268774	0.00139727	0.0256287
AT1G32060	phosphoribulokinase(PRK)	mRNA	10956	8082.97	-0.43876	1.22387e-07	7.62758e-06
AT1G32170	xyloglucan endotransglucosylase/hydrolase 30(XTH30)	mRNA	673.08	1066.43	0.663944	1.21898e-09	1.07271e-07
AT1G32450	nitrate transporter 1.5(NRT1.5)	mRNA	4142.28	2720.32	-0.606647	6.08858e-06	0.00025455
AT1G32940	Subtilase family protein(SBT3.5)	mRNA	218.42	463.01	1.08393	2.35395e-09	1.96827e-07
AT1G33110	MATE efflux family protein(AT1G33110)	mRNA	753.64	1370.05	0.862275	7.18953e-15	1.11871e-12
AT1G33240	GT-2-like 1(GTL1)	mRNA	2336.21	1941.51	-0.26699	0.000721527	0.0150027
AT1G33560	Disease resistance protein (CC-NBS-LRR class) family(ADR1)	mRNA	305.09	430.68	0.497355	0.000118162	0.00331604
AT1G33590	Leucine-rich repeat (LRR) family protein(AT1G33590)	mRNA	2750.9	3578.72	0.379542	3.88419e-07	2.14232e-05
AT1G33600	Leucine-rich repeat (LRR) family protein(AT1G33600)	mRNA	1262.64	1874.11	0.569763	3.72744e-07	2.08524e-05
AT1G33610	Leucine-rich repeat (LRR) family protein(AT1G33610)	mRNA	161.83	294.49	0.863755	1.25244e-05	0.00047235
AT1G33811	GDSL-like Lipase/Acylhydrolase superfamily protein(AT1G33811)	mRNA	838.71	520.13	-0.689289	5.01488e-07	2.67187e-05
AT1G34370	C2H2 and C2HC zinc fingers superfamily protein(STOP1)	mRNA	1749.62	2139.94	0.290533	0.000128564	0.00356796
AT1G34510	Peroxidase superfamily protein(AT1G34510)	mRNA	82.9	15.07	-2.45957	6.8572e-06	0.000282661
AT1G35260	MLP-like protein 165(MLP165)	mRNA	197.25	423.22	1.10143	1.29245e-09	1.13311e-07
AT1G36370	serine hydroxymethyltransferase 7(SHM7)	mRNA	791.41	1273.31	0.686091	4.71149e-10	4.32426e-08
AT1G44350	IAA-amino acid hydrolase ILR1-like 6(ILL6)	mRNA	689.13	490.54	-0.490418	9.91826e-06	0.000386467
AT1G45332	Translation elongation factor EFG/EF2 protein(AT1G45332)	mRNA	941.3	1181.27	0.327605	0.000469165	0.0105935
AT1G45688	uncharacterized protein(AT1G45688)	mRNA	2710.65	2198.21	-0.302307	5.93176e-05	0.00182425
AT1G48320	Thioesterase superfamily protein(DHNAT1)	mRNA	227.21	342.59	0.59244	1.02287e-05	0.000396591
AT1G48598		mRNA	0	44.71	21.2436	5.48215e-08	3.68024e-06
AT1G49240	actin 8(ACT8)	mRNA	8358.94	6926.42	-0.271211	0.000295033	0.00731235
AT1G49860	glutathione S-transferase (class phi) 14(GSTF14)	mRNA	159.13	27.92	-2.51088	1.00632e-20	2.34103e-18
AT1G50040	formin-like protein, putative (DUF1005)(AT1G50040)	mRNA	214.1	149.18	-0.521239	0.00178017	0.031052
AT1G50260	N-terminal-transmembrane-C2 domain type 5.1(NTMC2T5.1)	mRNA	375.99	500.68	0.413187	0.000774066	0.0158842
AT1G50740	Transmembrane proteins 14C(AT1G50740)	mRNA	206.61	310.84	0.589293	4.09345e-05	0.00132662
AT1G51400	Photosystem II 5 kD protein(AT1G51400)	mRNA	8966.04	6825.62	-0.39351	1.00196e-08	7.79539e-07
AT1G51420	sucrose-phosphatase 1(SPP1)	mRNA	135.69	504.11	1.89347	2.2477e-22	5.67871e-20
AT1G51700	DOF zinc finger protein 1(DOF1)	mRNA	213.78	378.83	0.825435	1.3179e-06	6.34539e-05
AT1G51760	peptidase M20/M25/M40 family protein(IAR3)	mRNA	1008.36	1474.26	0.547984	1.56046e-07	9.47403e-06
AT1G51800	Leucine-rich repeat protein kinase family protein(IOS1)	mRNA	437.7	965.55	1.14142	0.000608536	0.0131055
AT1G51830	Leucine-rich repeat protein kinase family protein(AT1G51830)	mRNA	1012.01	1390.02	0.457883	0.000321947	0.00782261
AT1G52100	Mannose-binding lectin superfamily protein(AT1G52100)	mRNA	3289.92	2149.52	-0.61404	5.18851e-18	1.00751e-15
AT1G52200	PLAC8 family protein(AT1G52200)	mRNA	1062.08	1881.43	0.824938	1.10441e-07	6.97562e-06
AT1G52220	CURVATURE THYLAKOID protein(AT1G52220)	mRNA	3758.64	3164.69	-0.248146	0.000791739	0.0161482
AT1G52230	photosystem I subunit H2(PSAH2)	mRNA	14579.6	11576.8	-0.332721	4.78679e-07	2.56197e-05
AT1G52560	HSP20-like chaperones superfamily protein(AT1G52560)	mRNA	15.18	47.35	1.64063	0.000138351	0.0038071
AT1G52830	indole-3-acetic acid 6(IAA6)	mRNA	73.44	30.24	-1.28032	0.00044961	0.0102365
AT1G52870	Peroxisomal membrane 22 kDa (Mpv17/PMP22) family protein(AT1G52870)	mRNA	924.22	743.88	-0.313158	0.00175245	0.0306822
AT1G53210	sodium/calcium exchanger family protein / calcium-binding EF hand family protein(AT1G53210)	mRNA	6214.51	5231.56	-0.248397	0.00160673	0.0285781
AT1G53500	NAD-dependent epimerase/dehydratase family protein(MUM4)	mRNA	1611.15	1352.33	-0.252642	0.00281217	0.0447129
AT1G53540	HSP20-like chaperones superfamily protein(AT1G53540)	mRNA	47.61	181.6	1.9315	0.00119491	0.0226782
AT1G53625	uncharacterized protein(AT1G53625)	mRNA	26.28	71.28	1.43949	1.07282e-05	0.000411207
AT1G54100	aldehyde dehydrogenase 7B4(ALDH7B4)	mRNA	2737.15	4227.5	0.627131	1.91858e-19	4.21299e-17
AT1G54500	Rubredoxin-like superfamily protein(AT1G54500)	mRNA	1727.89	1426.6	-0.276424	0.00139958	0.025651
AT1G54740	FANTASTIC four-like protein (DUF3049)(AT1G54740)	mRNA	1040.62	822.18	-0.339914	0.00164138	0.0290844
AT1G54780	thylakoid lumen 18.3 kDa protein(TLP18.3)	mRNA	4036.43	3284.34	-0.297474	0.000863877	0.0174079
AT1G55230	proteinase inhibitor I4, serpin (DUF716)(AT1G55230)	mRNA	1.68	14.13	3.06864	0.000857008	0.0172992
AT1G55330	arabinogalactan protein 21(AGP21)	mRNA	3159.33	2369.77	-0.414871	4.36857e-07	2.37053e-05
AT1G55450	S-adenosyl-L-methionine-dependent methyltransferases superfamily protein(AT1G55450)	mRNA	953.75	1733.75	0.862213	2.20804e-12	2.77434e-10
AT1G55500	evolutionarily conserved C-terminal region 4(ECT4)	mRNA	955.97	1438.11	0.589137	1.15176e-10	1.15157e-08
AT1G55670	photosystem I subunit G(PSAG)	mRNA	36029.3	31061.5	-0.214043	0.00254299	0.0414644
AT1G55850	cellulose synthase like E1(CSLE1)	mRNA	2241.17	4226.59	0.915238	1.84531e-31	9.22498e-29
AT1G55920	serine acetyltransferase 2;1(SERAT2;1)	mRNA	1315.19	3253.36	1.30666	4.83037e-37	3.24269e-34
AT1G56240	phloem protein 2-B13(PP2-B13)	mRNA	11.47	159.93	3.80117	9.34743e-21	2.19627e-18
AT1G56250	phloem protein 2-B14(PP2-B14)	mRNA	8.78	74.94	3.09378	7.06053e-11	7.15061e-09
AT1G56320	uncharacterized protein(AT1G56320)	mRNA	109.11	180.34	0.724929	0.000722669	0.0150131
AT1G58602	LRR and NB-ARC domains-containing disease resistance protein(AT1G58602)	mRNA	2947.13	2303.19	-0.355677	6.4226e-05	0.00194466
AT1G58848	Disease resistance protein (CC-NBS-LRR class) family(AT1G58848)	mRNA	1215.34	957.31	-0.344302	0.000476829	0.0107314
AT1G59590	ZCF37(ZCF37)	mRNA	206.43	590.66	1.51666	5.19452e-17	9.46127e-15
AT1G59860	HSP20-like chaperones superfamily protein(AT1G59860)	mRNA	113.32	198.56	0.809162	0.000178566	0.00474615
AT1G59870	ABC-2 and Plant PDR ABC-type transporter family protein(PEN3)	mRNA	12075.5	16351.4	0.43733	2.59111e-12	3.2212e-10
AT1G59910	Actin-binding FH2 (formin homology 2) family protein(AT1G59910)	mRNA	431.88	594.76	0.461675	0.0002423	0.00622876
AT1G60110	Mannose-binding lectin superfamily protein(AT1G60110)	mRNA	24.27	7.56	-1.68265	0.00215579	0.0364144
AT1G60730	NAD(P)-linked oxidoreductase superfamily protein(AT1G60730)	mRNA	1184.29	2672.63	1.17423	6.34034e-32	3.3105e-29
AT1G60740	Thioredoxin superfamily protein(AT1G60740)	mRNA	78.9	190.16	1.2691	1.44774e-08	1.08587e-06
AT1G60750	NAD(P)-linked oxidoreductase superfamily protein(AT1G60750)	mRNA	3.37	373.79	6.79326	1.81506e-42	1.5795e-39
AT1G60940	SNF1-related protein kinase 2.10(SNRK2.10)	mRNA	1308.12	1664.73	0.347794	6.90966e-05	0.00207343
AT1G60950	2Fe-2S ferredoxin-like superfamily protein(FED A)	mRNA	18688.4	14086.4	-0.407839	3.21899e-06	0.000143517
AT1G61190	LRR and NB-ARC domains-containing disease resistance protein(AT1G61190)	mRNA	858.41	635.52	-0.433737	1.31167e-05	0.00049153
AT1G61300	LRR and NB-ARC domains-containing disease resistance protein(AT1G61300)	mRNA	273.72	175.74	-0.639284	0.000122135	0.00341175
AT1G61520	PSI type III chlorophyll a/b-binding protein(LHCA3)	mRNA	67100.8	56373.5	-0.251313	0.000912853	0.0182229
AT1G61740	Sulfite exporter TauE/SafE family protein(AT1G61740)	mRNA	4634.65	3884.08	-0.254889	0.00112109	0.0215205
AT1G61820	beta glucosidase 46(BGLU46)	mRNA	399.78	258.38	-0.629712	5.71878e-05	0.00177501
AT1G62180	5'adenylylphosphosulfate reductase 2(APR2)	mRNA	1928.02	3053.42	0.663304	1.32879e-08	1.00068e-06
AT1G62280	SLAC1 homologue 1(SLAH1)	mRNA	42.76	15.1	-1.50201	0.000300509	0.00741677
AT1G62300	WRKY family transcription factor(WRKY6)	mRNA	429.62	813.59	0.921256	1.18638e-12	1.51496e-10
AT1G62422	uncharacterized protein(AT1G62422)	mRNA	208.98	294.6	0.49541	0.000711574	0.0148854
AT1G62580	flavin containing monooxygenase FMO GS-OX-like protein(NOGC1)	mRNA	25.94	63.71	1.29657	0.000230939	0.00597592
AT1G62750	Translation elongation factor EFG/EF2 protein(SCO1)	mRNA	5055.52	4176.79	-0.275464	0.00046606	0.0105497
AT1G63260	tetraspanin10(TET10)	mRNA	545.4	415.51	-0.392429	0.000274138	0.00688892
AT1G63440	heavy metal atpase 5(HMA5)	mRNA	125.33	236.75	0.91763	5.24159e-08	3.55943e-06
AT1G63840	RING/U-box superfamily protein(AT1G63840)	mRNA	302.17	666.73	1.14173	2.75558e-14	3.94787e-12
AT1G64230	ubiquitin-conjugating enzyme 28(UBC28)	mRNA	6415.81	5429.18	-0.240896	0.0025941	0.0421355
AT1G64500	Glutaredoxin family protein(AT1G64500)	mRNA	299.73	188.4	-0.669891	0.000557359	0.0122233
AT1G64600	copper ion binding / methyltransferase(AT1G64600)	mRNA	495.32	667.86	0.431188	0.000218004	0.00569768
AT1G64640	early nodulin-like protein 8(ENODL8)	mRNA	2693.11	2049.32	-0.394127	2.85838e-06	0.000129403
AT1G64670	alpha/beta-Hydrolases superfamily protein(BDG1)	mRNA	971.69	735.29	-0.402193	1.16256e-05	0.000440574
AT1G64720	Polyketide cyclase/dehydrase and lipid transport superfamily protein(CP5)	mRNA	28521.4	20902.6	-0.448362	4.28473e-11	4.45461e-09
AT1G64770	NDH-dependent cyclic electron flow 1(PnsB2)	mRNA	855.01	680.44	-0.329477	0.00272852	0.0437397
AT1G64900	cytochrome P450, family 89, subfamily A, polypeptide 2(CYP89A2)	mRNA	951.69	1481.41	0.638399	0.000157735	0.00426974
AT1G64940	cytochrome P450, family 87, subfamily A, polypeptide 6(CYP89A6)	mRNA	13.14	153.36	3.54525	2.77647e-27	1.03549e-24
AT1G64950	cytochrome P450, family 89, subfamily A, polypeptide 5(CYP89A5)	mRNA	1082.79	2672.07	1.3032	6.1164e-39	4.35488e-36
AT1G65230	transmembrane protein, putative (DUF2358)(AT1G65230)	mRNA	873.51	668.9	-0.385034	0.0008881	0.0178196
AT1G65690	Late embryogenesis abundant (LEA) hydroxyproline-rich glycoprotein family(AT1G65690)	mRNA	213.94	801.45	1.9054	4.15613e-43	4.06885e-40
AT1G65800	receptor kinase 2(RK2)	mRNA	421.51	312.5	-0.43174	0.0021073	0.0357238
AT1G66090	Disease resistance protein (TIR-NBS class)(AT1G66090)	mRNA	107.47	391.26	1.86413	0.000746563	0.0154412
AT1G66580	senescence associated gene 24(SAG24)	mRNA	4330.28	9710.7	1.16511	4.43359e-44	4.96055e-41
AT1G66700	S-adenosyl-L-methionine-dependent methyltransferases superfamily protein(PXMT1)	mRNA	16.16	42.04	1.37884	0.000688558	0.0144579
AT1G66880	Protein kinase superfamily protein(AT1G66880)	mRNA	165.86	306.95	0.888051	4.34144e-07	2.36126e-05
AT1G66970	SHV3-like 2(SVL2)	mRNA	1639.37	1319.83	-0.312784	0.00156924	0.0280813
AT1G67360	Rubber elongation factor protein (REF)(AT1G67360)	mRNA	266.42	524.08	0.976073	3.05804e-11	3.23656e-09
AT1G67480	Galactose oxidase/kelch repeat superfamily protein(AT1G67480)	mRNA	1879.88	1546.18	-0.28193	0.000469142	0.0105935
AT1G67800	Copine (Calcium-dependent phospholipid-binding protein) family(AT1G67800)	mRNA	280.05	409.56	0.548394	2.88227e-05	0.00097786
AT1G67810	sulfur E2(SUFE2)	mRNA	153.08	420.55	1.45797	1.068e-23	2.95219e-21
AT1G68010	hydroxypyruvate reductase(HPR)	mRNA	7941.17	5466.77	-0.538664	4.9253e-12	5.84469e-10
AT1G68530	3-ketoacyl-CoA synthase 6(KCS6)	mRNA	11695.2	9420.43	-0.312057	0.000944951	0.0187205
AT1G68560	alpha-xylosidase 1(XYL1)	mRNA	10136.5	8658.86	-0.22731	0.00120612	0.0228357
AT1G68620	alpha/beta-Hydrolases superfamily protein(AT1G68620)	mRNA	193.27	778.19	2.00953	3.23675e-35	2.00133e-32
AT1G68670	myb-like transcription factor family protein(AT1G68670)	mRNA	1427.6	1997.65	0.484708	1.25043e-05	0.00047235
AT1G68690	Protein kinase superfamily protein(PERK9)	mRNA	157.04	308.08	0.972132	6.68144e-11	6.82553e-09
AT1G68795	CLAVATA3/ESR-RELATED 12(CLE12)	mRNA	16.5	44.33	1.42578	0.000402334	0.00944042
AT1G68830	Serine/Threonine kinase domain protein(STN7)	mRNA	1343.77	1103.15	-0.284657	0.00241358	0.0396847
AT1G69490	NAC-like, activated by AP3/PI(NAP)	mRNA	107.92	197.66	0.872995	0.00013864	0.0038071
AT1G69530	expansin A1(EXPA1)	mRNA	6905.86	5567.33	-0.310836	1.88124e-05	0.000675864
AT1G69570	Dof-type zinc finger DNA-binding family protein(AT1G69570)	mRNA	243.32	144.85	-0.748312	1.82473e-06	8.66136e-05
AT1G69750	cytochrome c oxidase 19-2(COX19-2)	mRNA	499.5	743.88	0.574569	4.0349e-08	2.82015e-06
AT1G69840	SPFH/Band 7/PHB domain-containing membrane-associated protein family(AT1G69840)	mRNA	833.43	1283.57	0.623029	8.94504e-06	0.000354218
AT1G69870	nitrate transporter 1.7(NRT1.7)	mRNA	1554.37	2110.03	0.44093	4.95664e-05	0.00155489
AT1G69890	actin cross-linking protein (DUF569)(AT1G69890)	mRNA	462.25	776.7	0.748669	3.06111e-06	0.000137522
AT1G70140	formin 8(FH8)	mRNA	147.61	240.19	0.702396	2.00953e-05	0.000719751
AT1G70170	matrix metalloproteinase(MMP)	mRNA	78.11	200.63	1.36086	7.87457e-10	7.06187e-08
AT1G70260	nodulin MtN21 /EamA-like transporter family protein(UMAMIT36)	mRNA	33.65	2.3	-3.87012	1.35761e-07	8.35038e-06
AT1G70420	DNA ligase-like protein, putative (DUF1645)(AT1G70420)	mRNA	263.37	399.56	0.601335	9.20504e-05	0.00267675
AT1G70440	uncharacterized protein(SRO3)	mRNA	12.48	36.48	1.54721	0.000726336	0.015076
AT1G70520	cysteine-rich RLK (RECEPTOR-like protein kinase) 2(CRK2)	mRNA	535.15	721.1	0.430259	4.71741e-05	0.00149582
AT1G70530	cysteine-rich RLK (RECEPTOR-like protein kinase) 3(CRK3)	mRNA	558.39	1107.46	0.987916	4.34324e-21	1.0308e-18
AT1G70740	Protein kinase superfamily protein(AT1G70740)	mRNA	304.03	458.63	0.593111	1.05693e-05	0.000405778
AT1G70780	uncharacterized protein(AT1G70780)	mRNA	2949.22	3787.06	0.360742	3.3088e-06	0.000146686
AT1G70782		mRNA	2949.22	3787.06	0.360742	3.3088e-06	0.000146686
AT1G70800	Calcium-dependent lipid-binding (CaLB domain) family protein(EHB1)	mRNA	44.14	101.22	1.19737	6.05367e-05	0.00185931
AT1G70810	Calcium-dependent lipid-binding (CaLB domain) family protein(AT1G70810)	mRNA	238.3	365.61	0.617504	1.6511e-06	7.88502e-05
AT1G70830	MLP-like protein 28(MLP28)	mRNA	4345.52	3078.13	-0.497475	2.81555e-06	0.000127711
AT1G70880	Polyketide cyclase/dehydrase and lipid transport superfamily protein(AT1G70880)	mRNA	211.38	121.78	-0.795527	0.000588378	0.012765
AT1G70890	MLP-like protein 43(MLP43)	mRNA	1903.02	1117.64	-0.767836	7.90955e-11	7.942e-09
AT1G71140	MATE efflux family protein(AT1G71140)	mRNA	56.59	136.58	1.27105	2.6228e-07	1.53679e-05
AT1G71530	Protein kinase superfamily protein(AT1G71530)	mRNA	61.27	118.51	0.951863	0.000293996	0.00729432
AT1G71695	Peroxidase superfamily protein(AT1G71695)	mRNA	3036.5	2533.79	-0.26111	0.000236076	0.00609544
AT1G72030	Acyl-CoA N-acyltransferases (NAT) superfamily protein(AT1G72030)	mRNA	188.35	121.9	-0.62779	0.000599971	0.0129806
AT1G72180	Leucine-rich receptor-like protein kinase family protein(AT1G72180)	mRNA	1997.55	1657.31	-0.269385	0.000284394	0.00710865
AT1G72200	RING/U-box superfamily protein(AT1G72200)	mRNA	243.53	140.08	-0.797815	0.0023038	0.0382815
AT1G72490	uncharacterized protein(AT1G72490)	mRNA	31.3	111	1.82624	2.11819e-09	1.79671e-07
AT1G72520	PLAT/LH2 domain-containing lipoxygenase family protein(LOX4)	mRNA	55	172.48	1.64895	4.65661e-10	4.30469e-08
AT1G72610	germin-like protein 1(GER1)	mRNA	9910.56	7838.67	-0.338358	0.00137736	0.0254062
AT1G72645	uncharacterized protein(AT1G72645)	mRNA	485.68	346.52	-0.487086	0.00123185	0.0232091
AT1G72680	cinnamyl-alcohol dehydrogenase(CAD1)	mRNA	606.58	1258.9	1.0534	9.42696e-27	3.356e-24
AT1G72700	ATPase E1-E2 type family protein / haloacid dehalogenase-like hydrolase family protein(AT1G72700)	mRNA	888.82	1315.6	0.56576	7.78083e-08	5.06522e-06
AT1G72900	Toll-Interleukin-Resistance (TIR) domain-containing protein(AT1G72900)	mRNA	1067.65	2640.85	1.30656	0.000806822	0.0164273
AT1G72930	toll/interleukin-1 receptor-like protein(TIR)	mRNA	300.27	570.07	0.924866	9.77669e-07	4.83607e-05
AT1G73260	kunitz trypsin inhibitor 1(KTI1)	mRNA	2216.86	1639.11	-0.435603	0.00122569	0.0231315
AT1G73300	serine carboxypeptidase-like 2(scpl2)	mRNA	23.9	6.57	-1.86229	0.00161716	0.0287202
AT1G73805	Calmodulin binding protein-like protein(SARD1)	mRNA	11.79	41.39	1.81187	3.01498e-05	0.00101635
AT1G73810	Core-2/I-branching beta-1,6-N-acetylglucosaminyltransferase family protein(AT1G73810)	mRNA	20.55	70.97	1.7883	4.43196e-07	2.39387e-05
AT1G73870	B-box type zinc finger protein with CCT domain-containing protein(BBX16)	mRNA	158.72	102.47	-0.631337	0.00271632	0.0435947
AT1G74090	desulfo-glucosinolate sulfotransferase 18(SOT18)	mRNA	639.38	468.67	-0.448098	2.88414e-05	0.00097786
AT1G74310	heat shock protein 101(HSP101)	mRNA	1019.03	1266.15	0.313251	0.00120297	0.0227943
AT1G74360	Leucine-rich repeat protein kinase family protein(AT1G74360)	mRNA	94.72	188.06	0.989439	2.98165e-05	0.00100826
AT1G74470	Pyridine nucleotide-disulfide oxidoreductase family protein(AT1G74470)	mRNA	26498.5	21488.2	-0.302363	3.19032e-06	0.000142509
AT1G74590	glutathione S-transferase TAU 10(GSTU10)	mRNA	86.57	155.37	0.843811	0.000153284	0.00416366
AT1G74670	Gibberellin-regulated family protein(GASA6)	mRNA	5167.5	3478.44	-0.571028	4.96455e-07	2.65107e-05
AT1G74680	Exostosin family protein(AT1G74680)	mRNA	299.33	219.73	-0.445955	0.00118512	0.0225654
AT1G74750	Pentatricopeptide repeat (PPR) superfamily protein(AT1G74750)	mRNA	181.06	254.35	0.49034	0.00230002	0.0382458
AT1G74790	catalytics(AT1G74790)	mRNA	1154.85	1807.73	0.646479	3.5861e-12	4.34325e-10
AT1G75000	GNS1/SUR4 membrane protein family(AT1G75000)	mRNA	22.26	61.11	1.45705	6.36295e-05	0.00193157
AT1G75020	lysophosphatidyl acyltransferase 4(LPAT4)	mRNA	176.64	264.01	0.579774	0.000490567	0.0109775
AT1G75100	J-domain protein required for chloroplast accumulation response 1(JAC1)	mRNA	413.33	311.05	-0.410163	0.00279857	0.0445496
AT1G75270	dehydroascorbate reductase 2(DHAR2)	mRNA	1393.69	4085.6	1.55164	5.11345e-43	4.80583e-40
AT1G75280	NmrA-like negative transcriptional regulator family protein(AT1G75280)	mRNA	1034.47	2118.31	1.03403	1.34042e-17	2.51957e-15
AT1G75380	bifunctional nuclease in basal defense response 1(BBD1)	mRNA	4398.71	3320.18	-0.405818	5.18685e-05	0.00162277
AT1G75390	basic leucine-zipper 44(bZIP44)	mRNA	112.59	165.27	0.553744	0.0027063	0.0434933
AT1G75460	ATP-dependent protease La (LON) domain protein(AT1G75460)	mRNA	1627.54	1280.93	-0.345501	0.0014383	0.0261768
AT1G75750	GAST1 protein homolog 1(GASA1)	mRNA	10403.4	7359.39	-0.499392	0.000265058	0.006711
AT1G76100	plastocyanin 1(PETE1)	mRNA	2846.49	2348.6	-0.277382	0.000577222	0.0125694
AT1G76360	Protein kinase superfamily protein(AT1G76360)	mRNA	469.78	739.73	0.655007	4.67185e-10	4.30469e-08
AT1G76470	NAD(P)-binding Rossmann-fold superfamily protein(AT1G76470)	mRNA	17.5	56.48	1.6901	8.3906e-06	0.000338738
AT1G76520	Auxin efflux carrier family protein(AT1G76520)	mRNA	1200.89	2595.79	1.11207	1.64822e-34	9.68162e-32
AT1G76600	poly polymerase(AT1G76600)	mRNA	192.43	578.29	1.58748	1.7012e-13	2.28408e-11
AT1G76680	12-oxophytodienoate reductase 1(OPR1)	mRNA	3278	16424.5	2.32496	5.29641e-123	3.11111e-119
AT1G76690	12-oxophytodienoate reductase 2(OPR2)	mRNA	786.66	1869.04	1.24849	1.69513e-27	6.42399e-25
AT1G76930	extensin 4(EXT4)	mRNA	5441.07	3714.55	-0.550703	1.00753e-06	4.9629e-05
AT1G76970	Target of Myb protein 1(AT1G76970)	mRNA	210.64	349.34	0.729824	3.46546e-06	0.000153054
AT1G76980	patatin-like phospholipase domain protein(AT1G76980)	mRNA	116.62	348.78	1.58052	4.73128e-24	1.38958e-21
AT1G77330	2-oxoglutarate (2OG) and Fe(II)-dependent oxygenase superfamily protein(AT1G77330)	mRNA	584.14	842.23	0.527898	0.00248052	0.0406148
AT1G77410	beta-galactosidase 16(BGAL16)	mRNA	94.29	153.4	0.702097	0.000769302	0.0158414
AT1G77450	NAC domain containing protein 32(NAC032)	mRNA	396.95	844.22	1.08866	4.63376e-24	1.37816e-21
AT1G77500	DUF630 family protein, putative (DUF630 and DUF632)(AT1G77500)	mRNA	299.19	424.98	0.506336	7.52308e-05	0.00224318
AT1G77660	Histone H3 K4-specific methyltransferase SET7/9 family protein(AT1G77660)	mRNA	100.76	167.78	0.735621	0.000160636	0.00432903
AT1G78170	E3 ubiquitin-protein ligase(AT1G78170)	mRNA	563.61	403.18	-0.483278	0.000410592	0.00956122
AT1G78230	Outer arm dynein light chain 1 protein(AT1G78230)	mRNA	343.04	236.93	-0.533917	0.000298543	0.00739152
AT1G78290	Protein kinase superfamily protein(SNRK2-8)	mRNA	124.99	66.99	-0.899809	6.1306e-05	0.00187803
AT1G78340	glutathione S-transferase TAU 22(GSTU22)	mRNA	180.43	794.97	2.1395	7.50878e-33	4.10294e-30
AT1G78380	glutathione S-transferase TAU 19(GSTU19)	mRNA	12152.5	39003.2	1.68233	1.53694e-92	6.01864e-89
AT1G78410	VQ motif-containing protein(AT1G78410)	mRNA	13.17	99	2.90976	1.59876e-11	1.78879e-09
AT1G78490	cytochrome P450, family 708, subfamily A, polypeptide 3(CYP708A3)	mRNA	366.98	276.23	-0.409845	0.0012407	0.023284
AT1G78570	rhamnose biosynthesis 1(RHM1)	mRNA	2530.68	3212.87	0.344339	0.000299877	0.00740895
AT1G78660	gamma-glutamyl hydrolase 1(GGH1)	mRNA	1368.96	1764.3	0.366019	8.6673e-05	0.00253608
AT1G78670	gamma-glutamyl hydrolase 3(GGH3)	mRNA	1584.96	2041.58	0.365238	6.64825e-07	3.45591e-05
AT1G78830	Curculin-like (mannose-binding) lectin family protein(AT1G78830)	mRNA	3958.6	5794.57	0.549709	7.61796e-19	1.61254e-16
AT1G79040	photosystem II subunit R(PSBR)	mRNA	73572.9	61036.6	-0.269501	0.00164528	0.0291315
AT1G79180	myb domain protein 63(MYB63)	mRNA	30.62	72.85	1.25066	0.000346139	0.00834142
AT1G79410	organic cation/carnitine transporter5(OCT5)	mRNA	372.1	831.99	1.16086	4.38476e-27	1.58499e-24
AT1G79450	ALA-interacting subunit 5(ALIS5)	mRNA	132.01	205.33	0.637297	0.00113522	0.0217562
AT1G79470	Aldolase-type TIM barrel family protein(AT1G79470)	mRNA	380.57	521.69	0.45503	6.79971e-05	0.00204304
AT1G79550	phosphoglycerate kinase(PGK)	mRNA	8869.31	10538.4	0.248768	0.000411862	0.00957181
AT1G79710	Major facilitator superfamily protein(AT1G79710)	mRNA	393.21	681.21	0.792808	2.17873e-10	2.11535e-08
AT1G79720	Eukaryotic aspartyl protease family protein(AT1G79720)	mRNA	356.71	245.01	-0.541892	5.8713e-05	0.00180977
AT1G80240	choice-of-anchor C domain protein, putative (Protein of unknown function, DUF642)(DGR1)	mRNA	419.9	644.58	0.618311	0.00209553	0.0355499
AT1G80450	VQ motif-containing protein(AT1G80450)	mRNA	69.76	117.57	0.753126	0.000676804	0.014262
AT1G80830	natural resistance-associated macrophage protein 1(NRAMP1)	mRNA	1504.3	842.63	-0.836121	1.42847e-19	3.16634e-17
AT2G01180	phosphatidic acid phosphatase 1(PAP1)	mRNA	543.57	949.58	0.804823	3.80951e-10	3.58033e-08
AT2G01420	Auxin efflux carrier family protein(PIN4)	mRNA	2319.66	1896.38	-0.290669	0.00235923	0.0389546
AT2G01450	MAP kinase 17(MPK17)	mRNA	2760.67	3518.36	0.349884	6.63349e-05	0.00200335
AT2G01860	Tetratricopeptide repeat (TPR)-like superfamily protein(EMB975)	mRNA	265.38	174.03	-0.60877	0.000260554	0.00662552
AT2G01900	DNAse I-like superfamily protein(AT2G01900)	mRNA	202.85	106.39	-0.931105	2.42212e-07	1.4299e-05
AT2G02220	phytosulfokin receptor 1(PSKR1)	mRNA	625.74	906.01	0.533968	8.97755e-07	4.48801e-05
AT2G02390	glutathione S-transferase zeta 1(GSTZ1)	mRNA	1265.17	1932.02	0.610786	4.07457e-08	2.83243e-06
AT2G02800	protein kinase 2B(APK2B)	mRNA	818.67	1323.58	0.693092	2.02281e-15	3.41927e-13
AT2G02950	phytochrome kinase substrate 1(PKS1)	mRNA	588.36	423.48	-0.474404	0.000288319	0.00719909
AT2G03360	Glycosyltransferase family 61 protein(AT2G03360)	mRNA	8.77	33.83	1.94828	8.13734e-05	0.00239293
AT2G03750	P-loop containing nucleoside triphosphate hydrolases superfamily protein(AT2G03750)	mRNA	501.99	385.31	-0.381637	0.0014421	0.0261874
AT2G04039	DUF2996 family protein(AT2G04039)	mRNA	367	250.3	-0.552166	0.00104008	0.0202634
AT2G04160	Subtilisin-like serine endopeptidase family protein(AIR3)	mRNA	826.8	1076.37	0.380578	5.83546e-05	0.00180408
AT2G04690	Pyridoxamine 5'-phosphate oxidase family protein(AT2G04690)	mRNA	828.04	632.32	-0.38905	9.46685e-05	0.0027427
AT2G04790	PTB domain engulfment adapter(AT2G04790)	mRNA	123.32	74.25	-0.731966	0.000844947	0.0170851
AT2G05070	photosystem II light harvesting complex protein 2.2(LHCB2.2)	mRNA	29793	22651.5	-0.39537	3.03313e-07	1.72734e-05
AT2G05100	photosystem II light harvesting complex protein 2.1(LHCB2.1)	mRNA	24845	18200.5	-0.448973	4.58511e-09	3.72774e-07
AT2G05230	DNAJ heat shock N-terminal domain-containing protein(AT2G05230)	mRNA	292.25	445.74	0.608964	0.00303333	0.0477368
AT2G05310	uncharacterized protein(AT2G05310)	mRNA	965.21	724.98	-0.412909	1.29569e-05	0.000487098
AT2G05380	glycine-rich protein 3 short isoform(GRP3S)	mRNA	16467.5	23542	0.515619	2.39597e-05	0.000834011
AT2G05620	proton gradient regulation 5(PGR5)	mRNA	1048.09	781.75	-0.422988	9.75677e-06	0.000381439
AT2G05940	Protein kinase superfamily protein(RIPK)	mRNA	339.52	566.04	0.737406	1.16618e-08	8.89625e-07
AT2G06850	xyloglucan endotransglucosylase/hydrolase 4(XTH4)	mRNA	21299.2	17998	-0.242966	0.000671898	0.0141969
AT2G10940	Bifunctional inhibitor/lipid-transfer protein/seed storage 2S albumin superfamily protein(AT2G10940)	mRNA	39556.4	29832.5	-0.407028	1.35494e-07	8.35038e-06
AT2G13360	alanine:glyoxylate aminotransferase(AGT)	mRNA	12557.3	9752.84	-0.364637	0.000500023	0.0111572
AT2G13790	somatic embryogenesis receptor-like kinase 4(SERK4)	mRNA	454.67	585.19	0.36409	0.00260941	0.0423125
AT2G14890	arabinogalactan protein 9(AGP9)	mRNA	4619.17	3639.07	-0.344065	0.00108716	0.0209474
AT2G14900	Gibberellin-regulated family protein(AT2G14900)	mRNA	875.36	675.86	-0.373143	0.00109825	0.0211339
AT2G15020	uncharacterized protein(AT2G15020)	mRNA	39.36	4.59	-3.09893	9.72176e-08	6.19031e-06
AT2G15390	fucosyltransferase 4(FUT4)	mRNA	169.06	304.7	0.849845	2.96795e-07	1.70085e-05
AT2G15480	UDP-glucosyl transferase 73B5(UGT73B5)	mRNA	451.67	1618.59	1.84138	4.12348e-60	9.68854e-57
AT2G15490	UDP-glycosyltransferase 73B4(UGT73B4)	mRNA	444.64	2405.91	2.43586	9.55399e-18	1.81033e-15
AT2G15890	maternal effect embryo arrest 14(MEE14)	mRNA	5765.9	7343.68	0.348959	0.000999378	0.0195515
AT2G15970	cold regulated 413 plasma membrane 1(COR413-PM1)	mRNA	4398.69	3395.44	-0.373474	1.7295e-05	0.000629044
AT2G16280	3-ketoacyl-CoA synthase 9(KCS9)	mRNA	2807.36	2169.31	-0.37198	4.27564e-06	0.000185351
AT2G16380	Sec14p-like phosphatidylinositol transfer family protein(AT2G16380)	mRNA	635.42	505.1	-0.331124	0.00275885	0.0440666
AT2G16500	arginine decarboxylase 1(ADC1)	mRNA	2531.79	3054.12	0.270598	7.83337e-05	0.00231805
AT2G16900	phospholipase-like protein (PEARLI 4) family protein(AT2G16900)	mRNA	528.94	1153.36	1.12466	1.03286e-26	3.62209e-24
AT2G17040	NAC domain containing protein 36(NAC036)	mRNA	41.49	109.35	1.39832	2.57806e-07	1.51815e-05
AT2G17230	EXORDIUM like 5(EXL5)	mRNA	1617.87	1172.88	-0.464038	3.69475e-08	2.59916e-06
AT2G17280	Phosphoglycerate mutase family protein(AT2G17280)	mRNA	101.02	165.94	0.716041	0.00105656	0.0204826
AT2G17500	Auxin efflux carrier family protein(AT2G17500)	mRNA	2779.23	5204.2	0.904991	0.00148959	0.026985
AT2G18193	P-loop containing nucleoside triphosphate hydrolases superfamily protein(AT2G18193)	mRNA	190.49	389.32	1.03126	2.35665e-06	0.000108786
AT2G18280	tubby like protein 2(TLP2)	mRNA	4465.09	3544.35	-0.333168	6.71445e-05	0.00202134
AT2G18700	trehalose phosphatase/synthase 11(TPS11)	mRNA	1899.14	2525.57	0.411264	0.00149326	0.0270097
AT2G19450	membrane bound O-acyl transferase (MBOAT) family protein(TAG1)	mRNA	876.44	1116.46	0.349197	0.000177855	0.00474333
AT2G19970	CAP (Cysteine-rich secretory proteins, Antigen 5, and Pathogenesis-related 1 protein) superfamily protein(AT2G19970)	mRNA	100.4	47.63	-1.07596	0.000110194	0.00313453
AT2G20230	Tetraspanin family protein(AT2G20230)	mRNA	2267.56	1937.53	-0.226929	0.00251923	0.041134
AT2G20520	FASCICLIN-like arabinogalactan 6(FLA6)	mRNA	46.4	16.06	-1.53055	0.00168746	0.0297438
AT2G20560	DNAJ heat shock family protein(AT2G20560)	mRNA	677.56	872.97	0.365597	0.00133844	0.0248338
AT2G20960	phospholipase-like protein (PEARLI 4) family protein(pEARLI4)	mRNA	1324.57	1811.81	0.451906	5.97495e-09	4.77542e-07
AT2G21140	proline-rich protein 2(PRP2)	mRNA	1007.55	765.01	-0.397301	0.00171028	0.0300626
AT2G21210	SAUR-like auxin-responsive protein family(AT2G21210)	mRNA	614.76	409.02	-0.587838	6.2429e-05	0.00190745
AT2G21330	fructose-bisphosphate aldolase 1(FBA1)	mRNA	7231.74	5070.07	-0.512339	4.22446e-07	2.30832e-05
AT2G21530	SMAD/FHA domain-containing protein(AT2G21530)	mRNA	1541.1	1199.89	-0.361049	0.000489692	0.0109684
AT2G21540	SEC14-like 3(SFH3)	mRNA	1015.87	818.63	-0.311434	0.00307032	0.0482221
AT2G21620	Adenine nucleotide alpha hydrolases-like superfamily protein(RD2)	mRNA	1871.35	2823.08	0.593189	5.77265e-14	7.93183e-12
AT2G22122	uncharacterized protein(AT2G22122)	mRNA	262.36	140.81	-0.897758	2.8121e-05	0.00095804
AT2G22300	signal responsive 1(SR1)	mRNA	1081.53	1301.29	0.266866	0.00221578	0.0372403
AT2G22810	1-aminocyclopropane-1-carboxylate synthase 4(ACS4)	mRNA	42.13	16.76	-1.3297	0.00228881	0.0381403
AT2G22980	serine carboxypeptidase-like 13(SCPL13)	mRNA	877.79	597.02	-0.556111	0.000102829	0.00294643
AT2G22990	sinapoylglucose 1(SNG1)	mRNA	6052.88	4819.02	-0.328882	0.000256338	0.00652537
AT2G23030	SNF1-related protein kinase 2.9(SNRK2.9)	mRNA	192.5	115.54	-0.736501	0.000253278	0.00646937
AT2G23130	arabinogalactan protein 17(AGP17)	mRNA	898.12	598.54	-0.585459	1.02631e-05	0.000397268
AT2G23150	natural resistance-associated macrophage protein 3(NRAMP3)	mRNA	311.78	441.2	0.500921	4.77736e-05	0.00150872
AT2G23320	WRKY DNA-binding protein 15(WRKY15)	mRNA	1009.08	1568.48	0.636326	2.90211e-07	1.66719e-05
AT2G23620	methyl esterase 1(MES1)	mRNA	68.32	22.97	-1.5727	1.09858e-05	0.000419031
AT2G23680	Cold acclimation protein WCOR413 family(AT2G23680)	mRNA	227.57	374.23	0.717645	8.18033e-07	4.13344e-05
AT2G23770	protein kinase family protein / peptidoglycan-binding LysM domain-containing protein(LYK4)	mRNA	193.7	350.7	0.856457	1.12993e-08	8.6761e-07
AT2G23790	calcium uniporter (DUF607)(AT2G23790)	mRNA	387.86	491.34	0.341182	0.00245583	0.0402666
AT2G23810	tetraspanin8(TET8)	mRNA	1607.66	2681.71	0.738189	5.61134e-07	2.94295e-05
AT2G24260	LJRHL1-like 1(LRL1)	mRNA	300.31	453.47	0.594562	0.000198451	0.00523912
AT2G24270	aldehyde dehydrogenase 11A3(ALDH11A3)	mRNA	3931.88	3301.98	-0.25189	8.50568e-05	0.00249189
AT2G24420	DNA repair ATPase-like protein(AT2G24420)	mRNA	1206.11	964.54	-0.322447	0.000266896	0.00674299
AT2G24490	replicon protein A2(RPA2)	mRNA	217.63	299.92	0.462677	0.00168448	0.0297137
AT2G24500	Zinc finger protein 622(FZF)	mRNA	1269.52	1754.2	0.466527	2.93137e-08	2.08714e-06
AT2G24570	WRKY DNA-binding protein 17(WRKY17)	mRNA	345.76	612.89	0.825844	6.01573e-12	7.06728e-10
AT2G24600	Ankyrin repeat family protein(AT2G24600)	mRNA	129.34	401.08	1.63273	0.000953625	0.0188289
AT2G25450	2-oxoglutarate (2OG) and Fe(II)-dependent oxygenase superfamily protein(AT2G25450)	mRNA	5080.45	6998.05	0.461995	2.22256e-08	1.61177e-06
AT2G25530	AFG1-like ATPase family protein(AT2G25530)	mRNA	74.8	126.06	0.753034	0.000864935	0.0174143
AT2G25735	uncharacterized protein(AT2G25735)	mRNA	144.05	418.64	1.5391	9.04559e-18	1.72793e-15
AT2G26190	calmodulin-binding family protein(AT2G26190)	mRNA	737.74	1663.05	1.17264	3.30793e-23	8.93369e-21
AT2G26370	MD-2-related lipid recognition domain-containing protein(AT2G26370)	mRNA	22.9	4.93	-2.21623	0.00037609	0.008953
AT2G26660	SPX domain-containing protein 2 (SPX2)(SPX2)	mRNA	422.64	564.68	0.418002	0.00055903	0.0122386
AT2G26910	pleiotropic drug resistance 4(ABCG32)	mRNA	3571.68	3037.79	-0.23358	0.00180373	0.031411
AT2G27500	Glycosyl hydrolase superfamily protein(AT2G27500)	mRNA	998.16	1301.28	0.382588	0.000333227	0.00807997
AT2G27550	centroradiali(ATC)	mRNA	141.51	226.14	0.676347	0.001055	0.0204693
AT2G28630	3-ketoacyl-CoA synthase 12(KCS12)	mRNA	912.19	1270.42	0.477899	0.00158239	0.0282522
AT2G28710	C2H2-type zinc finger family protein(AT2G28710)	mRNA	17.85	51.93	1.54038	5.71082e-05	0.00177489
AT2G28780	P-hydroxybenzoic acid efflux pump subunit(AT2G28780)	mRNA	473.04	149.8	-1.65894	1.35034e-32	7.21083e-30
AT2G28890	poltergeist like 4(PLL4)	mRNA	795.91	1045.93	0.394109	0.000145497	0.0039751
AT2G28960	Leucine-rich repeat protein kinase family protein(AT2G28960)	mRNA	91.33	45.68	-0.999616	0.00011575	0.00326489
AT2G29065	GRAS family transcription factor(AT2G29065)	mRNA	65.37	109.98	0.750605	0.00196317	0.0336938
AT2G29300	NAD(P)-binding Rossmann-fold superfamily protein(AT2G29300)	mRNA	117.98	182.29	0.627597	0.000403048	0.00944042
AT2G29320	NAD(P)-binding Rossmann-fold superfamily protein(AT2G29320)	mRNA	355.51	252.61	-0.493	0.000656191	0.0138926
AT2G29420	glutathione S-transferase tau 7(GSTU7)	mRNA	1824.48	6041.89	1.72752	1.83731e-99	8.63387e-96
AT2G29460	glutathione S-transferase tau 4(GSTU4)	mRNA	72.85	489.78	2.74923	2.78388e-30	1.23415e-27
AT2G29470	glutathione S-transferase tau 3(GSTU3)	mRNA	1.01	120.89	6.90135	3.63962e-15	5.89769e-13
AT2G29480	glutathione S-transferase tau 2(GSTU2)	mRNA	40.79	225.9	2.46946	8.68041e-30	3.77694e-27
AT2G29490	glutathione S-transferase TAU 1(GSTU1)	mRNA	579.58	2044.06	1.81835	2.88413e-48	3.56661e-45
AT2G29500	HSP20-like chaperones superfamily protein(AT2G29500)	mRNA	550.65	2652.54	2.26816	3.53857e-06	0.000155989
AT2G29550	tubulin beta-7 chain(TUB7)	mRNA	3385.62	2860.55	-0.243128	0.000745289	0.0154285
AT2G29630	thiaminC(THIC)	mRNA	5671.22	4446.2	-0.351087	8.4996e-06	0.000342198
AT2G29990	alternative NAD(P)H dehydrogenase 2(NDA2)	mRNA	134.81	227.65	0.755878	2.31791e-05	0.000811649
AT2G30140	UDP-Glycosyltransferase superfamily protein(UGT87A2)	mRNA	500	1003.86	1.00555	4.2136e-14	5.89302e-12
AT2G30250	WRKY DNA-binding protein 25(WRKY25)	mRNA	386.36	504.92	0.386081	0.00198537	0.0339506
AT2G30440	thylakoid processing peptide(TPP)	mRNA	3131.49	3616.95	0.207925	0.00218737	0.0369212
AT2G30520	Phototropic-responsive NPH3 family protein(RPT2)	mRNA	4868.73	3659.55	-0.41188	5.26036e-08	3.56188e-06
AT2G30570	photosystem II reaction center W(PSBW)	mRNA	33301.2	27417.8	-0.280457	0.000307726	0.00750814
AT2G30750	cytochrome P450 family 71 polypeptide(CYP71A12)	mRNA	11.45	42.72	1.89962	0.000116572	0.00328414
AT2G31010	Protein kinase superfamily protein(AT2G31010)	mRNA	588.34	441.55	-0.414054	0.000305536	0.00748885
AT2G31060	elongation factor family protein(EMB2785)	mRNA	1401.09	1739.36	0.312004	0.00042849	0.00984839
AT2G31110	trichome birefringence-like protein (DUF828)(AT2G31110)	mRNA	212.93	120.55	-0.820731	3.1582e-05	0.00105705
AT2G31380	salt tolerance homologue(STH)	mRNA	244.59	140.87	-0.796032	1.77613e-05	0.000644013
AT2G31390	pfkB-like carbohydrate kinase family protein(AT2G31390)	mRNA	1507.56	1952.52	0.373119	7.46481e-05	0.00222863
AT2G31560	signal transducer/transcription protein, putative (DUF1685)(AT2G31560)	mRNA	255.4	169.54	-0.591182	0.000247051	0.00633702
AT2G31750	UDP-glucosyl transferase 74D1(UGT74D1)	mRNA	1026.46	1624.71	0.662505	1.78545e-11	1.97881e-09
AT2G31880	Leucine-rich repeat protein kinase family protein(SOBIR1)	mRNA	691.1	1054.97	0.610241	2.70035e-05	0.000923544
AT2G31945	uncharacterized protein(AT2G31945)	mRNA	34.74	72.56	1.06247	0.00127544	0.0238406
AT2G32030	Acyl-CoA N-acyltransferases (NAT) superfamily protein(AT2G32030)	mRNA	57.38	129.51	1.17441	3.03135e-05	0.00102041
AT2G32090	Lactoylglutathione lyase / glyoxalase I family protein(AT2G32090)	mRNA	539.54	387.2	-0.478651	7.31186e-05	0.00218574
AT2G32270	zinc transporter 3 precursor(ZIP3)	mRNA	139.32	78.79	-0.822361	0.00124276	0.023304
AT2G32540	cellulose synthase-like B4(CSLB04)	mRNA	415.81	289.1	-0.524343	5.85268e-05	0.00180703
AT2G32800	protein kinase family protein(AP4.3A)	mRNA	580.08	742.27	0.355692	0.00225847	0.0377686
AT2G32860	beta glucosidase 33(BGLU33)	mRNA	362.36	271.98	-0.413968	0.00247657	0.0405784
AT2G32990	glycosyl hydrolase 9B8(GH9B8)	mRNA	228.37	331.8	0.538961	0.000377357	0.008965
AT2G33150	peroxisomal 3-ketoacyl-CoA thiolase 3(PKT3)	mRNA	4901.39	6774.77	0.466982	3.04914e-08	2.15791e-06
AT2G33580	Protein kinase superfamily protein(LYK5)	mRNA	68.5	149.45	1.1255	2.68198e-05	0.000918598
AT2G33710	Integrase-type DNA-binding superfamily protein(AT2G33710)	mRNA	53.57	117.63	1.13478	2.80251e-06	0.000127612
AT2G33830	Dormancy/auxin associated family protein(AT2G33830)	mRNA	9916.05	8128.69	-0.286743	0.00232686	0.0385014
AT2G34170	hypothetical protein (DUF688)(AT2G34170)	mRNA	631.73	501.76	-0.332297	0.00263299	0.0426065
AT2G34355	Major facilitator superfamily protein(AT2G34355)	mRNA	214.47	390.97	0.866259	6.31988e-09	5.01662e-07
AT2G34430	light-harvesting chlorophyll-protein complex II subunit B1(LHB1B1)	mRNA	100837	75226.6	-0.422714	1.81636e-05	0.000656573
AT2G34490	cytochrome P450, family 710, subfamily A, polypeptide 2(CYP710A2)	mRNA	525.96	332.25	-0.662692	1.15059e-05	0.000436741
AT2G34660	multidrug resistance-associated protein 2(ABCC2)	mRNA	1456.48	3191.84	1.1319	5.47853e-31	2.57447e-28
AT2G34770	fatty acid hydroxylase 1(FAH1)	mRNA	1229.3	963.73	-0.351141	0.000305446	0.00748885
AT2G34930	disease resistance family protein / LRR family protein(AT2G34930)	mRNA	165.18	97.61	-0.75898	0.00067313	0.0141974
AT2G35660	FAD/NAD(P)-binding oxidoreductase family protein(CTF2A)	mRNA	161.76	110.04	-0.55585	0.00230578	0.0382874
AT2G35710	Nucleotide-diphospho-sugar transferases superfamily protein(PGSIP7)	mRNA	106.17	161.59	0.605994	0.00183263	0.0317313
AT2G35880	TPX2 (targeting protein for Xklp2) protein family(AT2G35880)	mRNA	2925.3	2369.19	-0.304194	0.000567263	0.0123832
AT2G35980	Late embryogenesis abundant (LEA) hydroxyproline-rich glycoprotein family(YLS9)	mRNA	96.14	542.81	2.4972	2.49131e-08	1.78463e-06
AT2G36220	uncharacterized protein(AT2G36220)	mRNA	694.64	1413.16	1.02459	5.58417e-11	5.7295e-09
AT2G36380	pleiotropic drug resistance 6(ABCG34)	mRNA	3104.4	5318.24	0.776632	3.36736e-12	4.14238e-10
AT2G36580	Pyruvate kinase family protein(AT2G36580)	mRNA	1973.25	2952.04	0.581138	8.11548e-05	0.00239249
AT2G36750	UDP-glucosyl transferase 73C1(UGT73C1)	mRNA	121.44	314.35	1.37211	6.0778e-09	4.84081e-07
AT2G36770	UDP-Glycosyltransferase superfamily protein(AT2G36770)	mRNA	65.75	112.02	0.768694	0.000967884	0.0189987
AT2G36780	UDP-Glycosyltransferase superfamily protein(AT2G36780)	mRNA	36.08	88.65	1.29679	2.45255e-05	0.000849554
AT2G36790	UDP-glucosyl transferase 73C6(UGT73C6)	mRNA	76.62	159.41	1.057	2.64217e-05	0.000906283
AT2G36800	don-glucosyltransferase 1(DOGT1)	mRNA	600.41	1946.22	1.69665	5.97537e-09	4.77542e-07
AT2G36950	Heavy metal transport/detoxification superfamily protein(AT2G36950)	mRNA	1370.87	2457.67	0.842192	5.15047e-31	2.4697e-28
AT2G36970	UDP-Glycosyltransferase superfamily protein(AT2G36970)	mRNA	309.68	705.32	1.18751	1.57569e-14	2.37323e-12
AT2G37170	plasma membrane intrinsic protein 2(PIP2B)	mRNA	5852.77	4198.55	-0.479228	0.000393185	0.00926608
AT2G37180	Aquaporin-like superfamily protein(RD28)	mRNA	1188.94	776.72	-0.614206	4.74379e-07	2.55058e-05
AT2G37430	C2H2 and C2HC zinc fingers superfamily protein(ZAT11)	mRNA	20.91	106.5	2.34855	5.95173e-10	5.37853e-08
AT2G37690	phosphoribosylaminoimidazole carboxylase, putative / AIR carboxylase(AT2G37690)	mRNA	1031.69	1297.07	0.330242	0.000778319	0.0159526
AT2G37710	receptor lectin kinase(RLK)	mRNA	716.69	999.61	0.480017	8.8576e-06	0.000352743
AT2G37760	NAD(P)-linked oxidoreductase superfamily protein(AKR4C8)	mRNA	897.14	1487.24	0.729237	3.22167e-11	3.39446e-09
AT2G37770	NAD(P)-linked oxidoreductase superfamily protein(ChlAKR)	mRNA	242.93	630.94	1.37697	2.88465e-15	4.70678e-13
AT2G37870	Bifunctional inhibitor/lipid-transfer protein/seed storage 2S albumin superfamily protein(AT2G37870)	mRNA	47.49	147.72	1.63726	3.60863e-11	3.7852e-09
AT2G37970	SOUL heme-binding family protein(SOUL-1)	mRNA	501.72	740.23	0.561091	7.49732e-07	3.85464e-05
AT2G38120	Transmembrane amino acid transporter family protein(AUX1)	mRNA	3109.72	2572.88	-0.273404	9.54136e-05	0.00276088
AT2G38230	pyridoxine biosynthesis 1.1(PDX1.1)	mRNA	1914.31	1477.34	-0.373822	2.18635e-05	0.000771327
AT2G38250	Homeodomain-like superfamily protein(AT2G38250)	mRNA	15.51	44.7	1.52753	0.000253588	0.00646937
AT2G38290	ammonium transporter 2(AMT2)	mRNA	574.25	905.25	0.656636	5.19345e-09	4.19331e-07
AT2G38470	WRKY DNA-binding protein 33(WRKY33)	mRNA	983.12	3308.07	1.75055	5.06714e-07	2.68753e-05
AT2G39010	plasma membrane intrinsic protein 2E(PIP2E)	mRNA	10962.2	9187.25	-0.254837	1.30106e-05	0.000488332
AT2G39050	hydroxyproline-rich glycoprotein family protein(EULS3)	mRNA	361.42	685.28	0.923011	6.04918e-06	0.000253354
AT2G39110	Protein kinase superfamily protein(AT2G39110)	mRNA	157.84	327.05	1.05107	9.08672e-07	4.53189e-05
AT2G39200	Seven transmembrane MLO family protein(MLO12)	mRNA	153.78	269.57	0.809776	0.00123406	0.0232091
AT2G39210	Major facilitator superfamily protein(AT2G39210)	mRNA	355.44	542.78	0.610758	6.28471e-05	0.00191773
AT2G39310	jacalin-related lectin 22(JAL22)	mRNA	8991.81	6683.68	-0.42797	0.000649985	0.0137959
AT2G39350	ABC-2 type transporter family protein(ABCG1)	mRNA	170.59	300.61	0.817349	2.6276e-08	1.87653e-06
AT2G39400	alpha/beta-Hydrolases superfamily protein(AT2G39400)	mRNA	686.58	1297.98	0.918773	9.80834e-16	1.68217e-13
AT2G39518	Uncharacterized protein family (UPF0497)(AT2G39518)	mRNA	70.74	124.85	0.819461	0.00198435	0.0339506
AT2G39660	botrytis-induced kinase1(BIK1)	mRNA	546.94	764.5	0.483128	3.97075e-05	0.00129798
AT2G39730	rubisco activase(RCA)	mRNA	59098.9	42029.5	-0.491731	4.75798e-08	3.24039e-06
AT2G40095	Alpha/beta hydrolase related protein(AT2G40095)	mRNA	116.57	287.09	1.30028	1.16791e-15	1.98849e-13
AT2G40300	ferritin 4(FER4)	mRNA	946.09	727.36	-0.379305	7.66244e-05	0.00227895
AT2G40330	PYR1-like 6(PYL6)	mRNA	328.26	534.77	0.7041	6.95157e-05	0.00208334
AT2G40340	Integrase-type DNA-binding superfamily protein(DREB2C)	mRNA	90.45	171	0.91887	0.000262119	0.00665731
AT2G40610	expansin A8(EXPA8)	mRNA	1621.26	1082.62	-0.582583	1.07229e-08	8.26051e-07
AT2G41100	Calcium-binding EF hand family protein(TCH3)	mRNA	3240.84	8409.43	1.37564	9.51725e-06	0.000373942
AT2G41220	glutamate synthase 2(GLU2)	mRNA	2546.2	3361.2	0.40063	3.40433e-07	1.92279e-05
AT2G41380	S-adenosyl-L-methionine-dependent methyltransferases superfamily protein(AT2G41380)	mRNA	904.07	1714.98	0.923679	4.81153e-12	5.73867e-10
AT2G41410	Calcium-binding EF-hand family protein(AT2G41410)	mRNA	1642.21	2348.29	0.515968	1.30396e-06	6.29116e-05
AT2G41660	MIZU-KUSSEI-like protein (Protein of unknown function, DUF617)(MIZ1)	mRNA	358.43	539.31	0.589421	0.00118781	0.02258
AT2G41880	guanylate kinase 1(GK-1)	mRNA	244.43	356.4	0.544082	0.00045752	0.0103864
AT2G41940	zinc finger protein 8(ZFP8)	mRNA	528.24	381.52	-0.469407	0.000267886	0.00676073
AT2G42320	nucleolar protein gar2-like protein(AT2G42320)	mRNA	1121.01	938.56	-0.256284	0.00233754	0.0386508
AT2G42380	Basic-leucine zipper (bZIP) transcription factor family protein(BZIP34)	mRNA	740.89	575.45	-0.36455	0.000745149	0.0154285
AT2G42580	tetratricopetide-repeat thioredoxin-like 3(TTL3)	mRNA	1865.93	1489.32	-0.325238	5.82213e-05	0.00180233
AT2G42590	general regulatory factor 9(GRF9)	mRNA	3652.66	3002.39	-0.282834	3.97194e-05	0.00129798
AT2G42690	alpha/beta-Hydrolases superfamily protein(AT2G42690)	mRNA	1319.19	1076.39	-0.293453	0.00171066	0.0300626
AT2G43000	NAC domain containing protein 42(NAC042)	mRNA	22.23	80.53	1.8573	5.58244e-08	3.73689e-06
AT2G43060	ILI1 binding bHLH 1(IBH1)	mRNA	307.02	413.45	0.429359	0.000486811	0.0109142
AT2G43100	isopropylmalate isomerase 2(IPMI2)	mRNA	535.92	375.43	-0.513471	0.000886818	0.0178091
AT2G43120	RmlC-like cupins superfamily protein(AT2G43120)	mRNA	69.42	141.53	1.02761	2.11151e-05	0.000750561
AT2G43500	Plant regulator RWP-RK family protein(AT2G43500)	mRNA	101.45	279.23	1.46077	8.25374e-17	1.48038e-14
AT2G43570	chitinase(CHI)	mRNA	59.87	123.83	1.04836	0.000589382	0.012775
AT2G43820	UDP-glucosyltransferase 74F2(UGT74F2)	mRNA	1718.64	2813.07	0.710875	2.39789e-15	3.96767e-13
AT2G44080	ARGOS-like protein(ARL)	mRNA	481.1	702.48	0.546105	0.000238879	0.00615427
AT2G44130	Galactose oxidase/kelch repeat superfamily protein(AT2G44130)	mRNA	841.66	1645.42	0.96715	1.28231e-14	1.95643e-12
AT2G44300	Bifunctional inhibitor/lipid-transfer protein/seed storage 2S albumin superfamily protein(AT2G44300)	mRNA	121.53	213.5	0.812887	9.03354e-05	0.00263667
AT2G44350	Citrate synthase family protein(ATCS)	mRNA	3735.94	4531.59	0.278545	0.000253562	0.00646937
AT2G44490	Glycosyl hydrolase superfamily protein(PEN2)	mRNA	3015.52	3955.4	0.391418	5.96832e-06	0.000250862
AT2G45180	Bifunctional inhibitor/lipid-transfer protein/seed storage 2S albumin superfamily protein(AT2G45180)	mRNA	32285.7	27838.2	-0.213831	0.00107964	0.0208618
AT2G45290	Transketolase(AT2G45290)	mRNA	741.03	955.9	0.367315	0.000949191	0.0187887
AT2G45600	alpha/beta-Hydrolases superfamily protein(AT2G45600)	mRNA	239.56	158.26	-0.598052	0.000315081	0.00767164
AT2G45740	peroxin 11D(PEX11D)	mRNA	1726.59	1404.92	-0.297436	0.000470932	0.0106088
AT2G45820	Remorin family protein(AT2G45820)	mRNA	2800.52	2290.96	-0.289741	0.000778754	0.0159526
AT2G45920	U-box domain-containing protein(AT2G45920)	mRNA	513.89	828.85	0.689661	2.01545e-11	2.21285e-09
AT2G45960	plasma membrane intrinsic protein 1B(PIP1B)	mRNA	19781.5	14634.7	-0.434759	2.60542e-06	0.000119331
AT2G46495	RING/U-box superfamily protein(AT2G46495)	mRNA	3.37	31.55	3.22704	3.75186e-07	2.08663e-05
AT2G46530	auxin response factor 11(ARF11)	mRNA	576.02	423.02	-0.445386	0.00175463	0.0306919
AT2G46600	Calcium-binding EF-hand family protein(AT2G46600)	mRNA	1427.31	2025.96	0.505303	5.37174e-06	0.000228649
AT2G46660	cytochrome P450, family 78, subfamily A, polypeptide 6(CYP78A6)	mRNA	111.87	57.48	-0.960517	0.000118269	0.00331604
AT2G46740	D-arabinono-1,4-lactone oxidase family protein(GulLO5)	mRNA	164.86	407.5	1.30557	5.47525e-10	4.9863e-08
AT2G46950	cytochrome P450, family 709, subfamily B, polypeptide 2(CYP709B2)	mRNA	9.76	32.53	1.7373	0.00175562	0.0306919
AT2G47000	ATP binding cassette subfamily B4(ABCB4)	mRNA	1720.38	3321.31	0.949025	4.35188e-14	6.0504e-12
AT2G47130	NAD(P)-binding Rossmann-fold superfamily protein(SDR3)	mRNA	236.19	340.25	0.52661	0.000382589	0.00904357
AT2G47160	HCO3- transporter family(BOR1)	mRNA	1048.44	693.86	-0.595518	2.09291e-10	2.04896e-08
AT2G47440	Tetratricopeptide repeat (TPR)-like superfamily protein(AT2G47440)	mRNA	1901.11	1257.58	-0.596186	3.33854e-12	4.12855e-10
AT2G47510	fumarase 1(FUM1)	mRNA	2524.81	2993.88	0.245839	0.000585886	0.0127345
AT2G47710	Adenine nucleotide alpha hydrolases-like superfamily protein(AT2G47710)	mRNA	1116.29	1348.71	0.272871	0.00162987	0.028924
AT2G47730	glutathione S-transferase phi 8(GSTF8)	mRNA	10151.8	23341.2	1.20114	6.30091e-40	4.93487e-37
AT2G47800	multidrug resistance-associated protein 4(ABCC4)	mRNA	742.45	1049.13	0.498836	0.000196083	0.00518815
AT2G47890	B-box type zinc finger protein with CCT domain-containing protein(AT2G47890)	mRNA	493.82	1099.87	1.15528	2.86828e-26	9.76712e-24
AT3G01260	Galactose mutarotase-like superfamily protein(AT3G01260)	mRNA	96.15	23.62	-2.02536	3.03623e-07	1.72734e-05
AT3G01290	SPFH/Band 7/PHB domain-containing membrane-associated protein family(HIR2)	mRNA	2441.55	2981.87	0.288423	0.00203315	0.0346668
AT3G01420	Peroxidase superfamily protein(DOX1)	mRNA	7211.68	18520.9	1.36075	2.45928e-06	0.000113301
AT3G01500	carbonic anhydrase 1(CA1)	mRNA	18865.8	13706.2	-0.460948	0.000141801	0.0038877
AT3G01550	phosphoenolpyruvate (pep)/phosphate translocator 2(PPT2)	mRNA	105.16	62.75	-0.744999	0.00143348	0.0261094
AT3G01660	S-adenosyl-L-methionine-dependent methyltransferases superfamily protein(AT3G01660)	mRNA	135.12	73.26	-0.883204	4.56596e-05	0.00145566
AT3G01690	alpha/beta-Hydrolases superfamily protein(AT3G01690)	mRNA	3862.99	3065.76	-0.333472	2.39131e-05	0.000833625
AT3G01970	WRKY DNA-binding protein 45(WRKY45)	mRNA	236.35	388.2	0.715902	8.42333e-07	4.238e-05
AT3G01990	ACT domain repeat 6(ACR6)	mRNA	26.27	61.4	1.22483	0.000379545	0.00898971
AT3G02020	aspartate kinase 3(AK3)	mRNA	426.04	288.58	-0.562016	0.000151026	0.00411183
AT3G02040	senescence-related gene 3(SRG3)	mRNA	1110.7	2455.53	1.14456	0.000790042	0.0161416
AT3G02240	root meristem growth factor-like protein(RGF7)	mRNA	44.8	84.4	0.913763	0.00143339	0.0261094
AT3G02470	S-adenosylmethionine decarboxylase(SAMDC)	mRNA	13873.6	16677.8	0.265589	0.0022014	0.0370693
AT3G02550	LOB domain-containing protein 41(LBD41)	mRNA	496.21	1345.49	1.43912	3.20436e-05	0.00106945
AT3G02690	nodulin MtN21 /EamA-like transporter family protein(AT3G02690)	mRNA	1094.82	866.98	-0.336626	0.000262371	0.00665731
AT3G02800	Tyrosine phosphatase family protein(PFA-DSP3)	mRNA	28.66	81.39	1.50578	2.12449e-06	9.94363e-05
AT3G03270	Adenine nucleotide alpha hydrolases-like superfamily protein(AT3G03270)	mRNA	461.05	791.66	0.779963	2.00553e-07	1.19599e-05
AT3G03470	cytochrome P450, family 87, subfamily A, polypeptide 9(CYP89A9)	mRNA	182.71	283.7	0.634819	0.000117635	0.00330618
AT3G04000	NAD(P)-binding Rossmann-fold superfamily protein(AT3G04000)	mRNA	101.09	246.74	1.28742	3.03145e-11	3.22294e-09
AT3G04120	glyceraldehyde-3-phosphate dehydrogenase C subunit 1(GAPC1)	mRNA	14554.2	24368.3	0.743565	1.664e-16	2.93964e-14
AT3G04210	Disease resistance protein (TIR-NBS class)(AT3G04210)	mRNA	130.52	232.01	0.829965	3.94888e-06	0.00017278
AT3G04640	glycine-rich protein(AT3G04640)	mRNA	148.57	250.67	0.754595	0.00311237	0.0488172
AT3G04670	WRKY DNA-binding protein 39(WRKY39)	mRNA	870.6	1081.7	0.313208	0.000345097	0.00832484
AT3G04760	Pentatricopeptide repeat (PPR-like) superfamily protein(AT3G04760)	mRNA	882.05	697.97	-0.337693	0.000914798	0.0182463
AT3G05200	RING/U-box superfamily protein(ATL6)	mRNA	864.27	1472.76	0.76896	2.25818e-13	2.99764e-11
AT3G05360	receptor like protein 30(RLP30)	mRNA	183.03	305.2	0.737644	2.31445e-05	0.000811648
AT3G05900	neurofilament protein-like protein(AT3G05900)	mRNA	4322.49	3175.4	-0.444923	4.25317e-07	2.31862e-05
AT3G06420	Ubiquitin-like superfamily protein(ATG8H)	mRNA	436.42	647.77	0.56974	0.00295159	0.0465753
AT3G06500	Plant neutral invertase family protein(A/N-InvC)	mRNA	775.8	980.77	0.338236	0.00128607	0.0239749
AT3G06810	acyl-CoA dehydrogenase-like protein(IBR3)	mRNA	1114.82	1376.23	0.303909	0.000607369	0.0130924
AT3G06868	vitellogenin-like protein(AT3G06868)	mRNA	381.98	284.17	-0.426758	0.00128308	0.0239454
AT3G07010	Pectin lyase-like superfamily protein(AT3G07010)	mRNA	1538.27	1260.83	-0.286937	0.000516123	0.011462
AT3G07460	transmembrane protein, putative (Protein of unknown function, DUF538)(AT3G07460)	mRNA	3296.34	2713.17	-0.280886	0.000157072	0.0042567
AT3G07470	transmembrane protein, putative (Protein of unknown function, DUF538)(AT3G07470)	mRNA	2444.11	1974.1	-0.308117	4.52299e-05	0.00144391
AT3G07720	Galactose oxidase/kelch repeat superfamily protein(AT3G07720)	mRNA	410.72	568.77	0.469691	0.000100922	0.00290395
AT3G07770	HEAT SHOCK PROTEIN 89.1(Hsp89.1)	mRNA	3103.95	3813.81	0.297125	9.33978e-05	0.00270923
AT3G08040	MATE efflux family protein(FRD3)	mRNA	144.49	245.53	0.76497	4.04088e-05	0.00131502
AT3G08690	ubiquitin-conjugating enzyme 11(UBC11)	mRNA	687.38	893.59	0.378515	0.000340118	0.00822163
AT3G08720	serine/threonine protein kinase 2(S6K2)	mRNA	332.85	663.07	0.994306	7.39424e-14	1.01009e-11
AT3G08760	Protein kinase superfamily protein(ATSIK)	mRNA	637.41	991.86	0.637916	2.16885e-08	1.57769e-06
AT3G08940	light harvesting complex photosystem II(LHCB4.2)	mRNA	50605.3	38958.6	-0.377347	7.31328e-08	4.78643e-06
AT3G09010	Protein kinase superfamily protein(AT3G09010)	mRNA	55.26	127.78	1.20926	2.77519e-07	1.60722e-05
AT3G09020	alpha 1,4-glycosyltransferase family protein(AT3G09020)	mRNA	109.5	165.19	0.593112	0.00137108	0.025346
AT3G09270	glutathione S-transferase TAU 8(GSTU8)	mRNA	1282.68	2905.25	1.1795	2.42413e-15	3.98303e-13
AT3G09350	Fes1A(Fes1A)	mRNA	547.72	741.02	0.436065	0.00222017	0.0372608
AT3G10020	plant/protein(AT3G10020)	mRNA	3027.42	3722.96	0.298359	0.00265099	0.0428094
AT3G10040	sequence-specific DNA binding transcription factor(AT3G10040)	mRNA	158.98	390.76	1.29743	4.42716e-07	2.39387e-05
AT3G10500	NAC domain containing protein 53(NAC053)	mRNA	596.38	1342.18	1.17028	2.31723e-24	7.16389e-22
AT3G10640	SNF7 family protein(VPS60.1)	mRNA	649.66	858.56	0.402235	4.34328e-05	0.00138843
AT3G10740	alpha-L-arabinofuranosidase 1(ASD1)	mRNA	1913.34	1456.59	-0.39349	0.00152057	0.0273983
AT3G10985	senescence associated gene 20(SAG20)	mRNA	2243.44	2905.72	0.373182	8.88468e-05	0.00259645
AT3G11280	Duplicated homeodomain-like superfamily protein(AT3G11280)	mRNA	967.77	781.15	-0.309062	0.0023811	0.0392605
AT3G11330	plant intracellular ras group-related LRR 9(PIRL9)	mRNA	826.21	1135.67	0.458972	2.81345e-05	0.00095804
AT3G11340	UDP-Glycosyltransferase superfamily protein(UGT76B1)	mRNA	430.1	1115.8	1.37534	1.02527e-24	3.22153e-22
AT3G11820	syntaxin of plants 121(SYP121)	mRNA	868.31	1343.63	0.629859	6.38936e-08	4.2408e-06
AT3G11840	E3 ubiquitin-protein ligase PUB24-like protein(PUB24)	mRNA	81.91	137.01	0.742182	0.000584343	0.0127127
AT3G12110	actin-11(ACT11)	mRNA	659.87	524.09	-0.332354	0.00168236	0.0296986
AT3G12150	alpha/beta hydrolase family protein(AT3G12150)	mRNA	474.02	618.03	0.382708	0.00197042	0.0337935
AT3G12320	uncharacterized protein(AT3G12320)	mRNA	173.55	108.02	-0.683963	0.000415001	0.00963523
AT3G12520	sulfate transporter 4;2(SULTR4;2)	mRNA	223.4	319.78	0.517469	0.00248246	0.0406183
AT3G12580	heat shock protein 70(HSP70)	mRNA	5052.33	7696.07	0.607172	1.63832e-08	1.21432e-06
AT3G12610	Leucine-rich repeat (LRR) family protein(DRT100)	mRNA	3289.57	2533.47	-0.376785	4.87074e-05	0.00153409
AT3G12630	A20/AN1-like zinc finger family protein(SAP5)	mRNA	1980.18	2329.81	0.234575	0.000756186	0.0155991
AT3G12740	ALA-interacting subunit 1(ALIS1)	mRNA	1366.86	1652.86	0.274099	0.000312236	0.00761027
AT3G12800	short-chain dehydrogenase-reductase B(SDRB)	mRNA	1571.4	2009.97	0.355123	4.12724e-05	0.00133206
AT3G13080	multidrug resistance-associated protein 3(ABCC3)	mRNA	854.78	1423.72	0.736042	3.12547e-06	0.000140145
AT3G13110	serine acetyltransferase 2;2(SERAT2;2)	mRNA	1435.29	1961.33	0.450498	6.59474e-08	4.35253e-06
AT3G13310	Chaperone DnaJ-domain superfamily protein(AT3G13310)	mRNA	620.4	1770.33	1.51275	4.38999e-52	6.87647e-49
AT3G13320	cation exchanger 2(CAX2)	mRNA	717	888.68	0.309675	0.00104688	0.0203624
AT3G13330	proteasome activating protein 200(PA200)	mRNA	931.07	1284.14	0.463839	2.23961e-06	0.00010432
AT3G13610	2-oxoglutarate (2OG) and Fe(II)-dependent oxygenase superfamily protein(AT3G13610)	mRNA	367.43	662.63	0.85072	2.07941e-05	0.000740272
AT3G13930	Dihydrolipoamide acetyltransferase, long form protein(AT3G13930)	mRNA	2556.18	3113.34	0.284475	0.000753782	0.0155649
AT3G13980	SKI/DACH domain protein(AT3G13980)	mRNA	555.38	348.29	-0.673197	6.24207e-06	0.000259596
AT3G14050	RELA/SPOT homolog 2(RSH2)	mRNA	837.32	1062.12	0.343096	0.00013053	0.00361241
AT3G14060	uncharacterized protein(AT3G14060)	mRNA	150.63	59.78	-1.33335	3.74137e-10	3.53041e-08
AT3G14220	GDSL-like Lipase/Acylhydrolase superfamily protein(AT3G14220)	mRNA	971.85	793.91	-0.291755	0.00231345	0.0383605
AT3G14280	LL-diaminopimelate aminotransferase(AT3G14280)	mRNA	120.3	70.91	-0.762477	0.00159101	0.0283507
AT3G14415	Aldolase-type TIM barrel family protein(GOX2)	mRNA	9299.04	7321.37	-0.344969	2.37725e-05	0.000831188
AT3G14420	Aldolase-type TIM barrel family protein(GOX1)	mRNA	14572	11052.5	-0.398828	1.32905e-05	0.000497253
AT3G14610	cytochrome P450, family 72, subfamily A, polypeptide 7(CYP72A7)	mRNA	400.66	553.54	0.46632	9.60354e-05	0.00277546
AT3G14620	cytochrome P450, family 72, subfamily A, polypeptide 8(CYP72A8)	mRNA	919.12	1795.93	0.966406	4.03171e-25	1.31568e-22
AT3G14660	cytochrome P450, family 72, subfamily A, polypeptide 13(CYP72A13)	mRNA	4239.81	7931.12	0.903524	1.02832e-24	3.22153e-22
AT3G14690	cytochrome P450, family 72, subfamily A, polypeptide 15(CYP72A15)	mRNA	1458.75	2473.41	0.761771	3.85271e-12	4.64222e-10
AT3G14940	phosphoenolpyruvate carboxylase 3(PPC3)	mRNA	2139.22	4132.99	0.950102	5.3111e-05	0.00165723
AT3G14990	Class I glutamine amidotransferase-like superfamily protein(DJ1A)	mRNA	7837.92	15966.4	1.0265	2.0148e-34	1.15463e-31
AT3G15000	cobalt ion binding protein(RIP1)	mRNA	4095.3	4747.09	0.213076	0.00283155	0.0449527
AT3G15340	proton pump interactor 2(PPI2)	mRNA	64.36	132.08	1.03711	5.01841e-06	0.000214387
AT3G15352	cytochrome c oxidase 17(COX17)	mRNA	163.85	248.02	0.598104	0.000344565	0.00832057
AT3G15354	SPA1-related 3(SPA3)	mRNA	419.53	325.12	-0.367783	0.00251125	0.0410322
AT3G15356	Legume lectin family protein(AT3G15356)	mRNA	2058.65	2590.06	0.331288	1.08735e-05	0.000415422
AT3G15518	uncharacterized protein(AT3G15518)	mRNA	29.64	70.42	1.24831	0.00170327	0.0299876
AT3G15540	indole-3-acetic acid inducible 19(IAA19)	mRNA	622.57	368.76	-0.755528	4.19007e-07	2.29487e-05
AT3G15820	phosphatidic acid phosphatase-related / PAP2-like protein(ROD1)	mRNA	671.59	513.06	-0.388462	0.00027172	0.0068428
AT3G15850	fatty acid desaturase 5(FAD5)	mRNA	2753.78	2308.59	-0.254398	0.00140862	0.0257764
AT3G16240	delta tonoplast integral protein(DELTA-TIP)	mRNA	29385.6	20981.4	-0.485999	1.00557e-11	1.14139e-09
AT3G16250	NDH-dependent cyclic electron flow 1(PnsB3)	mRNA	820.64	541.22	-0.600536	7.54638e-07	3.87139e-05
AT3G16360	HPT phosphotransmitter 4(AHP4)	mRNA	25.61	56.18	1.13348	0.000682187	0.0143369
AT3G16370	GDSL-like Lipase/Acylhydrolase superfamily protein(AT3G16370)	mRNA	9145.86	7289.85	-0.327229	1.27544e-05	0.000480252
AT3G16560	Protein phosphatase 2C family protein(AT3G16560)	mRNA	453.95	299.55	-0.599711	1.1114e-06	5.44028e-05
AT3G16570	rapid alkalinization factor 23(RALF23)	mRNA	1791.94	1482.21	-0.273765	0.00122038	0.0230498
AT3G16660	Pollen Ole e 1 allergen and extensin family protein(AT3G16660)	mRNA	973.98	666.46	-0.547363	0.000763383	0.0157337
AT3G16850	Pectin lyase-like superfamily protein(AT3G16850)	mRNA	2504.58	2056.13	-0.28464	0.000190664	0.00505055
AT3G17240	lipoamide dehydrogenase 2(mtLPD2)	mRNA	2197.27	2844.47	0.372451	9.22752e-06	0.000363775
AT3G17609	HY5-homolog(HYH)	mRNA	137.77	222.34	0.69053	0.000350027	0.00840958
AT3G18080	B-S glucosidase 44(BGLU44)	mRNA	5279.23	4132.25	-0.3534	1.19611e-07	7.49436e-06
AT3G18290	zinc finger protein-like protein(BTS)	mRNA	1365.62	1827.89	0.420623	3.85992e-07	2.13394e-05
AT3G18490	Eukaryotic aspartyl protease family protein(ASPG1)	mRNA	2423.6	2017.68	-0.264455	0.000305207	0.00748885
AT3G18780	actin 2(ACT2)	mRNA	14003.6	11370.3	-0.300533	1.08499e-06	5.33327e-05
AT3G18830	polyol/monosaccharide transporter 5(PMT5)	mRNA	965.25	1475.4	0.612128	2.13263e-14	3.11232e-12
AT3G18890	NAD(P)-binding Rossmann-fold superfamily protein(Tic62)	mRNA	2101.29	1710.83	-0.296583	0.00170384	0.0299876
AT3G19615	beta-1,4-xylosidase(AT3G19615)	mRNA	12.5	35.8	1.51863	0.00191793	0.0329896
AT3G19710	branched-chain aminotransferase4(BCAT4)	mRNA	971.14	605.87	-0.680677	2.52617e-10	2.43257e-08
AT3G19820	cell elongation protein / DWARF1 / DIMINUTO (DIM)(DWF1)	mRNA	10494.8	9168.3	-0.194945	0.000966211	0.0189817
AT3G20110	cytochrome P450, family 705, subfamily A, polypeptide 20(CYP705A20)	mRNA	61.69	160.36	1.37827	2.89005e-10	2.76035e-08
AT3G20380	TRAF-like family protein(AT3G20380)	mRNA	232.63	145.09	-0.681074	0.000844243	0.0170851
AT3G20395	RING/U-box superfamily protein(AT3G20395)	mRNA	233.04	356.26	0.612347	0.00101627	0.0198654
AT3G20440	Alpha amylase family protein(EMB2729)	mRNA	631.6	819.17	0.375151	0.00138636	0.0254881
AT3G20820	Leucine-rich repeat (LRR) family protein(AT3G20820)	mRNA	3128.58	2504.48	-0.320998	3.33752e-05	0.0011076
AT3G21250	multidrug resistance-associated protein 6(ABCC8)	mRNA	1804.15	3190.37	0.822399	6.96529e-23	1.83884e-20
AT3G21260	Glycolipid transfer protein (GLTP) family protein(GLTP3)	mRNA	268.53	425.93	0.665544	2.82626e-07	1.62759e-05
AT3G21330	basic helix-loop-helix (bHLH) DNA-binding superfamily protein(AT3G21330)	mRNA	212.13	91.66	-1.21055	6.73269e-08	4.43113e-06
AT3G21670	Major facilitator superfamily protein(AT3G21670)	mRNA	379.16	251.91	-0.589872	0.000249586	0.00639507
AT3G21690	MATE efflux family protein(AT3G21690)	mRNA	1622.67	2244.87	0.468258	4.04002e-08	2.82015e-06
AT3G21700	Ras-related small GTP-binding family protein(SGP2)	mRNA	138.45	249.94	0.852203	9.21729e-07	4.57863e-05
AT3G22060	Receptor-like protein kinase-related family protein(AT3G22060)	mRNA	160.16	289.11	0.852104	0.000783064	0.0160129
AT3G22200	Pyridoxal phosphate (PLP)-dependent transferases superfamily protein(POP2)	mRNA	4991.51	6519.35	0.385253	8.79859e-07	4.40792e-05
AT3G22310	putative mitochondrial RNA helicase 1(PMH1)	mRNA	1427.56	1821.72	0.351753	0.000625054	0.0133877
AT3G22840	Chlorophyll A-B binding family protein(ELIP1)	mRNA	14.14	42.31	1.58148	0.00137768	0.0254062
AT3G23190	HR-like lesion-inducing protein-like protein(AT3G23190)	mRNA	99.67	54.83	-0.86219	0.000876548	0.0176279
AT3G23550	MATE efflux family protein(AT3G23550)	mRNA	286.02	518.31	0.857694	7.72897e-09	6.09396e-07
AT3G23560	MATE efflux family protein(ALF5)	mRNA	580.58	933.92	0.685812	1.37248e-09	1.19436e-07
AT3G23730	xyloglucan endotransglucosylase/hydrolase 16(XTH16)	mRNA	1325.68	918.04	-0.530106	6.49936e-08	4.30166e-06
AT3G23800	selenium-binding protein 3(SBP3)	mRNA	377.49	290.06	-0.380079	0.00226333	0.0378195
AT3G23840	HXXXD-type acyl-transferase family protein(AT3G23840)	mRNA	118.92	71.92	-0.725634	0.00144036	0.0261874
AT3G24170	glutathione-disulfide reductase(GR1)	mRNA	1695.67	2602.47	0.618028	2.61346e-09	2.17751e-07
AT3G24420	alpha/beta-Hydrolases superfamily protein(AT3G24420)	mRNA	204.88	525.22	1.35815	1.51987e-22	3.92426e-20
AT3G25190	Vacuolar iron transporter (VIT) family protein(AT3G25190)	mRNA	280.64	895.17	1.67345	4.30243e-17	7.89766e-15
AT3G25230	rotamase FKBP 1(ROF1)	mRNA	3403.96	4122.85	0.276429	5.87697e-05	0.00180977
AT3G25240	sulfate/thiosulfate import ATP-binding protein, putative (DUF506)(AT3G25240)	mRNA	9.44	41.45	2.13505	7.74454e-05	0.00230045
AT3G25250	AGC (cAMP-dependent, cGMP-dependent and protein kinase C) kinase family protein(AGC2-1)	mRNA	79.89	339.18	2.08603	6.04079e-23	1.61289e-20
AT3G25597	uncharacterized protein(AT3G25597)	mRNA	67.68	123.06	0.862515	0.000679158	0.0142988
AT3G25610	ATPase E1-E2 type family protein / haloacid dehalogenase-like hydrolase family protein(AT3G25610)	mRNA	313.83	782.36	1.31786	5.16908e-22	1.27845e-19
AT3G25730	ethylene response DNA binding factor 3(EDF3)	mRNA	123.77	227.41	0.877591	1.2863e-06	6.21869e-05
AT3G26470	Powdery mildew resistance protein, RPW8 domain-containing protein(AT3G26470)	mRNA	240.44	586.05	1.28537	2.69703e-17	5.02932e-15
AT3G26520	tonoplast intrinsic protein 2(TIP2)	mRNA	52424.4	40832.6	-0.360518	4.04491e-08	2.82015e-06
AT3G26650	glyceraldehyde 3-phosphate dehydrogenase A subunit(GAPA)	mRNA	20500.1	14952.6	-0.455229	5.52445e-07	2.90386e-05
AT3G26690	nudix hydrolase homolog 13(NUDX13)	mRNA	592.62	897.47	0.598771	9.95073e-09	7.76752e-07
AT3G26910	hydroxyproline-rich glycoprotein family protein(AT3G26910)	mRNA	474.55	729.37	0.620094	1.5813e-07	9.5512e-06
AT3G27170	chloride channel B(CLC-B)	mRNA	426.66	301	-0.50333	0.00156051	0.0279678
AT3G27220	Galactose oxidase/kelch repeat superfamily protein(AT3G27220)	mRNA	261.08	427.74	0.712261	0.000478622	0.0107512
AT3G27280	prohibitin 4(PHB4)	mRNA	865.7	1131.49	0.386288	1.48209e-05	0.000546674
AT3G27690	photosystem II light harvesting complex protein 2.3(LHCB2.3)	mRNA	6148.15	3931.21	-0.645181	9.80476e-12	1.12377e-09
AT3G27880	hypothetical protein (DUF1645)(AT3G27880)	mRNA	193.36	399.64	1.04742	6.86427e-11	6.98194e-09
AT3G27960	Tetratricopeptide repeat (TPR)-like superfamily protein(KLCR2)	mRNA	581.95	423.63	-0.458089	0.000306886	0.00749542
AT3G27970	Exonuclease family protein(AT3G27970)	mRNA	8.06	0.35	-4.51748	0.0026284	0.0425615
AT3G28040	Leucine-rich receptor-like protein kinase family protein(AT3G28040)	mRNA	1713.19	1332.82	-0.362197	1.86621e-05	0.000672521
AT3G28200	Peroxidase superfamily protein(AT3G28200)	mRNA	1446.04	1139.05	-0.344268	0.000377175	0.008965
AT3G28210	zinc finger (AN1-like) family protein(PMZ)	mRNA	93.83	282.11	1.58819	0.0010502	0.0204098
AT3G28270	transmembrane protein, putative (DUF677)(AT3G28270)	mRNA	259.78	129.18	-1.00792	2.13946e-06	9.99378e-05
AT3G28290	transmembrane protein, putative (DUF677)(AT14A)	mRNA	229.2	140.22	-0.708876	6.31899e-05	0.0019232
AT3G28300	transmembrane protein, putative (DUF677)(AT14A)	mRNA	229.2	140.22	-0.708876	6.31899e-05	0.0019232
AT3G28345	ABC transporter family protein(ABCB15)	mRNA	1093.99	1615.74	0.562602	1.66797e-05	0.000610444
AT3G28450	Leucine-rich repeat protein kinase family protein(AT3G28450)	mRNA	396.3	500.79	0.337616	0.00317659	0.049725
AT3G28510	P-loop containing nucleoside triphosphate hydrolases superfamily protein(AT3G28510)	mRNA	2.02	13.79	2.77023	0.00262379	0.0425162
AT3G28740	Cytochrome P450 superfamily protein(CYP81D11)	mRNA	1659.05	6863.63	2.04861	8.12615e-139	9.54661e-135
AT3G28910	myb domain protein 30(MYB30)	mRNA	856.11	1229.84	0.522603	3.37999e-05	0.00112012
AT3G29035	NAC domain containing protein 3(NAC3)	mRNA	346.84	549.44	0.663706	2.51933e-05	0.000869225
AT3G30180	brassinosteroid-6-oxidase 2(BR6OX2)	mRNA	575.36	382.29	-0.589802	4.74776e-06	0.000203194
AT3G42800	AF-like protein(AT3G42800)	mRNA	187.99	97.23	-0.951134	1.63784e-06	7.83762e-05
AT3G43670	Copper amine oxidase family protein(AT3G43670)	mRNA	1397.92	1041.43	-0.424709	0.000911799	0.0182174
AT3G43720	Bifunctional inhibitor/lipid-transfer protein/seed storage 2S albumin superfamily protein(LTPG2)	mRNA	1910.04	1433.99	-0.413571	5.659e-06	0.000239144
AT3G44190	FAD/NAD(P)-binding oxidoreductase family protein(AT3G44190)	mRNA	971.24	2518.69	1.37478	2.4687e-42	2.07159e-39
AT3G44300	nitrilase 2(NIT2)	mRNA	1120.54	3400.74	1.60166	4.96027e-39	3.75957e-36
AT3G44540	fatty acid reductase 4(FAR4)	mRNA	195.52	356.34	0.865929	0.000105255	0.0030086
AT3G44550	fatty acid reductase 5(FAR5)	mRNA	232.32	401.93	0.790823	0.000138319	0.0038071
AT3G44630	Disease resistance protein (TIR-NBS-LRR class) family(AT3G44630)	mRNA	376.17	557.54	0.567697	9.9863e-06	0.000388474
AT3G45160	Putative membrane lipoprotein(AT3G45160)	mRNA	548.98	419.98	-0.386435	0.00178164	0.0310544
AT3G45300	isovaleryl-CoA-dehydrogenase(IVD)	mRNA	1533.67	2099.52	0.45307	2.16121e-05	0.000764755
AT3G45600	tetraspanin3(TET3)	mRNA	1106.06	821.68	-0.428788	0.000567614	0.0123832
AT3G45640	mitogen-activated protein kinase 3(MPK3)	mRNA	1700.56	2759.12	0.698195	5.30995e-11	5.49615e-09
AT3G45970	expansin-like A1(EXLA1)	mRNA	744.41	508.1	-0.550981	1.42149e-06	6.83012e-05
AT3G46080	C2H2-type zinc finger family protein(AT3G46080)	mRNA	21.63	72.39	1.74284	0.000354971	0.00851524
AT3G46110	UPSTREAM OF FLC-like protein (DUF966)(AT3G46110)	mRNA	46.84	97.87	1.06318	8.22795e-05	0.00241655
AT3G46280	kinase-like protein(AT3G46280)	mRNA	962.57	1483.23	0.623781	4.62807e-05	0.00147029
AT3G46660	UDP-glucosyl transferase 76E12(UGT76E12)	mRNA	8.09	50.92	2.65378	1.71447e-08	1.26677e-06
AT3G46670	UDP-glucosyl transferase 76E11(UGT76E11)	mRNA	215.46	329.31	0.612055	0.000301563	0.00743498
AT3G47070	thylakoid soluble phosphoprotein(AT3G47070)	mRNA	2611.15	2009.72	-0.377689	0.000434868	0.00995673
AT3G47420	putative glycerol-3-phosphate transporter 1(G3Pp1)	mRNA	1179.19	1980.44	0.74803	2.24216e-06	0.00010432
AT3G47430	peroxin 11B(PEX11B)	mRNA	300.13	197.1	-0.606658	0.000381546	0.00902801
AT3G47470	light-harvesting chlorophyll-protein complex I subunit A4(LHCA4)	mRNA	87825.9	65292.4	-0.427732	2.22346e-13	2.96832e-11
AT3G47500	cycling DOF factor 3(CDF3)	mRNA	551.81	331.64	-0.734541	4.75603e-07	2.55132e-05
AT3G47730	ATP-binding cassette A2(ABCA2)	mRNA	1586.65	2159.05	0.444408	2.78404e-07	1.60722e-05
AT3G47780	ABC2 homolog 6(ABCA7)	mRNA	159.33	404.81	1.3452	1.8968e-14	2.8098e-12
AT3G48020	uncharacterized protein(AT3G48020)	mRNA	41.42	78.79	0.927506	0.00180809	0.0314455
AT3G48200	uncharacterized protein(AT3G48200)	mRNA	1307.88	999.84	-0.387456	5.36028e-05	0.00167036
AT3G48720	HXXXD-type acyl-transferase family protein(DCF)	mRNA	1669.46	1273.97	-0.39005	0.00022586	0.00585973
AT3G48850	phosphate transporter 3;2(PHT3;2)	mRNA	9.11	62.73	2.78429	1.36292e-09	1.19045e-07
AT3G48920	myb domain protein 45(MYB45)	mRNA	65.96	116.26	0.817766	0.00220245	0.0370693
AT3G48990	AMP-dependent synthetase and ligase family protein(AAE3)	mRNA	12792.2	14917.7	0.221765	0.000223189	0.00581379
AT3G49220	Plant invertase/pectin methylesterase inhibitor superfamily(AT3G49220)	mRNA	3587.17	2710.88	-0.404086	1.29557e-07	8.01073e-06
AT3G49530	NAC domain containing protein 62(NAC062)	mRNA	646.15	993.81	0.621113	1.47168e-07	9.00483e-06
AT3G49570	response to low sulfur 3(LSU3)	mRNA	93.68	264.1	1.49521	5.74602e-18	1.10663e-15
AT3G49580	response to low sulfur 1(LSU1)	mRNA	187.1	340.4	0.863388	0.000120166	0.00336122
AT3G49670	Leucine-rich receptor-like protein kinase family protein(BAM2)	mRNA	1553.64	1248.15	-0.315862	0.000100976	0.00290395
AT3G49780	phytosulfokine 4 precursor(PSK4)	mRNA	843.97	1576.59	0.901547	3.54969e-18	7.0087e-16
AT3G49790	Carbohydrate-binding protein(AT3G49790)	mRNA	910.04	1206.75	0.40712	0.000306643	0.00749542
AT3G50260	cooperatively regulated by ethylene and jasmonate 1(CEJ1)	mRNA	111.93	349.15	1.64124	1.73564e-25	5.82581e-23
AT3G50400	GDSL-like Lipase/Acylhydrolase superfamily protein(AT3G50400)	mRNA	88.51	154.71	0.80571	0.00137991	0.0254093
AT3G50685	anti-muellerian hormone type-2 receptor(AT3G50685)	mRNA	920.88	759.56	-0.277832	0.00258301	0.0420174
AT3G50820	photosystem II subunit O-2(PSBO2)	mRNA	12356.1	9089.3	-0.442981	7.66816e-07	3.9253e-05
AT3G50900	uncharacterized protein(AT3G50900)	mRNA	203.25	351.86	0.791769	3.02635e-08	2.14825e-06
AT3G50910	netrin receptor DCC(AT3G50910)	mRNA	492.35	681.13	0.468238	7.1968e-05	0.00215409
AT3G50970	dehydrin family protein(LTI30)	mRNA	229.64	787.05	1.77705	1.60239e-26	5.53672e-24
AT3G51240	flavanone 3-hydroxylase(F3H)	mRNA	204.61	345.89	0.757447	0.000417141	0.00967536
AT3G51430	Calcium-dependent phosphotriesterase superfamily protein(YLS2)	mRNA	341.74	443.5	0.376051	0.00214565	0.0362693
AT3G51950	Zinc finger (CCCH-type) family protein / RNA recognition motif (RRM)-containing protein(AT3G51950)	mRNA	4561.46	3794.25	-0.265681	0.000209352	0.00548376
AT3G52340	sucrose-6F-phosphate phosphohydrolase 2(SPP2)	mRNA	965.05	1238.61	0.360035	0.002902	0.0459161
AT3G52400	syntaxin of plants 122(SYP122)	mRNA	537.08	800.33	0.575445	5.04928e-05	0.00158184
AT3G52450	plant U-box 22(PUB22)	mRNA	192.28	290.08	0.593267	0.00181446	0.0315096
AT3G52930	Aldolase superfamily protein(FBA8)	mRNA	9989.25	13114.5	0.392713	3.65739e-06	0.000160624
AT3G53150	UDP-glucosyl transferase 73D1(UGT73D1)	mRNA	21.56	63.03	1.54802	1.76341e-05	0.000640386
AT3G53200	myb domain protein 27(MYB27)	mRNA	48.63	11.16	-2.12321	8.84049e-06	0.000352659
AT3G53230	ATPase, AAA-type, CDC48 protein(AtCDC48B)	mRNA	800.32	1403.37	0.810251	2.26578e-09	1.90131e-07
AT3G53420	plasma membrane intrinsic protein 2A(PIP2A)	mRNA	14657.5	10018	-0.549034	3.70576e-09	3.04443e-07
AT3G53480	pleiotropic drug resistance 9(ABCG37)	mRNA	1611.1	4294.64	1.41449	1.57044e-29	6.70892e-27
AT3G53540	afadin(TRM19)	mRNA	635.39	836.03	0.395917	0.000714905	0.0149158
AT3G53810	Concanavalin A-like lectin protein kinase family protein(AT3G53810)	mRNA	231.28	312.81	0.43563	0.00275807	0.0440666
AT3G54050	high cyclic electron flow 1(HCEF1)	mRNA	6283.45	5048.67	-0.315653	7.65554e-05	0.00227895
AT3G54260	TRICHOME BIREFRINGENCE-LIKE 36(TBL36)	mRNA	328.49	201.92	-0.702044	5.24009e-06	0.00022345
AT3G54420	homolog of carrot EP3-3 chitinase(EP3)	mRNA	136.43	210.3	0.624269	0.00124964	0.0233957
AT3G54500	agglutinin-like protein(AT3G54500)	mRNA	2431.88	1891.1	-0.36285	0.00177094	0.0309139
AT3G54890	chlorophyll a-b binding protein 6(LHCA1)	mRNA	75064.7	60768.2	-0.304819	0.000166999	0.00447414
AT3G54950	patatin-like protein 6(pPLAIIIbeta)	mRNA	163.41	231.86	0.504733	0.00224489	0.0375992
AT3G55410	2-oxoglutarate dehydrogenase, E1 component(AT3G55410)	mRNA	2788.67	3406.44	0.288687	1.65024e-05	0.000604898
AT3G55430	O-Glycosyl hydrolases family 17 protein(AT3G55430)	mRNA	1487.7	1911.26	0.36144	3.18442e-06	0.000142509
AT3G55500	expansin A16(EXPA16)	mRNA	869.74	1088.3	0.32342	0.00296312	0.0467259
AT3G55630	DHFS-FPGS homolog D(DFD)	mRNA	605.44	445.84	-0.441442	0.000273458	0.00687919
AT3G55880	Alpha/beta hydrolase related protein(SUE4)	mRNA	280.94	518.83	0.884995	2.76146e-10	2.6483e-08
AT3G56060	Glucose-methanol-choline (GMC) oxidoreductase family protein(AT3G56060)	mRNA	613.7	450.98	-0.444486	4.12697e-05	0.00133206
AT3G56940	dicarboxylate diiron protein, putative (Crd1)(CRD1)	mRNA	21045.4	17325.5	-0.280609	2.58029e-05	0.000886353
AT3G56980	basic helix-loop-helix (bHLH) DNA-binding superfamily protein(bHLH39)	mRNA	49.9	156.19	1.64607	8.07599e-09	6.34627e-07
AT3G57010	Calcium-dependent phosphotriesterase superfamily protein(AT3G57010)	mRNA	341.06	638.93	0.905625	1.71685e-05	0.000625893
AT3G57040	response regulator 9(ARR9)	mRNA	393.59	287	-0.455651	0.000396258	0.00931048
AT3G57330	autoinhibited Ca2+-ATPase 11(ACA11)	mRNA	1309.9	1635.16	0.319977	0.000220771	0.00575719
AT3G57380	Glycosyltransferase family 61 protein(AT3G57380)	mRNA	62.34	121.14	0.958379	3.16781e-05	0.00105876
AT3G57530	calcium-dependent protein kinase 32(CPK32)	mRNA	741.98	1163.01	0.648409	3.40557e-10	3.22651e-08
AT3G57550	guanylate kinase(AGK2)	mRNA	1301.5	1591.55	0.290266	0.00230833	0.0383027
AT3G57760	Protein kinase superfamily protein(AT3G57760)	mRNA	62.03	113.3	0.868959	0.000266453	0.00673904
AT3G58120	Basic-leucine zipper (bZIP) transcription factor family protein(BZIP61)	mRNA	2060.6	1505.86	-0.452478	2.638e-07	1.54185e-05
AT3G58750	citrate synthase 2(CSY2)	mRNA	1234.42	1570.58	0.347464	0.000108774	0.00309787
AT3G58850	phy rapidly regulated 2(PAR2)	mRNA	538.2	374.17	-0.524429	2.38599e-05	0.000833005
AT3G59080	Eukaryotic aspartyl protease family protein(AT3G59080)	mRNA	387.1	688.38	0.830493	1.87822e-05	0.000675812
AT3G59140	multidrug resistance-associated protein 14(ABCC10)	mRNA	214.26	563.51	1.39505	7.67652e-24	2.19961e-21
AT3G59700	lectin-receptor kinase(HLECRK)	mRNA	75.47	126.45	0.74462	0.00244607	0.0401347
AT3G59820	LETM1-like protein(LETM1)	mRNA	1270.66	1513.79	0.252585	0.00266589	0.0429518
AT3G60140	Glycosyl hydrolase superfamily protein(DIN2)	mRNA	4.05	18.74	2.21015	0.00134	0.0248338
AT3G60320	bZIP domain class transcription factor (DUF630 and DUF632)(AT3G60320)	mRNA	3346.8	2797.7	-0.258541	0.000464999	0.0105358
AT3G60450	Phosphoglycerate mutase family protein(AT3G60450)	mRNA	569.63	914.56	0.683055	2.79978e-11	3.0176e-09
AT3G61430	plasma membrane intrinsic protein 1A(PIP1A)	mRNA	6924.19	4810.03	-0.525601	4.04158e-06	0.000176507
AT3G61470	photosystem I light harvesting complex protein(LHCA2)	mRNA	72631.7	61785	-0.233343	0.000693125	0.0145278
AT3G61580	Fatty acid/sphingolipid desaturase(SLD1)	mRNA	4476.77	3680.78	-0.282444	0.000208455	0.00547248
AT3G62040	Haloacid dehalogenase-like hydrolase (HAD) superfamily protein(AT3G62040)	mRNA	1177.97	732.02	-0.686354	9.84306e-06	0.000384174
AT3G62270	HCO3- transporter family(AT3G62270)	mRNA	1152.63	771.69	-0.578837	5.34543e-07	2.82239e-05
AT3G62410	CP12 domain-containing protein 2(CP12-2)	mRNA	1543.12	1068.9	-0.529724	0.000161678	0.0043514
AT3G62420	basic region/leucine zipper motif 53(BZIP53)	mRNA	852.77	1061.07	0.315292	0.000379273	0.00898971
AT3G62422		mRNA	852.77	1061.07	0.315292	0.000379273	0.00898971
AT3G62550	Adenine nucleotide alpha hydrolases-like superfamily protein(AT3G62550)	mRNA	1805.95	2229.3	0.303829	0.0020669	0.0351149
AT3G63010	alpha/beta-Hydrolases superfamily protein(GID1B)	mRNA	283.76	410.04	0.53108	3.76691e-05	0.0012396
AT4G00165	Bifunctional inhibitor/lipid-transfer protein/seed storage 2S albumin superfamily protein(AT4G00165)	mRNA	370.87	252.77	-0.553062	0.000632921	0.0134947
AT4G00400	glycerol-3-phosphate acyltransferase 8(GPAT8)	mRNA	1557.94	1189.91	-0.388789	4.23839e-06	0.000184076
AT4G00430	plasma membrane intrinsic protein 1;4(PIP1;4)	mRNA	4295.69	3478.9	-0.304259	8.03889e-05	0.00237289
AT4G00670	Remorin family protein(AT4G00670)	mRNA	112.57	175.43	0.640113	0.000632147	0.0134904
AT4G00970	cysteine-rich RLK (RECEPTOR-like protein kinase) 41(CRK41)	mRNA	74.18	122.86	0.727989	0.00211073	0.035756
AT4G01070	UDP-Glycosyltransferase superfamily protein(GT72B1)	mRNA	900.82	1707.3	0.922401	1.23359e-12	1.56672e-10
AT4G01250	WRKY family transcription factor(WRKY22)	mRNA	289.84	622.56	1.10296	4.40971e-08	3.03843e-06
AT4G01430	nodulin MtN21 /EamA-like transporter family protein(UMAMIT29)	mRNA	147.49	87.92	-0.746315	0.00289242	0.0458394
AT4G01720	WRKY family transcription factor(WRKY47)	mRNA	265.59	193.86	-0.454196	0.00219947	0.0370693
AT4G01870	tolB protein-like protein(AT4G01870)	mRNA	1535.33	5249.8	1.77372	8.01894e-12	9.37378e-10
AT4G02075	RING/FYVE/PHD zinc finger superfamily protein(PIT1)	mRNA	120.62	187.78	0.638538	0.000781781	0.0160006
AT4G02100	Heat shock protein DnaJ with tetratricopeptide repeat-containing protein(AT4G02100)	mRNA	326.79	433.72	0.408407	0.0019003	0.0327581
AT4G02130	galacturonosyltransferase 6(GATL6)	mRNA	1266.47	900.1	-0.492663	7.95964e-07	4.0393e-05
AT4G02280	sucrose synthase 3(SUS3)	mRNA	266.91	484.12	0.859042	2.85492e-11	3.04905e-09
AT4G02410	Concanavalin A-like lectin protein kinase family protein(AT4G02410)	mRNA	326.91	509.18	0.639272	2.03439e-06	9.56e-05
AT4G02770	photosystem I subunit D-1(PSAD-1)	mRNA	29217	24283.8	-0.26681	1.36388e-05	0.000509471
AT4G02850	phenazine biosynthesis PhzC/PhzF family protein(AT4G02850)	mRNA	100.12	58.8	-0.767804	0.00220671	0.0371144
AT4G02940	oxidoreductase, 2OG-Fe(II) oxygenase family protein(AT4G02940)	mRNA	1266.72	2547.43	1.00794	5.22206e-28	2.04496e-25
AT4G03070	2-oxoglutarate (2OG) and Fe(II)-dependent oxygenase superfamily protein(AOP1)	mRNA	163.72	104.38	-0.649381	0.00151689	0.0273949
AT4G03210	xyloglucan endotransglucosylase/hydrolase 9(XTH9)	mRNA	2591.61	2171.77	-0.254977	0.00047743	0.0107346
AT4G03320	translocon at the inner envelope membrane of chloroplasts 20-IV(Tic20-IV)	mRNA	150.27	221.06	0.556842	0.00093908	0.0186514
AT4G04340	ERD (early-responsive to dehydration stress) family protein(AT4G04340)	mRNA	2683.16	2221.58	-0.272348	0.000395949	0.00931048
AT4G04610	APS reductase 1(APR1)	mRNA	1115.35	1704.3	0.611691	1.57847e-07	9.5512e-06
AT4G04620	Ubiquitin-like superfamily protein(ATG8B)	mRNA	384.64	500.84	0.380849	0.00151401	0.0273639
AT4G04640	ATPase, F1 complex, gamma subunit protein(ATPC1)	mRNA	13275.2	10688.5	-0.312679	5.86069e-06	0.000246779
AT4G04990	serine/arginine repetitive matrix-like protein (DUF761)(AT4G04990)	mRNA	15.15	45.61	1.58987	0.000127068	0.00353324
AT4G05020	NAD(P)H dehydrogenase B2(NDB2)	mRNA	388.6	943.91	1.28038	3.44959e-18	6.92748e-16
AT4G05180	photosystem II subunit Q-2(PSBQ-2)	mRNA	29901.7	25002.2	-0.258172	0.000984708	0.0193128
AT4G07820	CAP (Cysteine-rich secretory proteins, Antigen 5, and Pathogenesis-related 1 protein) superfamily protein(AT4G07820)	mRNA	41.13	14.77	-1.47759	0.000528351	0.0117004
AT4G08040	1-aminocyclopropane-1-carboxylate synthase 11(ACS11)	mRNA	78.27	169.56	1.11532	2.51799e-06	0.000115778
AT4G08390	stromal ascorbate peroxidase(SAPX)	mRNA	2216.25	2696.91	0.283188	0.000546269	0.0120405
AT4G08555	uncharacterized protein(AT4G08555)	mRNA	287.21	958.96	1.73935	0.00105193	0.0204266
AT4G09650	F-type H+-transporting ATPase subunit delta(ATPD)	mRNA	10712.1	8587.85	-0.318876	0.00041846	0.00969638
AT4G10040	cytochrome c-2(CYTC-2)	mRNA	505.7	797.8	0.657736	5.43687e-08	3.66031e-06
AT4G10270	Wound-responsive family protein(AT4G10270)	mRNA	73.94	159.76	1.11143	0.00022595	0.00585973
AT4G10340	light harvesting complex of photosystem II 5(LHCB5)	mRNA	76629.4	60521.8	-0.340443	2.80902e-06	0.000127661
AT4G10380	NOD26-like intrinsic protein 5;1(NIP5;1)	mRNA	583.54	442.77	-0.398292	0.00140623	0.0257527
AT4G11600	glutathione peroxidase 6(GPX6)	mRNA	1765.65	3167.48	0.843135	3.51732e-18	7.00363e-16
AT4G12030	bile acid transporter 5(BAT5)	mRNA	288.78	179.74	-0.684086	4.78989e-05	0.00151065
AT4G12120	Sec1/munc18-like (SM) proteins superfamily(SEC1B)	mRNA	176.3	273.91	0.63566	6.71889e-05	0.00202134
AT4G12290	Copper amine oxidase family protein(AT4G12290)	mRNA	189.13	334.51	0.822657	7.35074e-07	3.79285e-05
AT4G12310	cytochrome P450, family 706, subfamily A, polypeptide 5(CYP706A5)	mRNA	622.8	450.37	-0.467652	1.81345e-05	0.000656529
AT4G12320	cytochrome P450, family 706, subfamily A, polypeptide 6(CYP706A6)	mRNA	330.15	182.46	-0.855551	2.89482e-06	0.0001303
AT4G12400	stress-inducible protein(Hop3)	mRNA	1189.7	1589.35	0.417839	2.32828e-06	0.000108023
AT4G12720	MutT/nudix family protein(NUDT7)	mRNA	580.1	960.85	0.728026	5.64398e-10	5.12012e-08
AT4G12730	FASCICLIN-like arabinogalactan 2(FLA2)	mRNA	4765.52	3834.35	-0.313653	0.000408295	0.0095247
AT4G13180	NAD(P)-binding Rossmann-fold superfamily protein(AT4G13180)	mRNA	1522.58	3414.36	1.16509	8.33379e-28	3.21001e-25
AT4G13500	uncharacterized protein(AT4G13500)	mRNA	746.97	583.79	-0.355607	0.00166434	0.0294403
AT4G13510	ammonium transporter 1;1(AMT1;1)	mRNA	872.32	1826.26	1.06596	5.95579e-24	1.72762e-21
AT4G13850	glycine-rich RNA-binding protein 2(GR-RBP2)	mRNA	3175.08	3760.66	0.244191	0.00189045	0.0326124
AT4G14230	CBS domain protein with a domain protein (DUF21)(AT4G14230)	mRNA	688.37	536.52	-0.359554	0.00291219	0.0460463
AT4G14450	uncharacterized protein(AT4G14450)	mRNA	4.72	30.57	2.69376	2.98239e-05	0.00100826
AT4G14680	Pseudouridine synthase/archaeosine transglycosylase-like family protein(APS3)	mRNA	524.05	680.36	0.376587	0.00225526	0.0377419
AT4G15340	pentacyclic triterpene synthase 1(PEN1)	mRNA	208.04	124.36	-0.742311	0.00139704	0.0256287
AT4G15390	HXXXD-type acyl-transferase family protein(AT4G15390)	mRNA	2057.65	665.41	-1.62868	2.88686e-06	0.000130191
AT4G15393	cytochrome P450, family 702, subfamily A, polypeptide 5(CYP702A5)	mRNA	192.53	70.58	-1.44779	2.15905e-09	1.81824e-07
AT4G15480	UDP-Glycosyltransferase superfamily protein(UGT84A1)	mRNA	13.81	36.43	1.39979	0.00139046	0.0255436
AT4G15490	UDP-Glycosyltransferase superfamily protein(UGT84A3)	mRNA	600.77	1211.36	1.01175	1.984e-19	4.31631e-17
AT4G15530	pyruvate orthophosphate dikinase(PPDK)	mRNA	999.46	1704.36	0.770018	4.68031e-14	6.46874e-12
AT4G15550	indole-3-acetate beta-D-glucosyltransferase(IAGLU)	mRNA	1758.28	3581.62	1.02645	2.04641e-33	1.14482e-30
AT4G15610	Uncharacterized protein family (UPF0497)(AT4G15610)	mRNA	995.34	1671.62	0.747986	4.23637e-08	2.92758e-06
AT4G15760	monooxygenase 1(MO1)	mRNA	4764.05	8382.13	0.815128	7.08071e-23	1.84854e-20
AT4G16190	Papain family cysteine protease(AT4G16190)	mRNA	5687.35	7516.78	0.402358	7.81512e-05	0.00231556
AT4G16260	Glycosyl hydrolase superfamily protein(AT4G16260)	mRNA	2174.63	1464.92	-0.569952	1.68599e-06	8.03528e-05
AT4G16515	root meristem growth factor(RGF6)	mRNA	524.73	357.68	-0.552935	5.60556e-06	0.000237312
AT4G16760	acyl-CoA oxidase 1(ACX1)	mRNA	2890.5	3903.36	0.433397	1.18971e-08	9.0464e-07
AT4G16980	arabinogalactan-protein family(AT4G16980)	mRNA	6895.14	5374.01	-0.35958	7.24097e-06	0.0002964
AT4G17230	SCARECROW-like 13(SCL13)	mRNA	631.13	983.63	0.640191	1.19223e-09	1.05311e-07
AT4G17250	uncharacterized protein(AT4G17250)	mRNA	347.34	505.78	0.542148	9.26293e-05	0.00269026
AT4G17280	Auxin-responsive family protein(AT4G17280)	mRNA	237.48	385.75	0.699871	0.00271376	0.0435835
AT4G17615	calcineurin B-like protein 1(CBL1)	mRNA	241.37	370.33	0.617554	4.31446e-05	0.00138676
AT4G17900	PLATZ transcription factor family protein(AT4G17900)	mRNA	845.15	1515.7	0.842714	2.39632e-18	4.89599e-16
AT4G17970	aluminum-activated, malate transporter 12(ALMT12)	mRNA	238.32	157.28	-0.599595	0.000641134	0.0136327
AT4G18010	myo-inositol polyphosphate 5-phosphatase 2(IP5PII)	mRNA	1136.85	1756.58	0.627733	2.25034e-08	1.62689e-06
AT4G18050	P-glycoprotein 9(ABCB9)	mRNA	115	183.35	0.672915	0.000791118	0.0161482
AT4G18197	purine permease 7(PUP7)	mRNA	324.75	513.67	0.661506	2.158e-05	0.000764755
AT4G18205	Nucleotide-sugar transporter family protein(AT4G18205)	mRNA	504.44	1155.02	1.19516	1.14699e-11	1.29566e-09
AT4G18360	Aldolase-type TIM barrel family protein(GOX3)	mRNA	320.17	744.26	1.21695	4.8495e-15	7.64723e-13
AT4G18670	Leucine-rich repeat (LRR) family protein(AT4G18670)	mRNA	2088.54	1701.05	-0.29607	0.000556572	0.0122217
AT4G18810	NAD(P)-binding Rossmann-fold superfamily protein(AT4G18810)	mRNA	960.71	705.04	-0.446395	0.000159413	0.00430524
AT4G18880	heat shock transcription factor A4A(HSF A4A)	mRNA	277.48	495.72	0.837121	2.10261e-09	1.78996e-07
AT4G18950	Integrin-linked protein kinase family(AT4G18950)	mRNA	696.78	973.19	0.482022	1.8726e-07	1.12241e-05
AT4G19110	Protein kinase superfamily protein(AT4G19110)	mRNA	3498.91	4267.83	0.286598	6.83024e-06	0.000282045
AT4G19160	transglutaminase family protein(AT4G19160)	mRNA	1613.33	3375.12	1.0649	1.8713e-21	4.53279e-19
AT4G19170	nine-cis-epoxycarotenoid dioxygenase 4(NCED4)	mRNA	868.73	587.56	-0.564188	2.06547e-05	0.000736422
AT4G19230	cytochrome P450, family 707, subfamily A, polypeptide 1(CYP707A1)	mRNA	120.89	347.31	1.52251	1.75998e-16	3.07717e-14
AT4G19420	Pectinacetylesterase family protein(AT4G19420)	mRNA	922.38	1138.32	0.303472	0.000923629	0.0183601
AT4G19520	disease resistance protein (TIR-NBS-LRR class) family(AT4G19520)	mRNA	270.72	392.21	0.534804	0.000245956	0.00631583
AT4G19660	NPR1-like protein 4(NPR4)	mRNA	368.46	596.47	0.69495	4.55686e-10	4.24873e-08
AT4G19880	Glutathione S-transferase family protein(AT4G19880)	mRNA	2862.94	5963.8	1.05873	6.42908e-43	5.80991e-40
AT4G20000	VQ motif-containing protein(AT4G20000)	mRNA	38.36	104.77	1.44952	7.94423e-06	0.000321823
AT4G20780	calmodulin like 42(CML42)	mRNA	314.42	417.83	0.410207	0.00114858	0.0219406
AT4G20830	FAD-binding Berberine family protein(AT4G20830)	mRNA	2322.96	5515.66	1.24757	3.56163e-27	1.30756e-24
AT4G20860	FAD-binding Berberine family protein(AT4G20860)	mRNA	998.69	2781.46	1.47773	2.0944e-60	5.46777e-57
AT4G21280	photosystem II subunit QA(PSBQA)	mRNA	19748.3	15864.2	-0.315961	0.000199336	0.00525655
AT4G21390	S-locus lectin protein kinase family protein(B120)	mRNA	107.51	186.67	0.796034	0.000428746	0.00984839
AT4G21510	F-box family protein(FBS2)	mRNA	197.48	328.52	0.734273	1.45615e-05	0.000537953
AT4G21580	oxidoreductase, zinc-binding dehydrogenase family protein(AT4G21580)	mRNA	1138.47	1568.42	0.46221	1.16597e-08	8.89625e-07
AT4G21750	Homeobox-leucine zipper family protein / lipid-binding START domain-containing protein(ATML1)	mRNA	2749.49	2319.6	-0.245292	0.00305496	0.048013
AT4G21960	Peroxidase superfamily protein(PRXR1)	mRNA	25659.7	21517.8	-0.253978	0.000877043	0.0176279
AT4G21990	APS reductase 3(APR3)	mRNA	1798.09	6685.06	1.89448	1.30173e-52	2.18467e-49
AT4G22070	WRKY DNA-binding protein 31(WRKY31)	mRNA	83.8	400.05	2.2552	6.68795e-22	1.63688e-19
AT4G22200	potassium transport 2/3(KT2/3)	mRNA	296.46	212.46	-0.480615	0.00106997	0.0207084
AT4G22490	Bifunctional inhibitor/lipid-transfer protein/seed storage 2S albumin superfamily protein(AT4G22490)	mRNA	1109.95	815.23	-0.445226	2.54074e-05	0.000875327
AT4G22513	Bifunctional inhibitor/lipid-transfer protein/seed storage 2S albumin superfamily protein(AT4G22513)	mRNA	767.95	614.46	-0.321695	0.00206031	0.0350536
AT4G22517	Bifunctional inhibitor/lipid-transfer protein/seed storage 2S albumin superfamily protein(AT4G22517)	mRNA	826.33	678.86	-0.283601	0.00272908	0.0437397
AT4G22530	S-adenosyl-L-methionine-dependent methyltransferases superfamily protein(AT4G22530)	mRNA	209.93	633.16	1.59264	4.92243e-31	2.40953e-28
AT4G22690	cytochrome P450, family 706, subfamily A, polypeptide 1(CYP706A1)	mRNA	4726.99	6870.41	0.539474	3.89845e-09	3.18048e-07
AT4G22890	PGR5-LIKE A(PGR5-LIKE A)	mRNA	3579.5	2801.69	-0.353459	3.98108e-05	0.00129916
AT4G22980	molybdenum cofactor sulfurase-like protein(AT4G22980)	mRNA	23.95	57.57	1.26525	0.00229941	0.0382458
AT4G23050	PAS domain-containing protein tyrosine kinase family protein(AT4G23050)	mRNA	789.75	1180.85	0.580356	1.92513e-09	1.64483e-07
AT4G23060	IQ-domain 22(IQD22)	mRNA	451.47	637.54	0.497898	4.89071e-05	0.00153832
AT4G23100	glutamate-cysteine ligase(GSH1)	mRNA	7569.76	8951.54	0.241889	0.000923007	0.0183601
AT4G23180	cysteine-rich RLK (RECEPTOR-like protein kinase) 10(CRK10)	mRNA	401.64	921.74	1.19845	1.58077e-22	4.03716e-20
AT4G23190	cysteine-rich RLK (RECEPTOR-like protein kinase) 11(CRK11)	mRNA	278.85	718.78	1.36603	1.97721e-14	2.90354e-12
AT4G23250	cysteine-rich receptor-like protein kinase 17(EMB1290)	mRNA	173.6	263.82	0.603797	0.000174955	0.0046713
AT4G23270	cysteine-rich RLK (RECEPTOR-like protein kinase) 19(CRK19)	mRNA	975.63	1211.9	0.312868	0.000689978	0.0144748
AT4G23290	cysteine-rich RLK (RECEPTOR-like protein kinase) 21(CRK21)	mRNA	302.98	208.2	-0.541263	0.00120945	0.0228802
AT4G23300	cysteine-rich RLK (RECEPTOR-like protein kinase) 22(CRK22)	mRNA	460.8	341.66	-0.431569	0.000628562	0.0134261
AT4G23400	plasma membrane intrinsic protein 1;5(PIP1;5)	mRNA	5886.38	4274.59	-0.461594	7.93608e-06	0.000321823
AT4G23570	phosphatase-like protein(SGT1A)	mRNA	1058.53	1330.68	0.3301	0.000960994	0.0189267
AT4G23700	cation/H+ exchanger 17(CHX17)	mRNA	210.97	400.22	0.923767	4.61777e-08	3.15405e-06
AT4G23810	WRKY family transcription factor(WRKY53)	mRNA	55.65	265.75	2.2557	3.12701e-22	7.8162e-20
AT4G23820	Pectin lyase-like superfamily protein(AT4G23820)	mRNA	2943.1	2185.53	-0.429352	4.91821e-10	4.49643e-08
AT4G23890	NAD(P)H-quinone oxidoreductase subunit S(NdhS)	mRNA	1948.85	1581.9	-0.30097	0.000112735	0.00319907
AT4G24020	NIN like protein 7(NLP7)	mRNA	1253.31	1553.85	0.310108	0.000563231	0.0123104
AT4G24130	DUF538 family protein (Protein of unknown function, DUF538)(AT4G24130)	mRNA	284.05	402.85	0.504109	0.00157101	0.0280917
AT4G24160	alpha/beta-Hydrolases superfamily protein(AT4G24160)	mRNA	835.05	2141.45	1.35866	5.26438e-47	6.18459e-44
AT4G24230	acyl-CoA-binding domain 3(ACBP3)	mRNA	1198.7	1793.49	0.581303	8.599e-06	0.000344782
AT4G24510	HXXXD-type acyl-transferase family protein(CER2)	mRNA	1984.31	1514.23	-0.390055	2.13562e-07	1.26394e-05
AT4G24780	Pectin lyase-like superfamily protein(AT4G24780)	mRNA	1393.33	1046.85	-0.412478	1.98198e-05	0.000710972
AT4G25030	Serine/Threonine-kinase(AT4G25030)	mRNA	2529.61	2966.34	0.229771	0.00258406	0.0420174
AT4G25050	acyl carrier protein 4(ACP4)	mRNA	5523.78	4409.17	-0.325148	0.000115667	0.00326489
AT4G25090	Riboflavin synthase-like superfamily protein(AT4G25090)	mRNA	205.49	47.95	-2.09942	1.43595e-20	3.24414e-18
AT4G25220	root hair specific 15(G3Pp2)	mRNA	71.26	16.73	-2.09062	1.39076e-05	0.000517864
AT4G25230	RPM1 interacting protein 2(RIN2)	mRNA	999.35	1223.38	0.291812	0.00155524	0.0278947
AT4G25260	Plant invertase/pectin methylesterase inhibitor superfamily protein(AT4G25260)	mRNA	1149.84	885.55	-0.376794	0.000147317	0.0040155
AT4G25390	Protein kinase superfamily protein(AT4G25390)	mRNA	193.26	334.19	0.79014	5.46667e-07	2.87993e-05
AT4G25400	basic helix-loop-helix (bHLH) DNA-binding superfamily protein(AT4G25400)	mRNA	66.3	128.1	0.950277	0.000460238	0.010438
AT4G25434	nudix hydrolase homolog 10(NUDT10)	mRNA	13.14	55.5	2.07817	1.01548e-07	6.44858e-06
AT4G25640	detoxifying efflux carrier 35(DTX35)	mRNA	1735.61	2595.47	0.580551	2.74339e-14	3.94787e-12
AT4G25690	stress response NST1-like protein(AT4G25690)	mRNA	585.49	828.08	0.500129	3.0265e-07	1.72734e-05
AT4G25780	CAP (Cysteine-rich secretory proteins, Antigen 5, and Pathogenesis-related 1 protein) superfamily protein(AT4G25780)	mRNA	127.37	71.95	-0.823871	0.000263541	0.00667978
AT4G25910	NFU domain protein 3(NFU3)	mRNA	442.51	336.71	-0.394214	0.000950363	0.0187961
AT4G26010	Peroxidase superfamily protein(AT4G26010)	mRNA	398.92	215.56	-0.887983	0.000224688	0.00584636
AT4G26530	Aldolase superfamily protein(FBA5)	mRNA	1043.84	688.58	-0.600213	9.56133e-07	4.73951e-05
AT4G26540	Leucine-rich repeat receptor-like protein kinase family protein(AT4G26540)	mRNA	1756.99	1419.41	-0.307818	0.000663341	0.0140287
AT4G26690	PLC-like phosphodiesterase family protein(SHV3)	mRNA	2544.16	2098.85	-0.277589	0.000444929	0.0101397
AT4G26780	Co-chaperone GrpE family protein(AR192)	mRNA	663.27	823.57	0.3123	0.00294541	0.0465089
AT4G26970	aconitase 2(ACO2)	mRNA	5579.4	7224.71	0.372831	1.83302e-05	0.000661577
AT4G27450	aluminum induced protein with YGL and LRDR motifs(AT4G27450)	mRNA	1193.22	1675.77	0.489965	0.000652474	0.0138362
AT4G27820	beta glucosidase 9(BGLU9)	mRNA	272.2	196.02	-0.473665	0.00221879	0.0372608
AT4G27830	beta glucosidase 10(BGLU10)	mRNA	584.13	931.9	0.673873	1.54547e-09	1.33994e-07
AT4G28040	nodulin MtN21 /EamA-like transporter family protein(UMAMIT33)	mRNA	211.72	514.21	1.28024	5.7111e-19	1.23108e-16
AT4G28350	Concanavalin A-like lectin protein kinase family protein(AT4G28350)	mRNA	48.86	90.97	0.896716	0.000383946	0.00906653
AT4G28390	ADP/ATP carrier 3(AAC3)	mRNA	213.38	302.84	0.505174	0.00104689	0.0203624
AT4G28490	Leucine-rich receptor-like protein kinase family protein(HAE)	mRNA	269.64	383.02	0.506383	0.000298967	0.00739424
AT4G28510	prohibitin 1(PHB1)	mRNA	833.24	1030.25	0.306196	0.00274587	0.0439489
AT4G28750	Photosystem I reaction centre subunit IV / PsaE protein(PSAE-1)	mRNA	32381.9	26591.5	-0.284224	0.000205797	0.00540874
AT4G28780	GDSL-like Lipase/Acylhydrolase superfamily protein(AT4G28780)	mRNA	1147.8	891.34	-0.364824	0.00132874	0.0246799
AT4G28850	xyloglucan endotransglucosylase/hydrolase 26(XTH26)	mRNA	52.17	12.13	-2.10399	6.91254e-06	0.000284443
AT4G29020	glycine-rich protein(AT4G29020)	mRNA	1878.59	1432.78	-0.390836	1.03329e-05	0.000399314
AT4G29040	regulatory particle AAA-ATPase 2A(RPT2a)	mRNA	2364.05	2778.62	0.233111	0.0013653	0.0252591
AT4G29140	MATE efflux family protein(ADS1)	mRNA	734.2	498.83	-0.557634	2.70422e-07	1.57664e-05
AT4G29740	cytokinin oxidase 4(CKX4)	mRNA	79.8	138.56	0.796038	0.00116928	0.0222998
AT4G29905	uncharacterized protein(AT4G29905)	mRNA	3033.56	1911.52	-0.666293	1.73044e-08	1.27456e-06
AT4G29950	Ypt/Rab-GAP domain of gyp1p superfamily protein(AT4G29950)	mRNA	1660.27	2193.74	0.401972	2.75519e-07	1.60238e-05
AT4G30210	P450 reductase 2(ATR2)	mRNA	3371.95	4217.72	0.322879	0.000586796	0.0127425
AT4G30350	Double Clp-N motif-containing P-loop nucleoside triphosphate hydrolases superfamily protein(AT4G30350)	mRNA	619.47	925.94	0.57989	1.13e-05	0.00042962
AT4G30490	AFG1-like ATPase family protein(AT4G30490)	mRNA	710.09	1262.98	0.830751	1.19055e-20	2.74248e-18
AT4G30650	Low temperature and salt responsive protein family(AT4G30650)	mRNA	624.94	461.89	-0.436173	6.69774e-05	0.00202015
AT4G30690	Translation initiation factor 3 protein(AT4G30690)	mRNA	1189.75	970.58	-0.293742	0.0018598	0.0321307
AT4G31240	protein kinase C-like zinc finger protein(AT4G31240)	mRNA	140.54	211.43	0.589197	0.000601838	0.012997
AT4G31550	WRKY DNA-binding protein 11(WRKY11)	mRNA	631.08	1139.35	0.852316	9.04448e-12	1.04553e-09
AT4G31800	WRKY DNA-binding protein 18(WRKY18)	mRNA	327.62	524.8	0.679722	0.000594141	0.0128663
AT4G31810	ATP-dependent caseinolytic (Clp) protease/crotonase family protein(AT4G31810)	mRNA	573.01	704.21	0.29744	0.00223792	0.0375319
AT4G31860	Protein phosphatase 2C family protein(AT4G31860)	mRNA	853.11	1428.33	0.743524	1.40362e-18	2.91853e-16
AT4G32070	Octicosapeptide/Phox/Bem1p (PB1) domain-containing protein / tetratricopeptide repeat (TPR)-containing protein(Phox4)	mRNA	548.22	698.77	0.350072	0.00110425	0.0212319
AT4G32410	cellulose synthase 1(CESA1)	mRNA	10930.2	9359.74	-0.22378	0.000115162	0.00325612
AT4G32870	Polyketide cyclase/dehydrase and lipid transport superfamily protein(AT4G32870)	mRNA	147.96	79.08	-0.903863	0.000426578	0.00982635
AT4G33010	glycine decarboxylase P-protein 1(GLDP1)	mRNA	6149.27	4204.32	-0.548541	5.36625e-08	3.62314e-06
AT4G33050	calmodulin-binding family protein(EDA39)	mRNA	558.56	1174.45	1.0722	9.07764e-12	1.04553e-09
AT4G33070	Thiamine pyrophosphate dependent pyruvate decarboxylase family protein(AT4G33070)	mRNA	158.66	360.07	1.18236	3.46656e-07	1.95325e-05
AT4G33220	pectin methylesterase 44(PME44)	mRNA	2069.76	1707.11	-0.277904	0.00259491	0.0421355
AT4G33300	ADR1-like 1(ADR1-L1)	mRNA	1174.47	1566.75	0.415766	4.22911e-06	0.000184013
AT4G33540	metallo-beta-lactamase family protein(AT4G33540)	mRNA	1135.11	1398.53	0.301074	0.00105926	0.020518
AT4G33920	Protein phosphatase 2C family protein(AT4G33920)	mRNA	524.93	705.76	0.427061	0.000156874	0.00425626
AT4G33940	RING/U-box superfamily protein(AT4G33940)	mRNA	425.16	539.66	0.344062	0.00275877	0.0440666
AT4G33980	uncharacterized protein(AT4G33980)	mRNA	331.45	521.3	0.653318	8.95495e-06	0.000354218
AT4G34131	UDP-glucosyl transferase 73B3(UGT73B3)	mRNA	463.7	2066.89	2.1562	8.19863e-85	2.75193e-81
AT4G34135	UDP-glucosyltransferase 73B2(UGT73B2)	mRNA	1786.04	5897.28	1.72328	1.69013e-57	3.30928e-54
AT4G34138	UDP-glucosyl transferase 73B1(UGT73B1)	mRNA	1846.91	3908.53	1.08151	6.55032e-31	3.01777e-28
AT4G34150	Calcium-dependent lipid-binding (CaLB domain) family protein(AT4G34150)	mRNA	726.41	1321.92	0.863784	2.52655e-11	2.73566e-09
AT4G34230	cinnamyl alcohol dehydrogenase 5(CAD5)	mRNA	849.81	1179.23	0.472627	0.00028131	0.00704654
AT4G34260	1,2-alpha-L-fucosidase(FUC95A)	mRNA	1757.63	1447.68	-0.279886	0.000289828	0.00722142
AT4G34390	extra-large GTP-binding protein 2(XLG2)	mRNA	467.75	604.69	0.370459	0.00148349	0.0268952
AT4G34710	arginine decarboxylase 2(ADC2)	mRNA	30480.2	44815.1	0.556112	1.68788e-18	3.47881e-16
AT4G34760	SAUR-like auxin-responsive protein family(AT4G34760)	mRNA	453.01	316.88	-0.515595	0.000470275	0.0106042
AT4G34881	uncharacterized protein(AT4G34881)	mRNA	1981.35	1608.54	-0.300732	0.000714396	0.0149158
AT4G34890	xanthine dehydrogenase 1(XDH1)	mRNA	1379.36	1777.79	0.366089	1.43734e-05	0.000532678
AT4G35090	catalase 2(CAT2)	mRNA	7652.87	5317.61	-0.525223	7.63825e-06	0.000311577
AT4G35100	plasma membrane intrinsic protein 3(PIP3)	mRNA	16305.2	12190.5	-0.419577	1.42099e-07	8.7174e-06
AT4G35320	uncharacterized protein(AT4G35320)	mRNA	464.19	306.26	-0.599974	2.86419e-06	0.000129418
AT4G35470	plant intracellular ras group-related LRR 4(PIRL4)	mRNA	1344.96	1060.75	-0.342477	0.000943711	0.0187118
AT4G35630	phosphoserine aminotransferase(PSAT)	mRNA	1696.96	2090.31	0.300766	0.00174606	0.0306159
AT4G36010	Pathogenesis-related thaumatin superfamily protein(AT4G36010)	mRNA	193.94	331.15	0.771873	1.16637e-06	5.67393e-05
AT4G36220	ferulic acid 5-hydroxylase 1(FAH1)	mRNA	1365.78	1059.97	-0.365696	0.000153179	0.00416366
AT4G36380	Cytochrome P450 superfamily protein(ROT3)	mRNA	628.26	448.5	-0.486264	0.000142089	0.00389105
AT4G36500	uncharacterized protein(AT4G36500)	mRNA	746.62	1515.58	1.02143	3.25049e-10	3.09204e-08
AT4G36610	alpha/beta-Hydrolases superfamily protein(AT4G36610)	mRNA	126.23	317.61	1.33115	4.1392e-08	2.86887e-06
AT4G36850	PQ-loop repeat family protein / transmembrane family protein(AT4G36850)	mRNA	1854.69	2949.26	0.669175	4.18779e-14	5.89199e-12
AT4G36880	cysteine proteinase1(CP1)	mRNA	173.13	275.9	0.672334	3.05282e-05	0.0010247
AT4G36920	Integrase-type DNA-binding superfamily protein(AP2)	mRNA	491.79	647.69	0.39725	0.000238015	0.00613876
AT4G36988		mRNA	549.76	1074.98	0.96743	4.21268e-15	6.73341e-13
AT4G36990	heat shock factor 4(HSF4)	mRNA	549.76	1074.98	0.96743	4.21268e-15	6.73341e-13
AT4G37010	centrin 2(CEN2)	mRNA	374.89	920.23	1.29555	0.000165444	0.00444259
AT4G37030	uncharacterized protein(AT4G37030)	mRNA	85.29	270.93	1.6675	1.03202e-09	9.21992e-08
AT4G37080	ternary complex factor MIP1 leucine-zipper protein (Protein of unknown function, DUF547)(AT4G37080)	mRNA	752.31	580.46	-0.374142	0.000302465	0.00744755
AT4G37290	uncharacterized protein(AT4G37290)	mRNA	11.14	69.34	2.63831	3.30176e-09	2.72204e-07
AT4G37390	Auxin-responsive GH3 family protein(BRU6)	mRNA	294.61	101.2	-1.54164	3.94114e-14	5.57837e-12
AT4G37409	uncharacterized protein(AT4G37409)	mRNA	138.9	248.03	0.836494	0.00082059	0.0166643
AT4G37540	LOB domain-containing protein 39(LBD39)	mRNA	1309.94	1009.69	-0.375593	0.000575356	0.0125404
AT4G37800	xyloglucan endotransglucosylase/hydrolase 7(XTH7)	mRNA	5719.65	4553.64	-0.328907	0.00155038	0.0278286
AT4G37925	subunit NDH-M of NAD(P)H:plastoquinone dehydrogenase complex(NdhM)	mRNA	641.73	421.73	-0.605623	1.9435e-06	9.16957e-05
AT4G37990	cinnamyl alcohol dehydrogenase 8(ELI3-2)	mRNA	7.09	38.91	2.45635	0.0002204	0.0057539
AT4G38400	expansin-like A2(EXLA2)	mRNA	434.39	277.65	-0.645732	1.40895e-05	0.000523807
AT4G38420	SKU5 similar 9(sks9)	mRNA	410.79	296.87	-0.468553	0.000617314	0.0132824
AT4G38470	ACT-like protein tyrosine kinase family protein(STY46)	mRNA	2184.03	3203.44	0.552627	1.7132e-09	1.47448e-07
AT4G38540	FAD/NAD(P)-binding oxidoreductase family protein(AT4G38540)	mRNA	1328.85	1833.8	0.464662	1.1109e-07	6.99777e-06
AT4G38550	phospholipase-like protein (PEARLI 4) family protein(AT4G38550)	mRNA	2547.02	4141.58	0.701374	2.27919e-14	3.30567e-12
AT4G38620	myb domain protein 4(MYB4)	mRNA	373.05	595.57	0.674897	1.23577e-07	7.68139e-06
AT4G38630	regulatory particle non-ATPase 10(RPN10)	mRNA	1828.8	2177.61	0.25185	0.00142833	0.0260762
AT4G38690	PLC-like phosphodiesterases superfamily protein(AT4G38690)	mRNA	1235.39	892.26	-0.469436	7.8071e-07	3.98051e-05
AT4G38770	proline-rich protein 4(PRP4)	mRNA	18722.5	12586	-0.572953	1.54747e-10	1.53415e-08
AT4G38860	SAUR-like auxin-responsive protein family(AT4G38860)	mRNA	501.41	341.59	-0.55373	2.33093e-06	0.000108023
AT4G39670	Glycolipid transfer protein (GLTP) family protein(AT4G39670)	mRNA	42.47	114.02	1.42477	7.80991e-07	3.98051e-05
AT4G39675	uncharacterized protein(AT4G39675)	mRNA	121.82	44.33	-1.45849	8.54659e-07	4.29083e-05
AT4G39955	alpha/beta-Hydrolases superfamily protein(AT4G39955)	mRNA	163.1	246.98	0.598683	0.000147316	0.0040155
AT4G40010	SNF1-related protein kinase 2.7(SNRK2.7)	mRNA	123.73	34.8	-1.83013	9.95861e-12	1.13586e-09
AT4G40080	ENTH/ANTH/VHS superfamily protein(AT4G40080)	mRNA	123.99	194.12	0.646715	0.000268662	0.00677305
AT5G01100	O-fucosyltransferase family protein(FRB1)	mRNA	64.75	143.24	1.14554	2.17258e-05	0.000767623
AT5G01550	lectin receptor kinase a4.1(LECRKA4.2)	mRNA	45.75	98.16	1.1013	0.000603596	0.013023
AT5G01600	ferretin 1(FER1)	mRNA	4667.72	2773.68	-0.750914	7.55474e-11	7.61829e-09
AT5G01790	uncharacterized protein(AT5G01790)	mRNA	231.3	147.87	-0.645376	0.0011297	0.0216681
AT5G01810	CBL-interacting protein kinase 15(CIPK15)	mRNA	1112.46	1404.51	0.336312	0.00118641	0.0225717
AT5G02020	E3 ubiquitin-protein ligase RLIM-like protein(SIS)	mRNA	487.11	661.64	0.441808	0.00226882	0.0378609
AT5G02120	one helix protein(OHP)	mRNA	697.98	522.31	-0.418262	8.12647e-05	0.00239273
AT5G02290	Protein kinase superfamily protein(NAK)	mRNA	703.96	969.35	0.461524	1.59205e-06	7.63403e-05
AT5G02540	NAD(P)-binding Rossmann-fold superfamily protein(AT5G02540)	mRNA	1561.33	1127.2	-0.470032	0.000840433	0.0170378
AT5G02780	glutathione transferase lambda 1(GSTL1)	mRNA	41.44	147.14	1.82792	3.40845e-12	4.17109e-10
AT5G02830	Tetratricopeptide repeat (TPR)-like superfamily protein(AT5G02830)	mRNA	444.31	322.65	-0.461577	0.000637199	0.0135735
AT5G02840	LHY/CCA1-like 1(LCL1)	mRNA	1504.1	1084.02	-0.47251	7.17701e-08	4.71036e-06
AT5G02940	ion channel POLLUX-like protein, putative (DUF1012)(AT5G02940)	mRNA	855.58	603.15	-0.504389	3.58371e-07	2.01442e-05
AT5G03120	uncharacterized protein(AT5G03120)	mRNA	540.36	365.18	-0.565316	2.41778e-05	0.000840356
AT5G03230	senescence regulator (Protein of unknown function, DUF584)(AT5G03230)	mRNA	650.21	401.94	-0.693917	2.05143e-07	1.2194e-05
AT5G03240	polyubiquitin 3(UBQ3)	mRNA	11383.1	13823.5	0.280229	0.0011406	0.0218414
AT5G03290	isocitrate dehydrogenase V(IDH-V)	mRNA	2098.19	2517.7	0.262962	0.000443969	0.0101277
AT5G03380	Heavy metal transport/detoxification superfamily protein(AT5G03380)	mRNA	2151.62	2603.39	0.274967	0.00278555	0.0443724
AT5G03490	UDP-Glycosyltransferase superfamily protein(AT5G03490)	mRNA	187.35	383.02	1.03168	1.28079e-13	1.72951e-11
AT5G03555	permease, cytosine/purines, uracil, thiamine, allantoin family protein(NCS1)	mRNA	532.14	395.38	-0.428575	0.0019198	0.0329976
AT5G03570	iron regulated 2(IREG2)	mRNA	33.37	7.88	-2.08199	9.12443e-05	0.00265784
AT5G03700	D-mannose binding lectin protein with Apple-like carbohydrate-binding domain-containing protein(AT5G03700)	mRNA	243.45	416.75	0.775595	6.19909e-08	4.12617e-06
AT5G03760	Nucleotide-diphospho-sugar transferases superfamily protein(ATCSLA09)	mRNA	1431.48	1100.58	-0.37924	0.000306771	0.00749542
AT5G04150	basic helix-loop-helix (bHLH) DNA-binding superfamily protein(BHLH101)	mRNA	3.37	20.04	2.57072	0.000349775	0.00840958
AT5G04190	phytochrome kinase substrate 4(PKS4)	mRNA	159.39	243.82	0.613225	0.000337667	0.00817078
AT5G04590	sulfite reductase(SIR)	mRNA	6981.66	8304.65	0.250351	0.000620701	0.0133211
AT5G04720	ADR1-like 2(ADR1-L2)	mRNA	866.74	1293.55	0.577666	2.77838e-07	1.60722e-05
AT5G04740	ACT domain-containing protein(ACR12)	mRNA	2038.01	2892.36	0.505086	1.78475e-08	1.31045e-06
AT5G04760	Duplicated homeodomain-like superfamily protein(AT5G04760)	mRNA	331.45	474.62	0.518004	2.78984e-05	0.000952761
AT5G04930	aminophospholipid ATPase 1(ALA1)	mRNA	1405	2086.56	0.570552	5.1113e-12	6.03493e-10
AT5G05170	Cellulose synthase family protein(CEV1)	mRNA	11623.5	10056.5	-0.208917	0.000625985	0.0133954
AT5G05190	hypothetical protein (DUF3133)(AT5G05190)	mRNA	189.15	290.33	0.618208	0.00175072	0.0306749
AT5G05270	Chalcone-flavanone isomerase family protein(CHIL)	mRNA	178.24	254.19	0.512066	0.000753866	0.0155649
AT5G05320	FAD/NAD(P)-binding oxidoreductase family protein(AT5G05320)	mRNA	89.96	51.55	-0.803214	0.00153363	0.0276123
AT5G05410	DRE-binding protein 2A(DREB2A)	mRNA	180.44	448.07	1.31225	1.90142e-14	2.8098e-12
AT5G05440	Polyketide cyclase/dehydrase and lipid transport superfamily protein(PYL5)	mRNA	1354.18	1728.83	0.352375	2.01258e-05	0.000719751
AT5G05600	2-oxoglutarate (2OG) and Fe(II)-dependent oxygenase superfamily protein(AT5G05600)	mRNA	358.82	959.22	1.41861	1.08077e-14	1.67064e-12
AT5G06090	glycerol-3-phosphate acyltransferase 7(GPAT7)	mRNA	17.18	51.57	1.58554	4.63064e-05	0.00147029
AT5G06300	Putative lysine decarboxylase family protein(LOG7)	mRNA	227.86	396.29	0.798407	2.28357e-05	0.000802016
AT5G06839	bZIP transcription factor family protein(TGA10)	mRNA	173.11	329.15	0.927048	7.92563e-08	5.13004e-06
AT5G06860	polygalacturonase inhibiting protein 1(PGIP1)	mRNA	2399.16	5665.43	1.23965	8.75153e-24	2.44793e-21
AT5G06980	uncharacterized protein(AT5G06980)	mRNA	570.63	414.96	-0.459588	0.000920559	0.01833
AT5G07080	HXXXD-type acyl-transferase family protein(AT5G07080)	mRNA	125.6	66.64	-0.914381	0.000181121	0.00480319
AT5G07100	WRKY DNA-binding protein 26(WRKY26)	mRNA	241.79	344.46	0.510602	0.000672894	0.0141974
AT5G07440	glutamate dehydrogenase 2(GDH2)	mRNA	10510.4	14607.3	0.474868	9.10391e-07	4.53189e-05
AT5G07460	peptidemethionine sulfoxide reductase 2(PMSR2)	mRNA	543.53	338.57	-0.6829	1.19899e-06	5.80857e-05
AT5G07475	Cupredoxin superfamily protein(AT5G07475)	mRNA	115.37	218.13	0.918936	0.000917558	0.0182858
AT5G07860	HXXXD-type acyl-transferase family protein(AT5G07860)	mRNA	568.8	895.65	0.655012	2.17696e-10	2.11535e-08
AT5G07870	HXXXD-type acyl-transferase family protein(AT5G07870)	mRNA	427.77	782.77	0.871758	4.1198e-17	7.62196e-15
AT5G08050	wiskott-aldrich syndrome family protein, putative (DUF1118)(AT5G08050)	mRNA	1416.37	1193.15	-0.247425	0.00259975	0.0421849
AT5G08130	basic helix-loop-helix (bHLH) DNA-binding superfamily protein(BIM1)	mRNA	2474.35	2015	-0.296272	0.000138485	0.0038071
AT5G08240	uncharacterized protein(AT5G08240)	mRNA	511.51	681.13	0.413164	0.00117694	0.0224278
AT5G08250	Cytochrome P450 superfamily protein(AT5G08250)	mRNA	27.24	66.99	1.29804	0.00123321	0.0232091
AT5G08640	flavonol synthase 1(FLS1)	mRNA	202.22	373.18	0.883931	3.64025e-05	0.0011996
AT5G08790	NAC (No Apical Meristem) domain transcriptional regulator superfamily protein(ATAF2)	mRNA	1574.39	4410.5	1.48615	4.58519e-35	2.7624e-32
AT5G09510	Ribosomal protein S19 family protein(AT5G09510)	mRNA	2663.81	3166.98	0.249616	0.00180477	0.031411
AT5G09520	hydroxyproline-rich glycoprotein family protein(PELPK2)	mRNA	57.53	116.2	1.01433	0.000507962	0.0113022
AT5G09590	mitochondrial HSO70 2(MTHSC70-2)	mRNA	2124.97	2730.86	0.361919	2.35286e-06	0.000108786
AT5G09770	Ribosomal protein L17 family protein(AT5G09770)	mRNA	662.18	827.26	0.321107	0.00144334	0.0261874
AT5G10210	nitric oxide synthase-interacting protein(AT5G10210)	mRNA	59.64	29.57	-1.01219	0.00257701	0.0419608
AT5G10580	plant/protein (Protein of unknown function, DUF599)(AT5G10580)	mRNA	309.81	173.99	-0.83241	1.12529e-06	5.49684e-05
AT5G10625	flowering-promoting factor-like protein(AT5G10625)	mRNA	123.36	205.59	0.736878	4.10638e-05	0.00132897
AT5G10830	S-adenosyl-L-methionine-dependent methyltransferases superfamily protein(AT5G10830)	mRNA	299.79	590.88	0.978922	1.5364e-14	2.32899e-12
AT5G11210	glutamate receptor 2.5(GLR2.5)	mRNA	7.75	24.63	1.66839	0.00219991	0.0370693
AT5G11280	tail fiber(AT5G11280)	mRNA	540.26	426.06	-0.342597	0.00238496	0.0392966
AT5G11420	transmembrane protein, putative (Protein of unknown function, DUF642)(AT5G11420)	mRNA	4838.38	3305.85	-0.549503	1.68344e-09	1.45419e-07
AT5G11520	aspartate aminotransferase 3(ASP3)	mRNA	1842.34	2767.18	0.586874	4.10522e-12	4.92124e-10
AT5G11790	N-MYC downregulated-like 2(NDL2)	mRNA	1215.8	957.32	-0.344831	0.000433321	0.00993298
AT5G12050	rho GTPase-activating protein(AT5G12050)	mRNA	957.99	681.04	-0.492285	1.09857e-06	5.38874e-05
AT5G12170	CRT (chloroquine-resistance transporter)-like transporter 3(CLT3)	mRNA	793.82	992.34	0.322035	0.00207927	0.0352996
AT5G12200	pyrimidine 2(PYD2)	mRNA	1146.43	926.55	-0.307203	0.00121582	0.0229823
AT5G12330	Lateral root primordium (LRP) protein-like protein(LRP1)	mRNA	78.86	130.42	0.725798	0.000442001	0.0100926
AT5G12420	O-acyltransferase (WSD1-like) family protein(AT5G12420)	mRNA	454.98	769.72	0.758524	4.0011e-05	0.00130388
AT5G12940	Leucine-rich repeat (LRR) family protein(AT5G12940)	mRNA	492.63	726.48	0.560404	0.00198427	0.0339506
AT5G13080	WRKY DNA-binding protein 75(WRKY75)	mRNA	92.95	180.52	0.95754	6.51877e-06	0.000269657
AT5G13190	GSH-induced LITAF domain protein(GILP)	mRNA	474.64	637.82	0.426317	0.000106098	0.00302535
AT5G13200	GRAM domain family protein(AT5G13200)	mRNA	138.48	220.34	0.670049	0.000138699	0.0038071
AT5G13330	uncharacterized protein(Rap2.6L)	mRNA	187.43	377.5	1.01015	1.11393e-12	1.43021e-10
AT5G13370	Auxin-responsive GH3 family protein(AT5G13370)	mRNA	663.04	1035.29	0.642861	4.02741e-10	3.77004e-08
AT5G13490	ADP/ATP carrier 2(AAC2)	mRNA	1221.38	1766.73	0.532573	1.05069e-05	0.000404044
AT5G13630	magnesium-chelatase subunit chlH, chloroplast, putative / Mg-protoporphyrin IX chelatase, putative (CHLH)(GUN5)	mRNA	13839.4	11165.8	-0.309696	0.000160662	0.00432903
AT5G13750	zinc induced facilitator-like 1(ZIFL1)	mRNA	514.57	1801.17	1.80751	1.53576e-59	3.28039e-56
AT5G13770	Pentatricopeptide repeat (PPR-like) superfamily protein(AT5G13770)	mRNA	889.49	592.04	-0.587283	2.12379e-08	1.54971e-06
AT5G13900	Bifunctional inhibitor/lipid-transfer protein/seed storage 2S albumin superfamily protein(AT5G13900)	mRNA	42.38	106.73	1.33235	4.61233e-05	0.00146845
AT5G13930	Chalcone and stilbene synthase family protein(TT4)	mRNA	1009.92	1764.03	0.804628	1.61255e-08	1.199e-06
AT5G14120	Major facilitator superfamily protein(AT5G14120)	mRNA	6165.18	7802.07	0.339713	0.000283256	0.00708774
AT5G14200	isopropylmalate dehydrogenase 1(IMD1)	mRNA	1440.68	981.04	-0.554365	8.92238e-06	0.000354122
AT5G14390	alpha/beta-Hydrolases superfamily protein(AT5G14390)	mRNA	853.39	678.29	-0.331305	0.000350041	0.00840958
AT5G14420	RING domain ligase2(RGLG2)	mRNA	544.76	695.1	0.351605	0.000551294	0.0121285
AT5G14470	GHMP kinase family protein(AT5G14470)	mRNA	32.03	91.6	1.51605	3.95192e-07	2.17457e-05
AT5G14570	high affinity nitrate transporter 2.7(NRT2.7)	mRNA	246.1	360.24	0.549682	0.000242145	0.00622876
AT5G14640	shaggy-like kinase 13(SK13)	mRNA	671.17	879.73	0.390384	0.000280157	0.00702514
AT5G14730	uncharacterized protein(AT5G14730)	mRNA	333.03	953.99	1.51831	1.59244e-49	2.07866e-46
AT5G14740	carbonic anhydrase 2(CA2)	mRNA	19006.8	13017.3	-0.546087	8.2714e-08	5.33914e-06
AT5G14760	L-aspartate oxidase(AO)	mRNA	320.63	465.89	0.539065	0.00114401	0.0218712
AT5G14780	formate dehydrogenase(FDH)	mRNA	6379.03	8165.79	0.356257	4.54456e-07	2.44906e-05
AT5G15120	2-aminoethanethiol dioxygenase, putative (DUF1637)(AT5G15120)	mRNA	165.43	316.83	0.937505	0.000455645	0.0103538
AT5G15130	WRKY DNA-binding protein 72(WRKY72)	mRNA	79.19	141.26	0.835084	0.000172291	0.00460539
AT5G15160	BANQUO 2(BNQ2)	mRNA	141.49	92.33	-0.615883	0.00289962	0.0459093
AT5G15290	Uncharacterized protein family (UPF0497)(CASP5)	mRNA	46.76	89.9	0.943006	0.00274568	0.0439489
AT5G15310	myb domain protein 16(MYB16)	mRNA	438.52	322.86	-0.441713	0.00080662	0.0164273
AT5G15350	early nodulin-like protein 17(ENODL17)	mRNA	3343.39	2872.27	-0.219121	0.0019157	0.0329753
AT5G15410	Cyclic nucleotide-regulated ion channel family protein(DND1)	mRNA	2372.42	1690.06	-0.489289	8.14067e-07	4.12227e-05
AT5G15780	Pollen Ole e 1 allergen and extensin family protein(AT5G15780)	mRNA	1045.85	678.29	-0.6247	1.95725e-06	9.21594e-05
AT5G15970	stress-responsive protein (KIN2) / stress-induced protein (KIN2) / cold-responsive protein (COR6.6) / cold-regulated protein (COR6.6)(KIN2)	mRNA	2602.33	1890.96	-0.460683	0.000956908	0.018862
AT5G16000	NSP-interacting kinase 1(NIK1)	mRNA	731.93	588.25	-0.315262	0.00197797	0.0338982
AT5G16030	mental retardation GTPase activating protein(AT5G16030)	mRNA	2535.89	1928.86	-0.394749	0.000130355	0.00361183
AT5G16370	acyl activating enzyme 5(AAE5)	mRNA	1933.6	2521.73	0.383125	0.00017833	0.00474615
AT5G16400	thioredoxin F2(TRXF2)	mRNA	1159.44	937.2	-0.307	0.00164126	0.0290844
AT5G16450	Ribonuclease E inhibitor RraA/Dimethylmenaquinone methyltransferase(AT5G16450)	mRNA	271.25	401.74	0.566657	1.62787e-05	0.000597632
AT5G16970	alkenal reductase(AER)	mRNA	2178.81	5967.43	1.45357	1.32644e-51	1.83329e-48
AT5G16980	Zinc-binding dehydrogenase family protein(AT5G16980)	mRNA	114.3	471.61	2.04473	9.18288e-32	4.69045e-29
AT5G17000	Zinc-binding dehydrogenase family protein(AT5G17000)	mRNA	456.64	1067.85	1.22557	6.64226e-17	1.20051e-14
AT5G17170	rubredoxin family protein(ENH1)	mRNA	2247.45	1585.23	-0.503595	2.01671e-05	0.000720131
AT5G17380	Thiamine pyrophosphate dependent pyruvate decarboxylase family protein(AT5G17380)	mRNA	2098.26	3280.15	0.644569	2.31442e-12	2.89253e-10
AT5G17760	P-loop containing nucleoside triphosphate hydrolases superfamily protein(AT5G17760)	mRNA	367.85	477.04	0.374966	0.00173371	0.0304221
AT5G17860	calcium exchanger 7(CAX7)	mRNA	335.09	500.56	0.579007	1.43189e-05	0.000531497
AT5G18130	uncharacterized protein(AT5G18130)	mRNA	732.3	1086.04	0.568578	2.59437e-07	1.52393e-05
AT5G18310	ubiquitin hydrolase(AT5G18310)	mRNA	666.71	975.06	0.548434	1.77447e-09	1.52164e-07
AT5G18470	Curculin-like (mannose-binding) lectin family protein(AT5G18470)	mRNA	125.18	237.53	0.924094	0.000136866	0.00378329
AT5G18490	vacuolar sorting-associated protein (DUF946)(AT5G18490)	mRNA	514.39	658.33	0.355953	0.00152023	0.0273983
AT5G18860	inosine-uridine preferring nucleoside hydrolase family protein(NSH3)	mRNA	593	956.32	0.689469	3.78472e-07	2.09731e-05
AT5G19240	Glycoprotein membrane precursor GPI-anchored(AT5G19240)	mRNA	293.71	580.49	0.982865	1.95341e-07	1.16787e-05
AT5G19440	NAD(P)-binding Rossmann-fold superfamily protein(AT5G19440)	mRNA	1616.29	3052.58	0.917343	3.90554e-21	9.36373e-19
AT5G19550	aspartate aminotransferase 2(ASP2)	mRNA	2071.57	2693.04	0.37851	0.000656317	0.0138926
AT5G19770	tubulin alpha-3(TUA3)	mRNA	8480.34	7342.54	-0.207843	0.0015891	0.0283504
AT5G19890	Peroxidase superfamily protein(AT5G19890)	mRNA	48.32	10.19	-2.24493	8.26455e-06	0.000334223
AT5G19940	Plastid-lipid associated protein PAP / fibrillin family protein(AT5G19940)	mRNA	7254.77	6170.32	-0.233584	0.0003553	0.00851524
AT5G19970	GRAS family transcription factor family protein(AT5G19970)	mRNA	109.73	38.72	-1.50297	2.57792e-06	0.000118302
AT5G20000	AAA-type ATPase family protein(AT5G20000)	mRNA	900.42	1177.02	0.386477	0.00020113	0.00529794
AT5G20020	RAS-related GTP-binding nuclear protein 2(RAN2)	mRNA	6085.07	7305.61	0.263731	0.000649094	0.0137894
AT5G20150	SPX domain-containing protein 1(SPX1)	mRNA	764.89	1675.61	1.13136	0.0018265	0.0316719
AT5G20250	Raffinose synthase family protein(DIN10)	mRNA	16076.7	21876.3	0.444391	1.61727e-05	0.00059467
AT5G20400	2-oxoglutarate (2OG) and Fe(II)-dependent oxygenase superfamily protein(AT5G20400)	mRNA	456.55	658.31	0.527988	7.81387e-06	0.000318189
AT5G20630	germin 3(GER3)	mRNA	7045.73	5755.29	-0.291861	0.00161348	0.0286766
AT5G20790	uncharacterized protein(AT5G20790)	mRNA	294	704.5	1.26076	0.00266533	0.0429518
AT5G20960	aldehyde oxidase 1(AO1)	mRNA	1367.9	1929.79	0.49648	3.56331e-06	0.000156785
AT5G21430	Chaperone DnaJ-domain superfamily protein(NdhU)	mRNA	819.3	657.1	-0.318268	0.00204114	0.0347778
AT5G22140	FAD/NAD(P)-binding oxidoreductase family protein(AT5G22140)	mRNA	208.58	3023.8	3.85767	1.83066e-141	4.30133e-137
AT5G22630	arogenate dehydratase 5(ADT5)	mRNA	479.68	705.27	0.556098	0.00123573	0.0232091
AT5G22920	CHY-type/CTCHY-type/RING-type Zinc finger protein(AT5G22920)	mRNA	3314.12	5171.93	0.642077	2.05517e-07	1.2194e-05
AT5G23010	methylthioalkylmalate synthase 1(MAM1)	mRNA	1573.75	1210.74	-0.378323	0.00108767	0.0209474
AT5G23020	2-isopropylmalate synthase 2(IMS2)	mRNA	1013.53	525.45	-0.947761	9.28056e-16	1.60335e-13
AT5G23050	acyl-activating enzyme 17(AAE17)	mRNA	960.1	1325.9	0.465722	1.10097e-07	6.97262e-06
AT5G23060	calcium sensing receptor(CaS)	mRNA	5161.46	3956.59	-0.38352	9.17805e-06	0.000362433
AT5G23280	TCP family transcription factor(AT5G23280)	mRNA	998.61	781.49	-0.353689	9.65504e-05	0.00278691
AT5G23920	uncharacterized protein(AT5G23920)	mRNA	646	521.94	-0.307656	0.00308397	0.0484041
AT5G23980	ferric reduction oxidase 4(FRO4)	mRNA	263.67	132.91	-0.988268	0.00012862	0.00356796
AT5G24030	SLAC1 homologue 3(SLAH3)	mRNA	1031.81	816.98	-0.336814	0.000208729	0.00547354
AT5G24090	chitinase A(CHIA)	mRNA	205.74	636.12	1.62845	3.57295e-24	1.09026e-21
AT5G24210	alpha/beta-Hydrolases superfamily protein(AT5G24210)	mRNA	369.66	1073.28	1.53775	3.06808e-28	1.22182e-25
AT5G24660	response to low sulfur 2(LSU2)	mRNA	166.72	344.61	1.04753	2.49026e-10	2.40787e-08
AT5G25040	Major facilitator superfamily protein(AT5G25040)	mRNA	282.21	181.37	-0.637843	0.000102114	0.00292952
AT5G25120	cytochrome p450, family 71, subfamily B, polypeptide 11(CYP71B11)	mRNA	195.73	106.04	-0.884235	4.22105e-06	0.000184003
AT5G25140	cytochrome P450, family 71, subfamily B, polypeptide 13(CYP71B13)	mRNA	85.88	23.34	-1.87971	2.40083e-08	1.72507e-06
AT5G25450	Cytochrome bd ubiquinol oxidase, 14kDa subunit(AT5G25450)	mRNA	172.25	250.43	0.539903	0.0014227	0.0259937
AT5G25840	DUF1677 family protein (DUF1677)(AT5G25840)	mRNA	459.71	350.34	-0.391954	0.00171428	0.0301037
AT5G25930	kinase family with leucine-rich repeat domain-containing protein(AT5G25930)	mRNA	356.83	1556.67	2.12517	8.07213e-66	2.37078e-62
AT5G25940	early nodulin-like protein(AT5G25940)	mRNA	590.52	738.57	0.322767	0.00276211	0.0440886
AT5G26000	thioglucoside glucohydrolase 1(TGG1)	mRNA	29238.4	22033.4	-0.408176	4.0696e-05	0.00132254
AT5G26030	ferrochelatase 1(FC1)	mRNA	963.97	1471.44	0.610174	9.16014e-13	1.18256e-10
AT5G26280	TRAF-like family protein(AT5G26280)	mRNA	8905.52	4594.43	-0.954813	2.18989e-30	9.89492e-28
AT5G26340	Major facilitator superfamily protein(MSS1)	mRNA	433.82	683.89	0.65666	9.12867e-05	0.00265784
AT5G26860	lon protease 1(LON1)	mRNA	1387.48	1748.39	0.333558	0.000172197	0.00460539
AT5G26920	Cam-binding protein 60-like G(CBP60G)	mRNA	106.31	262	1.30122	1.72853e-07	1.03871e-05
AT5G27380	glutathione synthetase 2(GSH2)	mRNA	2915.77	3629.74	0.315987	4.08255e-05	0.00132491
AT5G27395	Mitochondrial inner membrane translocase complex, subunit Tim44-related protein(AT5G27395)	mRNA	584.62	751.65	0.362563	0.000394531	0.00928847
AT5G27420	carbon/nitrogen insensitive 1(CNI1)	mRNA	252.7	1111.46	2.13698	5.53895e-39	4.06697e-36
AT5G27600	long-chain acyl-CoA synthetase 7(LACS7)	mRNA	1018.41	1391.83	0.450668	7.1221e-06	0.000292043
AT5G27730	heparan-alpha-glucosaminide N-acetyltransferase-like protein (DUF1624)(AT5G27730)	mRNA	510.7	391.24	-0.384409	0.00102126	0.0199298
AT5G27760	Hypoxia-responsive family protein(AT5G27760)	mRNA	687.05	1077.76	0.649541	7.78236e-08	5.06522e-06
AT5G28020	cysteine synthase D2(CYSD2)	mRNA	1163.87	903.33	-0.365613	0.000680786	0.0143203
AT5G33290	xylogalacturonan deficient 1(XGD1)	mRNA	246.06	349.28	0.505408	0.000408618	0.0095247
AT5G35580	Protein kinase superfamily protein(AT5G35580)	mRNA	73.77	137.82	0.901602	0.000403125	0.00944042
AT5G35690	zinc metalloproteinase-like protein(AT5G35690)	mRNA	904.33	1517.97	0.747217	4.29285e-15	6.8152e-13
AT5G35735	Auxin-responsive family protein(AT5G35735)	mRNA	1200.74	1688.23	0.491593	0.000908934	0.0181756
AT5G35970	P-loop containing nucleoside triphosphate hydrolases superfamily protein(AT5G35970)	mRNA	1272.94	1035.78	-0.297438	0.00177004	0.0309139
AT5G36700	2-phosphoglycolate phosphatase 1(PGLP1)	mRNA	1558.03	1103.64	-0.497448	3.74888e-07	2.08663e-05
AT5G36790	Haloacid dehalogenase-like hydrolase (HAD) superfamily protein(AT5G36790)	mRNA	1491.17	1096.12	-0.444047	4.74384e-05	0.00150211
AT5G37260	Homeodomain-like superfamily protein(RVE2)	mRNA	755.17	381.32	-0.985781	1.21279e-13	1.64715e-11
AT5G37600	uncharacterized protein(GSR 1)	mRNA	2172.12	2837.63	0.385584	0.000559424	0.0122386
AT5G38030	MATE efflux family protein(AT5G38030)	mRNA	368.9	549.59	0.575144	0.00123074	0.0232082
AT5G38200	Class I glutamine amidotransferase-like superfamily protein(AT5G38200)	mRNA	1108.62	1602.37	0.531442	1.15144e-06	5.61293e-05
AT5G38420	Ribulose bisphosphate carboxylase (small chain) family protein(RBCS2B)	mRNA	34492.8	27436.8	-0.330182	0.00184381	0.0319015
AT5G38430	Ribulose bisphosphate carboxylase (small chain) family protein(RBCS1B)	mRNA	17768.3	13082.3	-0.441693	0.000179168	0.00475676
AT5G38520	alpha/beta-Hydrolases superfamily protein(AT5G38520)	mRNA	1088.72	869.29	-0.32473	0.000846408	0.0170999
AT5G38530	tryptophan synthase beta type 2(TSBtype2)	mRNA	996.44	1373.05	0.462531	5.85203e-06	0.000246779
AT5G38710	Methylenetetrahydrofolate reductase family protein(AT5G38710)	mRNA	26.6	63.06	1.24516	0.000498263	0.0111285
AT5G38900	Thioredoxin superfamily protein(AT5G38900)	mRNA	44.13	122.49	1.47297	4.48178e-06	0.000193573
AT5G38980	uncharacterized protein(AT5G38980)	mRNA	667.03	493.32	-0.435235	0.000905556	0.0181235
AT5G39040	transporter associated with antigen processing protein 2(ABCB27)	mRNA	570.35	750.28	0.395578	0.00016678	0.00447337
AT5G39050	HXXXD-type acyl-transferase family protein(PMAT1)	mRNA	1015.2	2805.45	1.46647	2.89594e-28	1.17316e-25
AT5G39530	hypothetical protein (DUF1997)(AT5G39530)	mRNA	1848.02	1522.98	-0.27908	0.00029375	0.00729432
AT5G39580	Peroxidase superfamily protein(AT5G39580)	mRNA	337.68	575.74	0.769754	0.000251736	0.00644313
AT5G40060	Disease resistance protein (NBS-LRR class) family(AT5G40060)	mRNA	174.65	115.35	-0.598481	0.00123487	0.0232091
AT5G40380	cysteine-rich RLK (RECEPTOR-like protein kinase) 42(CRK42)	mRNA	406.9	292.08	-0.478335	0.00071877	0.0149718
AT5G40390	Raffinose synthase family protein(SIP1)	mRNA	655.3	513.98	-0.350444	0.00130454	0.0242496
AT5G40690	histone-lysine N-methyltransferase trithorax-like protein(AT5G40690)	mRNA	298.29	514.32	0.78594	1.04264e-05	0.000401954
AT5G40720	C3H4 type zinc finger protein (DUF23)(AT5G40720)	mRNA	126.45	229.67	0.860965	6.17623e-07	3.22481e-05
AT5G41070	dsRNA-binding protein 5(DRB5)	mRNA	180.64	258.58	0.517512	0.00268088	0.0431143
AT5G41080	PLC-like phosphodiesterases superfamily protein(GDPD2)	mRNA	439.71	1192.56	1.43944	2.18403e-29	9.16358e-27
AT5G41100	hydroxyproline-rich glycoprotein family protein(AT5G41100)	mRNA	283.18	411.65	0.539683	2.12399e-05	0.000753857
AT5G41740	Disease resistance protein (TIR-NBS-LRR class) family(AT5G41740)	mRNA	146.14	240.2	0.716921	0.00238742	0.0393096
AT5G41750	Disease resistance protein (TIR-NBS-LRR class) family(AT5G41750)	mRNA	57.74	120.53	1.06174	0.00154891	0.0278286
AT5G42050	DCD (Development and Cell Death) domain protein(AT5G42050)	mRNA	2583.92	4336.3	0.746904	7.53559e-20	1.68625e-17
AT5G42825	uncharacterized protein(AT5G42825)	mRNA	746.11	571.77	-0.383958	0.00011074	0.00314626
AT5G43190	Galactose oxidase/kelch repeat superfamily protein(AT5G43190)	mRNA	356.01	485.88	0.44869	0.000435204	0.00995673
AT5G43270	squamosa promoter binding protein-like 2(SPL2)	mRNA	704.47	553.49	-0.347977	0.000951714	0.018807
AT5G43470	Disease resistance protein (CC-NBS-LRR class) family(RPP8)	mRNA	1212.87	1000.26	-0.278051	0.0030366	0.0477563
AT5G43580	Serine protease inhibitor, potato inhibitor I-type family protein(UPI)	mRNA	479.73	739.66	0.624637	0.00011389	0.00322707
AT5G44020	HAD superfamily, subfamily IIIB acid phosphatase(AT5G44020)	mRNA	14355.2	12069.9	-0.250157	0.00244303	0.0401127
AT5G44070	phytochelatin synthase 1 (PCS1)(CAD1)	mRNA	876.34	1207.32	0.462244	4.33062e-05	0.00138676
AT5G44130	FASCICLIN-like arabinogalactan protein 13 precursor(FLA13)	mRNA	2718.38	2087.64	-0.380877	0.00263814	0.0426605
AT5G44190	GOLDEN2-like 2(GLK2)	mRNA	2134.27	1380.88	-0.628154	3.73554e-09	3.0582e-07
AT5G44380	FAD-binding Berberine family protein(AT5G44380)	mRNA	2311.57	1626.16	-0.507406	0.000506625	0.0112831
AT5G44572	uncharacterized protein(AT5G44572)	mRNA	246.36	132.34	-0.896547	9.33968e-08	5.99577e-06
AT5G44680	DNA glycosylase superfamily protein(AT5G44680)	mRNA	1207.92	891.95	-0.437484	4.19392e-05	0.00134987
AT5G44990	Glutathione S-transferase family protein(AT5G44990)	mRNA	1.35	13.8	3.35295	0.000808521	0.0164476
AT5G45070	phloem protein 2-A8(PP2-A8)	mRNA	55.94	123.9	1.14716	2.77509e-06	0.000126609
AT5G45110	NPR1-like protein 3(NPR3)	mRNA	530.09	923.51	0.800881	2.02505e-11	2.21305e-09
AT5G45340	cytochrome P450, family 707, subfamily A, polypeptide 3(CYP707A3)	mRNA	85.17	289.97	1.76746	0.00229811	0.0382458
AT5G45380	urea-proton symporter DEGRADATION OF UREA 3 (DUR3)(DUR3)	mRNA	293.46	455.81	0.635262	3.67875e-07	2.06291e-05
AT5G45490	P-loop containing nucleoside triphosphate hydrolases superfamily protein(AT5G45490)	mRNA	1409.65	1073.44	-0.39309	8.90828e-06	0.000354122
AT5G45500	RNI-like superfamily protein(AT5G45500)	mRNA	1274.58	1074.44	-0.246438	0.00227059	0.0378635
AT5G45670	GDSL-like Lipase/Acylhydrolase superfamily protein(AT5G45670)	mRNA	1684.19	1339.85	-0.329982	4.75004e-05	0.00150211
AT5G45820	CBL-interacting protein kinase 20(CIPK20)	mRNA	365.47	236.74	-0.62641	4.94057e-05	0.00155192
AT5G46110	Glucose-6-phosphate/phosphate translocator-like protein(APE2)	mRNA	15072.9	11467.4	-0.394418	1.76076e-06	8.37464e-05
AT5G46180	ornithine-delta-aminotransferase(DELTA-OAT)	mRNA	883.22	1156.6	0.389045	1.71817e-05	0.000625893
AT5G46690	beta HLH protein 71(bHLH071)	mRNA	417.59	310.78	-0.426195	0.000731455	0.0151688
AT5G46710	PLATZ transcription factor family protein(AT5G46710)	mRNA	342.54	632.6	0.885049	5.06489e-07	2.68753e-05
AT5G47040	lon protease 2(LON2)	mRNA	1995.85	1680.77	-0.247879	0.0023642	0.0390093
AT5G47070	Protein kinase superfamily protein(AT5G47070)	mRNA	230.03	327.7	0.510564	0.00156597	0.0280442
AT5G47910	respiratory burst oxidase homologue D(RBOHD)	mRNA	724.63	1264.3	0.803018	5.86366e-13	7.61174e-11
AT5G48180	nitrile specifier protein 5(NSP5)	mRNA	1669.4	2984.7	0.838258	1.13941e-16	2.02815e-14
AT5G48400	Glutamate receptor family protein(ATGLR1.2)	mRNA	15.16	100.21	2.72433	2.37403e-15	3.95604e-13
AT5G48410	glutamate receptor 1.3(GLR1.3)	mRNA	33.72	100.86	1.58083	1.05207e-08	8.14005e-07
AT5G48430	Eukaryotic aspartyl protease family protein(AT5G48430)	mRNA	118.82	233.37	0.973889	0.000137717	0.00380236
AT5G48540	receptor-like protein kinase-related family protein(AT5G48540)	mRNA	131.38	397.39	1.59688	2.90575e-18	5.88564e-16
AT5G48570	FKBP-type peptidyl-prolyl cis-trans isomerase family protein(AT5G48570)	mRNA	1223.03	1637.14	0.420717	0.000356108	0.00852047
AT5G48850	Tetratricopeptide repeat (TPR)-like superfamily protein(ATSDI1)	mRNA	89.27	163.47	0.872815	0.000696619	0.014588
AT5G48900	Pectin lyase-like superfamily protein(AT5G48900)	mRNA	1250.79	991.71	-0.33486	0.000455532	0.0103538
AT5G49080	pseudo(EXT11)	mRNA	143.39	63.64	-1.17192	0.00265818	0.042896
AT5G49448		mRNA	311.95	448.99	0.525368	0.000420428	0.0097228
AT5G49450	basic leucine-zipper 1(bZIP1)	mRNA	311.95	448.99	0.525368	0.000420428	0.0097228
AT5G49480	Ca2+-binding protein 1(CP1)	mRNA	1103.67	2961.96	1.42425	3.28076e-23	8.93369e-21
AT5G49520	WRKY DNA-binding protein 48(WRKY48)	mRNA	62.74	134.02	1.09512	4.47869e-06	0.000193573
AT5G49720	glycosyl hydrolase 9A1(GH9A1)	mRNA	9418.54	8048.19	-0.22684	0.000620814	0.0133211
AT5G49770	Leucine-rich repeat protein kinase family protein(AT5G49770)	mRNA	56.31	16.74	-1.74964	3.3296e-06	0.00014733
AT5G50200	nitrate transmembrane transporter(WR3)	mRNA	348.9	563.44	0.691461	9.26341e-06	0.000364578
AT5G50640	CBS/octicosapeptide/phox/Bemp1 domain protein(AT5G50640)	mRNA	166.6	102.77	-0.69696	0.000964776	0.0189693
AT5G50760	SAUR-like auxin-responsive protein family(AT5G50760)	mRNA	424.61	582.34	0.455729	0.00278176	0.0443421
AT5G50950	FUMARASE 2(FUM2)	mRNA	914.89	753.19	-0.280584	0.00267384	0.0430306
AT5G51040	succinate dehydrogenase assembly factor(SDHAF2)	mRNA	809.98	1063.36	0.392679	0.000844032	0.0170851
AT5G51060	NADPH/respiratory burst oxidase protein D(RHD2)	mRNA	188.21	299.47	0.670107	0.000323138	0.00784344
AT5G51210	oleosin3(OLEO3)	mRNA	20.94	2.96	-2.82387	0.00201787	0.0344313
AT5G51500	Plant invertase/pectin methylesterase inhibitor superfamily(AT5G51500)	mRNA	18.18	45.99	1.33869	0.000541658	0.0119613
AT5G51640	trichome birefringence-like protein (DUF828)(YLS7)	mRNA	310.72	406.91	0.389096	0.0028147	0.0447155
AT5G51830	pfkB-like carbohydrate kinase family protein(AT5G51830)	mRNA	586.04	1326.48	1.17854	1.85651e-14	2.77838e-12
AT5G52020	Integrase-type DNA-binding superfamily protein(AT5G52020)	mRNA	15.5	40.76	1.39443	0.00226473	0.0378195
AT5G52310	low-temperature-responsive protein 78 (LTI78) / desiccation-responsive protein 29A (RD29A)(LTI78)	mRNA	859.25	633.48	-0.439778	2.45509e-05	0.000849554
AT5G52640	heat shock-like protein(HSP90.1)	mRNA	2121.16	3278.64	0.628247	6.44417e-06	0.000267041
AT5G52750	Heavy metal transport/detoxification superfamily protein(AT5G52750)	mRNA	74.86	212.36	1.50422	1.21963e-07	7.62142e-06
AT5G52780	transmembrane protein, putative (DUF3464)(AT5G52780)	mRNA	705.65	533.97	-0.402193	0.000424569	0.00978967
AT5G52790	CBS domain protein with a domain protein (DUF21)(AT5G52790)	mRNA	209.04	97.12	-1.10594	0.000619462	0.0133164
AT5G52810	NAD(P)-binding Rossmann-fold superfamily protein(AT5G52810)	mRNA	188.8	317.88	0.751598	6.34831e-05	0.00192962
AT5G52882	P-loop containing nucleoside triphosphate hydrolases superfamily protein(AT5G52882)	mRNA	3244.26	2635.71	-0.299695	0.000858329	0.017311
AT5G53130	cyclic nucleotide gated channel 1(CNGC1)	mRNA	965.97	1188.89	0.299564	0.00119912	0.0227398
AT5G53400	HSP20-like chaperones superfamily protein(BOB1)	mRNA	969.59	1213.12	0.323282	0.00103378	0.0201573
AT5G53490	Tetratricopeptide repeat (TPR)-like superfamily protein(AT5G53490)	mRNA	2177.86	1809.3	-0.26748	0.000964071	0.0189693
AT5G53760	Seven transmembrane MLO family protein(MLO11)	mRNA	223.38	367.78	0.719332	9.90716e-07	4.89031e-05
AT5G54270	light-harvesting chlorophyll B-binding protein 3(LHCB3)	mRNA	64375.8	48428	-0.410678	1.96885e-08	1.44113e-06
AT5G54490	pinoid-binding protein 1(PBP1)	mRNA	80.41	175.54	1.12639	0.00110988	0.0213228
AT5G54500	flavodoxin-like quinone reductase 1(FQR1)	mRNA	2436.57	4571.06	0.907675	1.61859e-38	1.11854e-35
AT5G54510	Auxin-responsive GH3 family protein(DFL1)	mRNA	1566.44	1208.21	-0.374618	1.08202e-05	0.000414059
AT5G54710	Ankyrin repeat family protein(AT5G54710)	mRNA	203.2	458.79	1.17491	0.00281263	0.0447129
AT5G54730	autophagy 18 F-like protein(G18F)	mRNA	578.63	799.99	0.467337	3.71508e-06	0.000162854
AT5G54770	thiazole biosynthetic enzyme, chloroplast (ARA6) (THI1) (THI4)(THI1)	mRNA	40603.9	33140.3	-0.293031	0.00182838	0.0316811
AT5G54840	Ras-related small GTP-binding family protein(SGP1)	mRNA	215.58	384.72	0.835614	9.65681e-08	6.16566e-06
AT5G54860	Major facilitator superfamily protein(AT5G54860)	mRNA	337.82	652.36	0.949413	2.29167e-13	3.025e-11
AT5G55200	Co-chaperone GrpE family protein(MGE1)	mRNA	363.53	501.19	0.463279	0.000122263	0.00341175
AT5G55970	RING/U-box superfamily protein(AT5G55970)	mRNA	381.66	548.86	0.524137	0.00119216	0.0226443
AT5G56090	cytochrome c oxidase 15(COX15)	mRNA	329.41	475.83	0.530545	3.04497e-05	0.00102353
AT5G56350	Pyruvate kinase family protein(AT5G56350)	mRNA	1559.83	1880.36	0.269622	0.00157449	0.0281325
AT5G56550	oxidative stress 3(OXS3)	mRNA	624.97	421.83	-0.567145	0.000255374	0.00650789
AT5G56630	phosphofructokinase 7(PFK7)	mRNA	804.71	1669.66	1.05302	4.42055e-25	1.42281e-22
AT5G56850	uncharacterized protein(AT5G56850)	mRNA	719.19	498.68	-0.52826	4.67131e-06	0.000201121
AT5G56980	cotton fiber protein(AT5G56980)	mRNA	947.99	1175.29	0.310076	0.00204683	0.0348495
AT5G57010	calmodulin-binding family protein(AT5G57010)	mRNA	27.6	89.05	1.68981	4.01879e-07	2.2062e-05
AT5G57040	Lactoylglutathione lyase / glyoxalase I family protein(AT5G57040)	mRNA	1208.31	1009.79	-0.258946	0.00241554	0.0396892
AT5G57220	cytochrome P450, family 81, subfamily F, polypeptide 2(CYP81F2)	mRNA	192.31	812.36	2.07871	3.87361e-29	1.59674e-26
AT5G57550	xyloglucan endotransglucosylase/hydrolase 25(XTH25)	mRNA	128.71	66.99	-0.942071	0.000369369	0.00881085
AT5G57710	Double Clp-N motif-containing P-loop nucleoside triphosphate hydrolases superfamily protein(AT5G57710)	mRNA	2666.25	3271.61	0.295187	0.000125549	0.00349515
AT5G57780	transcription factor(P1R1)	mRNA	269.65	193.15	-0.481405	0.00144333	0.0261874
AT5G57910	ribosomal RNA small subunit methyltransferase G(AT5G57910)	mRNA	135.39	219.06	0.694236	0.00016442	0.00442016
AT5G58070	temperature-induced lipocalin(TIL)	mRNA	1236.12	1739.18	0.492581	8.59166e-06	0.000344782
AT5G58140	phototropin 2(PHOT2)	mRNA	2523.86	2145.06	-0.234614	0.00289325	0.0458394
AT5G58260	oxidoreductases, acting on NADH or NADPH, quinone or similar compound as acceptor(NdhN)	mRNA	540.98	399.57	-0.437116	0.000362747	0.00867051
AT5G58330	lactate/malate dehydrogenase family protein(AT5G58330)	mRNA	3555.23	2880.35	-0.303698	0.00094003	0.0186545
AT5G59520	ZRT/IRT-like protein 2(ZIP2)	mRNA	1140.13	1725.09	0.597474	2.87952e-05	0.00097786
AT5G59530	2-oxoglutarate (2OG) and Fe(II)-dependent oxygenase superfamily protein(AT5G59530)	mRNA	101.42	247.23	1.28544	2.51306e-11	2.73365e-09
AT5G59540	2-oxoglutarate (2OG) and Fe(II)-dependent oxygenase superfamily protein(AT5G59540)	mRNA	1423.1	1859.66	0.386	1.70188e-05	0.000621888
AT5G59550	zinc finger (C3HC4-type RING finger) family protein(RDUF2)	mRNA	668.8	960.87	0.522763	0.00241026	0.0396579
AT5G59680	Leucine-rich repeat protein kinase family protein(AT5G59680)	mRNA	39.11	6.24	-2.64754	7.36099e-07	3.79285e-05
AT5G59720	heat shock protein 18.2(HSP18.2)	mRNA	48.6	102.55	1.07744	0.000769954	0.0158414
AT5G59730	exocyst subunit exo70 family protein H7(EXO70H7)	mRNA	432.1	561.33	0.377467	0.000525366	0.0116453
AT5G59750	monofunctional riboflavin biosynthesis protein RIBA 3(RIBA3)	mRNA	403.11	312.73	-0.36624	0.00266712	0.0429518
AT5G59820	C2H2-type zinc finger family protein(RHL41)	mRNA	198.21	612.52	1.62772	3.29461e-14	4.69153e-12
AT5G59920	Cysteine/Histidine-rich C1 domain family protein(ULI3)	mRNA	211.69	136.27	-0.635476	0.000557683	0.0122233
AT5G60270	Concanavalin A-like lectin protein kinase family protein(AT5G60270)	mRNA	344.77	515.43	0.580131	0.000367797	0.00878226
AT5G60850	OBF binding protein 4(OBP4)	mRNA	960.26	731.66	-0.39225	6.06219e-05	0.0018595
AT5G60860	RAB GTPase homolog A1F(RABA1f)	mRNA	574.2	427.48	-0.425682	0.000276089	0.00693054
AT5G60920	COBRA-like extracellular glycosyl-phosphatidyl inositol-anchored protein family(COB)	mRNA	4492.83	3622.95	-0.310461	6.24241e-06	0.000259596
AT5G61010	exocyst subunit exo70 family protein E2(EXO70E2)	mRNA	203.25	345.03	0.763451	1.50373e-07	9.15328e-06
AT5G61030	glycine-rich RNA-binding protein 3(GR-RBP3)	mRNA	1120.64	1447.55	0.369293	0.00264403	0.0427264
AT5G61160	anthocyanin 5-aromatic acyltransferase 1(AACT1)	mRNA	344.54	555.84	0.689968	4.18342e-05	0.00134833
AT5G61410	D-ribulose-5-phosphate-3-epimerase(RPE)	mRNA	8605.85	7211.93	-0.254932	0.00301775	0.0475235
AT5G61560	U-box domain-containing protein kinase family protein(AT5G61560)	mRNA	84.94	134.08	0.658606	0.00159153	0.0283507
AT5G61820	stress up-regulated Nod 19 protein(AT5G61820)	mRNA	3092.69	8818.82	1.51172	8.0058e-52	1.17565e-48
AT5G62070	IQ-domain 23(IQD23)	mRNA	312.14	432.01	0.468867	0.000113997	0.00322707
AT5G62140	ATP-dependent Clp protease ATP-binding subunit(AT5G62140)	mRNA	243.57	137.28	-0.827191	8.70205e-06	0.000348319
AT5G62220	glycosyltransferase 18(GT18)	mRNA	583.41	413	-0.498371	3.24967e-05	0.00108151
AT5G62430	cycling DOF factor 1(CDF1)	mRNA	184.28	121.81	-0.597194	0.00129921	0.0241888
AT5G62470	myb domain protein 96(MYB96)	mRNA	350.97	483.75	0.462926	0.00317591	0.049725
AT5G62530	aldehyde dehydrogenase 12A1(ALDH12A1)	mRNA	1435.87	1684.92	0.23076	0.00257638	0.0419608
AT5G62570	Calmodulin binding protein-like protein(AT5G62570)	mRNA	408.98	529.54	0.37269	0.00125145	0.0234109
AT5G62670	H[+]-ATPase 11(HA11)	mRNA	1702.19	1323.45	-0.363087	0.000117151	0.00329649
AT5G62920	response regulator 6(ARR6)	mRNA	342.7	235.01	-0.544245	0.000537283	0.011887
AT5G63160	BTB and TAZ domain protein 1(BT1)	mRNA	2685.1	4122.59	0.618576	6.74418e-07	3.49804e-05
AT5G63595	flavonol synthase 4(FLS4)	mRNA	35.03	71.24	1.02406	0.000715444	0.0149158
AT5G63600	flavonol synthase 5(FLS5)	mRNA	2856.05	3752.25	0.393738	5.28984e-05	0.00165279
AT5G63680	Pyruvate kinase family protein(AT5G63680)	mRNA	1094.93	1322.15	0.272057	0.000720917	0.0150027
AT5G63790	NAC domain containing protein 102(NAC102)	mRNA	2078.78	4990.37	1.26341	2.15717e-36	1.40791e-33
AT5G63970	Copine (Calcium-dependent phospholipid-binding protein) family(RGLG3)	mRNA	207.43	372.05	0.84287	6.32702e-07	3.29622e-05
AT5G64040	photosystem I reaction center subunit PSI-N, chloroplast, putative / PSI-N, putative (PSAN)(PSAN)	mRNA	18783.9	14077.5	-0.416104	8.50544e-06	0.000342198
AT5G64250	Aldolase-type TIM barrel family protein(AT5G64250)	mRNA	1279.97	3689.73	1.52741	4.47821e-40	3.62827e-37
AT5G64300	GTP cyclohydrolase II(GCH)	mRNA	1523.16	2066.11	0.439853	4.71801e-06	0.000202351
AT5G64400	CHCH domain protein(AT5G64400)	mRNA	4185.07	5143.45	0.297485	0.000998296	0.0195466
AT5G64750	Integrase-type DNA-binding superfamily protein(ABR1)	mRNA	49.96	96.66	0.952172	0.00214214	0.0362359
AT5G64810	WRKY DNA-binding protein 51(WRKY51)	mRNA	4.72	63.79	3.75566	1.87789e-11	2.0715e-09
AT5G64840	general control non-repressible 5(ABCF5)	mRNA	2391.48	1890.63	-0.339042	0.000224952	0.00584676
AT5G64940	ABC2 homolog 13(ATH13)	mRNA	2339.23	1874.83	-0.319273	0.00154985	0.0278286
AT5G65380	MATE efflux family protein(AT5G65380)	mRNA	2518.7	3362.84	0.416999	6.37294e-09	5.0417e-07
AT5G65430	general regulatory factor 8(GRF8)	mRNA	3518.59	2960.82	-0.249001	0.000423369	0.00977159
AT5G65640	beta HLH protein 93(bHLH093)	mRNA	545.77	830.39	0.605515	4.55289e-08	3.1188e-06
AT5G65730	xyloglucan endotransglucosylase/hydrolase 6(XTH6)	mRNA	2073.17	1347.72	-0.621314	6.17488e-06	0.0002577
AT5G66040	sulfurtransferase protein 16(STR16)	mRNA	4624.49	3739.26	-0.306544	0.000901124	0.0180501
AT5G66052	uncharacterized protein(AT5G66052)	mRNA	1527.7	1138.35	-0.424416	6.18047e-05	0.00189084
AT5G66070	RING/U-box superfamily protein(AT5G66070)	mRNA	151.05	242.71	0.684228	2.22986e-05	0.000784322
AT5G66210	calcium-dependent protein kinase 28(CPK28)	mRNA	724.67	1036.73	0.516648	1.83086e-06	8.67296e-05
AT5G66490	uncharacterized protein(AT5G66490)	mRNA	374.93	254.78	-0.557355	0.000118871	0.00332896
AT5G66675	transmembrane protein, putative (DUF677)(AT5G66675)	mRNA	330.08	541.74	0.714793	1.05319e-08	8.14005e-07
AT5G66760	succinate dehydrogenase 1-1(SDH1-1)	mRNA	2603.76	3160.5	0.279558	0.000105441	0.00301026
AT5G66920	SKU5 similar 17(sks17)	mRNA	892.23	707.15	-0.335399	0.000773133	0.015879
AT5G66985	uncharacterized protein(AT5G66985)	mRNA	73.5	163.98	1.15768	3.383e-08	2.387e-06
AT5G67030	zeaxanthin epoxidase (ZEP) (ABA1)(ABA1)	mRNA	2210.24	1753.32	-0.33411	0.000159393	0.00430524
AT5G67480	BTB and TAZ domain protein 4(BT4)	mRNA	2479.98	3255.4	0.392504	0.00154744	0.0278286
AT5G67590	NADH-ubiquinone oxidoreductase-like protein(FRO1)	mRNA	1924.69	2273.89	0.240537	0.00235438	0.0389019
AT5G67600	cysteine-rich TM module stress tolerance protein(WIH1)	mRNA	437.09	648.46	0.569088	1.11871e-05	0.000426018
