# Supplementary material for: Gravacin as an inhibitor of the auxin transport-activating protein kinase D6PK in Arabidopsis
Source: Front Plant Sci. 2025 Mar 12;16:1563571. doi: 10.3389/fpls.2025.1563571 (PMC11938129; doi:10.3389/fpls.2025.1563571)
Supplement: Supplementary file 3 [file DataSheet5.xlsx]

## Sheet: DEGs Gravacin Hypocotyl log=0
Table S5. Differentially Expressed Genes of etiolated Col-0 seedlings after gravacin treatment.
Gene ID		Type	controlDMAO Average Read Count	gravacinhypo Average Read Count	log2 (gravacinhypo / controlDMAO)	Pvalue(gravacinhypo / controlDMAO)	Qvalue (gravacinhypo / controlDMAO)
AT1G01010	NAC domain containing protein 1(NAC001)	mRNA	281.12	371.33	0.401538	0.00180474	0.0278982
AT1G01140	CBL-interacting protein kinase 9(CIPK9)	mRNA	2209.73	3377.92	0.612264	3.48575e-12	2.77034e-10
AT1G01620	plasma membrane intrinsic protein 1C(PIP1C)	mRNA	20752.5	16148	-0.361936	0.000124218	0.00287696
AT1G01720	NAC (No Apical Meristem) domain transcriptional regulator superfamily protein(ATAF1)	mRNA	1310.89	1970.42	0.587957	2.54503e-07	1.08371e-05
AT1G02205	Fatty acid hydroxylase superfamily(CER1)	mRNA	2671.7	4816.24	0.850148	0.00152858	0.0243639
AT1G02220	NAC domain containing protein 3(NAC003)	mRNA	141.55	408.06	1.52747	5.30356e-24	1.00065e-21
AT1G02230	NAC domain containing protein 4(NAC004)	mRNA	13.43	85.85	2.67632	3.98863e-16	4.34573e-14
AT1G02360	Chitinase family protein(AT1G02360)	mRNA	565.53	755.55	0.417914	0.0002967	0.00620318
AT1G02450	NIM1-interacting 1(NIMIN1)	mRNA	0.98	19.61	4.32494	9.51704e-06	0.000296318
AT1G02500	S-adenosylmethionine synthetase 1(SAM1)	mRNA	13107.1	16327.4	0.316941	0.000284517	0.00598621
AT1G02520	P-glycoprotein 11(ABCB11)	mRNA	379.98	737.27	0.956276	7.70483e-14	7.23911e-12
AT1G02640	beta-xylosidase 2(BXL2)	mRNA	2587.55	2104.96	-0.297794	0.000841985	0.0149335
AT1G02850	beta glucosidase 11(BGLU11)	mRNA	787.91	2084.36	1.4035	2.72506e-59	1.86001e-56
AT1G02880	thiamine pyrophosphokinase1(TPK1)	mRNA	374.55	602.38	0.685541	6.57412e-09	3.55631e-07
AT1G02920	glutathione S-transferase 7(GSTF7)	mRNA	613.09	1349.15	1.13788	3.03674e-18	4.00418e-16
AT1G02930	glutathione S-transferase 6(GSTF6)	mRNA	237.33	472.01	0.991966	7.39236e-10	4.5265e-08
AT1G03230	Eukaryotic aspartyl protease family protein(AT1G03230)	mRNA	2315.26	3199.42	0.466638	6.08892e-06	0.000198742
AT1G03290	ELKS/Rab6-interacting/CAST family protein(AT1G03290)	mRNA	384.88	508.23	0.401056	0.000409481	0.00819209
AT1G03370	C2 calcium/lipid-binding and GRAM domain containing protein(AT1G03370)	mRNA	756.77	952.69	0.332159	0.000411612	0.00822055
AT1G03400	2-oxoglutarate (2OG) and Fe(II)-dependent oxygenase superfamily protein(AT1G03400)	mRNA	30.95	121.86	1.97741	4.16694e-12	3.30042e-10
AT1G03850	Glutaredoxin family protein(GRXS13)	mRNA	247.31	481.55	0.96138	4.94005e-15	5.00628e-13
AT1G04270	cytosolic ribosomal protein S15(RPS15)	mRNA	5049.68	4269.76	-0.242037	0.00195633	0.0298099
AT1G04480	Ribosomal protein L14p/L23e family protein(AT1G04480)	mRNA	1791.76	1448.56	-0.306753	0.000954756	0.0164982
AT1G04770	Tetratricopeptide repeat (TPR)-like superfamily protein(AT1G04770)	mRNA	364.07	637.19	0.807521	1.17182e-11	8.8581e-10
AT1G05010	ethylene-forming enzyme(EFE)	mRNA	3316.41	1971.76	-0.750135	0.00374425	0.0496013
AT1G05240	Peroxidase superfamily protein(AT1G05240)	mRNA	851.41	489.73	-0.797877	2.0962e-07	9.10983e-06
AT1G05260	Peroxidase superfamily protein(RCI3)	mRNA	3566.75	4447.28	0.318316	0.000158704	0.00356588
AT1G05420	ovate family protein 12(OFP12)	mRNA	66.09	115.26	0.802487	0.00100066	0.0170878
AT1G05560	UDP-glucosyltransferase 75B1(UGT75B1)	mRNA	1674.44	5300.91	1.66256	1.66939e-65	1.54966e-62
AT1G05570	callose synthase 1(CALS1)	mRNA	1676.12	2197.78	0.390918	3.06688e-05	0.000840297
AT1G05680	Uridine diphosphate glycosyltransferase 74E2(UGT74E2)	mRNA	1219.64	2432.46	0.99596	1.66152e-29	4.64565e-27
AT1G05700	Leucine-rich repeat transmembrane protein kinase protein(AT1G05700)	mRNA	30.74	64.65	1.07263	0.000223933	0.00483874
AT1G05960	ARM repeat superfamily protein(AT1G05960)	mRNA	2379.43	2912.17	0.291476	0.000336307	0.00690679
AT1G06080	delta 9 desaturase 1(ADS1)	mRNA	236.02	85.63	-1.46266	1.33653e-11	1.00704e-09
AT1G06180	myb domain protein 13(MYB13)	mRNA	102.74	177.06	0.785234	1.04248e-05	0.000322103
AT1G06620	2-oxoglutarate (2OG) and Fe(II)-dependent oxygenase superfamily protein(AT1G06620)	mRNA	454.83	669.44	0.557641	7.72999e-07	3.0354e-05
AT1G06870	Peptidase S24/S26A/S26B/S26C family protein(Plsp2A)	mRNA	599.25	766.93	0.355946	0.000514899	0.00993965
AT1G07000	exocyst subunit exo70 family protein B2(EXO70B2)	mRNA	355.51	513.51	0.530508	7.48824e-06	0.000240818
AT1G07030	Mitochondrial substrate carrier family protein(AT1G07030)	mRNA	524.6	710.38	0.437365	6.18708e-05	0.0015658
AT1G07590	Tetratricopeptide repeat (TPR)-like superfamily protein(AT1G07590)	mRNA	12737.1	18638.4	0.54924	1.89532e-06	6.92671e-05
AT1G07630	pol-like 5(PLL5)	mRNA	701.06	875.53	0.320605	0.00134317	0.0217826
AT1G07640	Dof-type zinc finger DNA-binding family protein(OBP2)	mRNA	390.23	519.3	0.412237	0.0024528	0.0357776
AT1G07720	3-ketoacyl-CoA synthase 3(KCS3)	mRNA	2494.62	3088.27	0.307979	0.000270913	0.00574162
AT1G07770	ribosomal protein S15A(RPS15A)	mRNA	3460.4	2795.54	-0.307814	0.000158425	0.00356588
AT1G07985	uncharacterized protein(AT1G07985)	mRNA	740.33	1237	0.740595	6.53454e-11	4.52678e-09
AT1G08050	Zinc finger (C3HC4-type RING finger) family protein(AT1G08050)	mRNA	238.34	484.18	1.02249	5.27351e-13	4.55707e-11
AT1G08230	Transmembrane amino acid transporter family protein(AT1G08230)	mRNA	466.83	699.19	0.5828	3.41198e-07	1.43445e-05
AT1G08360	Ribosomal protein L1p/L10e family(AT1G08360)	mRNA	4112.67	3439.51	-0.257875	0.00150386	0.0240359
AT1G08590	Leucine-rich receptor-like protein kinase family protein(AT1G08590)	mRNA	796.56	1010.16	0.34272	0.00117118	0.019414
AT1G08630	threonine aldolase 1(THA1)	mRNA	194.22	26.1	-2.89531	3.54145e-05	0.000959001
AT1G08830	copper/zinc superoxide dismutase 1(CSD1)	mRNA	1652.54	788.36	-1.06775	9.98049e-06	0.000309649
AT1G08920	ERD (early response to dehydration) six-like 1(ESL1)	mRNA	708.1	940.24	0.409078	2.46175e-05	0.000689974
AT1G08930	Major facilitator superfamily protein(ERD6)	mRNA	1713.65	2134.57	0.316874	0.000158867	0.00356588
AT1G09350	galactinol synthase 3(GolS3)	mRNA	225.36	112.24	-1.00557	1.91491e-09	1.11098e-07
AT1G09530	phytochrome interacting factor 3(PIF3)	mRNA	1059.43	749.31	-0.499658	3.23574e-05	0.000883433
AT1G09560	germin-like protein 5(GLP5)	mRNA	6160.8	8193.83	0.411421	6.0406e-05	0.00153711
AT1G09640	Translation elongation factor EF1B, gamma chain(AT1G09640)	mRNA	5308.9	4487.96	-0.24235	0.00239573	0.0351617
AT1G09690	Translation protein SH3-like family protein(AT1G09690)	mRNA	5645	4720.31	-0.258093	0.00136066	0.0220508
AT1G09970	Leucine-rich receptor-like protein kinase family protein(LRR XI-23)	mRNA	2753.96	4012.6	0.54303	1.45135e-09	8.6585e-08
AT1G10140	Uncharacterized conserved protein UCP031279(AT1G10140)	mRNA	203.6	144.93	-0.490426	0.00266417	0.038118
AT1G10340	Ankyrin repeat family protein(AT1G10340)	mRNA	24.24	88.7	1.87136	9.04061e-11	6.13466e-09
AT1G10410	CW14 protein (DUF1336)(AT1G10410)	mRNA	908.28	1164.98	0.359095	0.000115163	0.0027188
AT1G10550	xyloglucan:xyloglucosyl transferase 33(XTH33)	mRNA	318.32	243.11	-0.388851	0.00365558	0.0487557
AT1G10640	Pectin lyase-like superfamily protein(AT1G10640)	mRNA	184.87	275.02	0.573	0.00133422	0.0216528
AT1G10840	translation initiation factor 3 subunit H1(TIF3H1)	mRNA	2180.59	1764.96	-0.30508	0.000314539	0.00649421
AT1G10990	uncharacterized protein(AT1G10990)	mRNA	33.69	89.66	1.41233	4.54081e-08	2.21384e-06
AT1G11310	Seven transmembrane MLO family protein(MLO2)	mRNA	1994.86	3057	0.615829	4.80305e-13	4.19039e-11
AT1G11330	S-locus lectin protein kinase family protein(AT1G11330)	mRNA	129.19	264.69	1.03489	5.27932e-10	3.31128e-08
AT1G11360	Adenine nucleotide alpha hydrolases-like superfamily protein(AT1G11360)	mRNA	921.03	745.57	-0.304908	0.00283197	0.0398554
AT1G11580	methylesterase PCR A(PMEPCRA)	mRNA	1405.34	1804.81	0.360922	0.000472945	0.00925433
AT1G11820	O-Glycosyl hydrolases family 17 protein(AT1G11820)	mRNA	1079.97	877.76	-0.29909	0.00214408	0.0321017
AT1G11910	aspartic proteinase A1(APA1)	mRNA	14345.1	17063.3	0.250333	0.00132912	0.0216001
AT1G12010	2-oxoglutarate (2OG) and Fe(II)-dependent oxygenase superfamily protein(AT1G12010)	mRNA	229.76	108.13	-1.08737	1.08782e-06	4.13854e-05
AT1G12110	nitrate transporter 1.1(NRT1.1)	mRNA	11036.4	13397.9	0.279733	0.00158269	0.0250717
AT1G12200	Flavin-binding monooxygenase family protein(FMO)	mRNA	300.51	463.65	0.625632	5.8281e-07	2.35222e-05
AT1G12210	RPS5-like 1(RFL1)	mRNA	58.24	105.89	0.862504	9.84498e-05	0.00236514
AT1G12240	Glycosyl hydrolases family 32 protein(ATBETAFRUCT4)	mRNA	3146.67	3941.08	0.324765	0.00157877	0.0250566
AT1G12520	copper chaperone for SOD1(CCS)	mRNA	812.79	610.6	-0.412639	0.000119653	0.00278838
AT1G12560	expansin A7(EXPA7)	mRNA	127.36	73.97	-0.783903	0.00034744	0.00711026
AT1G12770	P-loop containing nucleoside triphosphate hydrolases superfamily protein(EMB1586)	mRNA	1360.86	1113.83	-0.288991	0.00107673	0.0181333
AT1G12910	Transducin/WD40 repeat-like superfamily protein(ATAN11)	mRNA	851.66	678.1	-0.328779	0.000922666	0.0160995
AT1G13110	cytochrome P450, family 71 subfamily B, polypeptide 7(CYP71B7)	mRNA	1163.82	1551.2	0.41452	2.34344e-06	8.40559e-05
AT1G13420	sulfotransferase 4B(ST4B)	mRNA	286.55	184.29	-0.636844	0.00103641	0.0175306
AT1G13520	hypothetical protein (DUF1262)(AT1G13520)	mRNA	23.26	61.6	1.40488	5.67328e-06	0.000186487
AT1G13750	Purple acid phosphatases superfamily protein(AT1G13750)	mRNA	191.9	440.15	1.19765	2.91151e-19	4.04595e-17
AT1G13990	plant/protein(AT1G13990)	mRNA	162.96	231.95	0.50932	0.00241716	0.0353828
AT1G14070		mRNA	102.2	156.73	0.616834	0.00178306	0.0276271
AT1G14080	fucosyltransferase 6(FUT6)	mRNA	138.82	211.23	0.605599	0.000698953	0.0128162
AT1G14130	2-oxoglutarate (2OG) and Fe(II)-dependent oxygenase superfamily protein(AT1G14130)	mRNA	292.38	700.44	1.26044	9.92274e-26	2.03785e-23
AT1G14320	Ribosomal protein L16p/L10e family protein(SAC52)	mRNA	9003.4	7527.84	-0.258233	0.000756763	0.0136352
AT1G14370	protein kinase 2A(APK2A)	mRNA	265.71	362.46	0.447986	0.000883998	0.0155652
AT1G14390	Leucine-rich repeat protein kinase family protein(AT1G14390)	mRNA	64.79	112.88	0.800955	0.00015888	0.00356588
AT1G14430	glyoxal oxidase-related protein(AT1G14430)	mRNA	167.99	265.96	0.662886	0.000162515	0.00364043
AT1G14460	AAA-type ATPase family protein(AT1G14460)	mRNA	803.86	1098.91	0.451056	1.46705e-05	0.000433921
AT1G14720	xyloglucan endotransglucosylase/hydrolase 28(XTH28)	mRNA	930.3	733.41	-0.343073	0.000456623	0.00898038
AT1G14790	RNA-dependent RNA polymerase 1(RDR1)	mRNA	166.38	244.91	0.55771	0.00015683	0.00354387
AT1G14870	PLANT CADMIUM RESISTANCE 2(PCR2)	mRNA	792.12	2072.13	1.38733	1.34646e-42	6.50988e-40
AT1G15210	pleiotropic drug resistance 7(ABCG35)	mRNA	1957.8	2885.99	0.559831	2.13948e-05	0.000607722
AT1G15250	Zinc-binding ribosomal protein family protein(AT1G15250)	mRNA	202.57	137.76	-0.556295	0.000979381	0.016811
AT1G15290	Tetratricopeptide repeat (TPR)-like superfamily protein(AT1G15290)	mRNA	3976.5	5248.81	0.400489	0.000243256	0.00520299
AT1G15310	signal recognition particle 54 kDa subunit(ATHSRP54A)	mRNA	153.77	231.98	0.593224	0.000109234	0.00258936
AT1G15390	peptide deformylase 1A(PDF1A)	mRNA	493.52	389.8	-0.340378	0.00368339	0.048986
AT1G15520	pleiotropic drug resistance 12(ABCG40)	mRNA	5.57	39.59	2.83037	6.69158e-09	3.61143e-07
AT1G15550	gibberellin 3-oxidase 1(GA3OX1)	mRNA	326.07	603.29	0.887657	4.37307e-10	2.75776e-08
AT1G15580	indole-3-acetic acid inducible 5(IAA5)	mRNA	48.5	21.56	-1.16993	0.000989689	0.0169254
AT1G15610	uncharacterized protein(AT1G15610)	mRNA	0.18	80.7	8.80631	2.99762e-13	2.67561e-11
AT1G15620	uncharacterized protein(AT1G15620)	mRNA	0.99	12.24	3.6342	0.000555188	0.0105522
AT1G15630	uncharacterized protein(AT1G15630)	mRNA	2.62	135.95	5.69804	4.6771e-25	9.12113e-23
AT1G15640	uncharacterized protein(AT1G15640)	mRNA	7.83	104.31	3.73631	1.07862e-22	1.89633e-20
AT1G15790	mediator of RNA polymerase II transcription subunit 15a-like protein(AT1G15790)	mRNA	40.59	70.25	0.791454	0.00351084	0.0471504
AT1G16400	cytochrome P450, family 79, subfamily F, polypeptide 2(CYP79F2)	mRNA	23.9	51.76	1.11481	0.00046547	0.00912345
AT1G16670	Protein kinase superfamily protein(AT1G16670)	mRNA	226.69	310.24	0.452672	0.00103173	0.0174792
AT1G17020	senescence-related gene 1(SRG1)	mRNA	370.39	823.68	1.15304	6.32484e-23	1.12908e-20
AT1G17060	cytochrome p450 72c1(CYP72C1)	mRNA	532.48	731.4	0.457933	9.05005e-06	0.000282671
AT1G17147	VQ motif-containing protein(AT1G17147)	mRNA	59.33	102.51	0.788938	0.000722607	0.0131423
AT1G17170	glutathione S-transferase TAU 24(GSTU24)	mRNA	1153.99	3114.82	1.43252	1.35971e-63	1.0881e-60
AT1G17180	glutathione S-transferase TAU 25(GSTU25)	mRNA	1064.85	1969.31	0.887047	1.0745e-25	2.16835e-23
AT1G17240	receptor like protein 2(RLP2)	mRNA	12.12	35.23	1.54008	0.000195163	0.00428896
AT1G17340	Phosphoinositide phosphatase family protein(AT1G17340)	mRNA	718.86	905.54	0.333063	0.00101522	0.0172855
AT1G17745	D-3-phosphoglycerate dehydrogenase(PGDH)	mRNA	3158.05	4625.46	0.550561	1.41876e-07	6.25953e-06
AT1G17860	Kunitz family trypsin and protease inhibitor protein(AT1G17860)	mRNA	3271.13	4142.14	0.340587	1.69857e-05	0.000489722
AT1G17880	basic transcription factor 3(BTF3)	mRNA	3022.97	2365.48	-0.353832	3.77689e-05	0.00101682
AT1G17960	Threonyl-tRNA synthetase(AT1G17960)	mRNA	62.5	26.38	-1.24411	2.74074e-05	0.00076173
AT1G18080	Transducin/WD40 repeat-like superfamily protein(ATARCA)	mRNA	8099.5	6847.76	-0.242201	0.00200703	0.0303633
AT1G18100	PEBP (phosphatidylethanolamine-binding protein) family protein(E12A11)	mRNA	203.88	96.11	-1.08501	6.4399e-10	4.00672e-08
AT1G18200	Rab GTPase-like A1I protein(RABA6b)	mRNA	35	62.61	0.839113	0.00334428	0.0454395
AT1G18400	BR enhanced expression 1(BEE1)	mRNA	134.64	78.38	-0.780484	0.000170673	0.00380847
AT1G18570	myb domain protein 51(MYB51)	mRNA	218.19	292.52	0.422952	0.00295322	0.0412366
AT1G18860	WRKY DNA-binding protein 61(WRKY61)	mRNA	42.53	90.08	1.08274	1.40903e-05	0.000419213
AT1G18970	germin-like protein 4(GLP4)	mRNA	151.34	469.59	1.63363	3.96713e-29	1.08312e-26
AT1G18980	RmlC-like cupins superfamily protein(AT1G18980)	mRNA	718.31	1440.57	1.00398	2.24791e-18	2.99811e-16
AT1G19020	CDP-diacylglycerol-glycerol-3-phosphate 3-phosphatidyltransferase(AT1G19020)	mRNA	77.57	155.03	0.998945	6.82903e-06	0.000221034
AT1G19050	response regulator 7(ARR7)	mRNA	76.93	39.82	-0.950227	0.000499682	0.00969951
AT1G19850	Transcriptional factor B3 family protein / auxin-responsive factor AUX/IAA-like protein(MP)	mRNA	487.68	636.26	0.383677	0.000789036	0.0140963
AT1G19960	transcription factor(AT1G19960)	mRNA	57.28	536.05	3.2262	7.65605e-80	1.11046e-76
AT1G20070	uncharacterized protein(AT1G20070)	mRNA	327.2	208.74	-0.648478	8.77899e-06	0.000276062
AT1G20160	Subtilisin-like serine endopeptidase family protein(ATSBT5.2)	mRNA	1626.46	1211.07	-0.425451	3.04733e-05	0.000837907
AT1G20780	senescence-associated E3 ubiquitin ligase 1(SAUL1)	mRNA	591.71	800.34	0.435726	1.25223e-05	0.00037546
AT1G20880	RNA-binding (RRM/RBD/RNP motifs) family protein(AT1G20880)	mRNA	290.58	384.8	0.405166	0.00166719	0.0261599
AT1G21100	O-methyltransferase family protein(IGMT1)	mRNA	195.03	43.98	-2.1489	3.58709e-20	5.30227e-18
AT1G21130	O-methyltransferase family protein(IGMT4)	mRNA	545.47	353.64	-0.625233	8.04051e-05	0.00198296
AT1G21250	cell wall-associated kinase(WAK1)	mRNA	5.89	1178.85	7.64478	5.64646e-102	1.31037e-98
AT1G21270	wall-associated kinase 2(WAK2)	mRNA	13.44	122.11	3.18371	1.74092e-24	3.36679e-22
AT1G21450	SCARECROW-like 1(SCL1)	mRNA	723.82	999.33	0.465333	6.51683e-06	0.000211815
AT1G21670	DPP6 amino-terminal domain protein(AT1G21670)	mRNA	1041.81	1298.55	0.3178	0.000915	0.0159898
AT1G21680	DPP6 N-terminal domain-like protein(AT1G21680)	mRNA	1866.03	2914.25	0.643149	1.06846e-07	4.80536e-06
AT1G21980	phosphatidylinositol-4-phosphate 5-kinase 1(PIP5K1)	mRNA	1304.29	1728.3	0.406092	0.000233146	0.00501914
AT1G22360	UDP-glucosyl transferase 85A2(UGT85A2)	mRNA	2236.31	2769.65	0.308588	0.000722024	0.013142
AT1G22410	Class-II DAHP synthetase family protein(AT1G22410)	mRNA	3880.93	4902.92	0.337239	0.000213043	0.00463797
AT1G22440	Zinc-binding alcohol dehydrogenase family protein(AT1G22440)	mRNA	669.79	965.61	0.527732	4.73357e-07	1.95814e-05
AT1G22780	Ribosomal protein S13/S18 family(PFL)	mRNA	1954.84	1499.74	-0.382345	4.49353e-05	0.00118907
AT1G22930	T-complex protein 11(AT1G22930)	mRNA	3773.87	4907.43	0.378922	0.000126354	0.0029206
AT1G23030	ARM repeat superfamily protein(AT1G23030)	mRNA	1901.82	2609.23	0.456243	3.56434e-06	0.000123275
AT1G23040	hydroxyproline-rich glycoprotein family protein(AT1G23040)	mRNA	679.48	998.5	0.555334	5.21145e-05	0.00135439
AT1G23090	sulfate transporter 91(AST91)	mRNA	769.68	585.75	-0.393985	0.000432903	0.00855739
AT1G23290	Ribosomal protein L18e/L15 superfamily protein(RPL27AB)	mRNA	3193.57	2374.06	-0.427815	7.11422e-07	2.82705e-05
AT1G23440	Peptidase C15, pyroglutamyl peptidase I-like protein(AT1G23440)	mRNA	1029.28	1364.74	0.407	4.00825e-05	0.00107289
AT1G23480	cellulose synthase-like A3(CSLA03)	mRNA	399.78	523.73	0.389615	0.000534013	0.0102251
AT1G24020	MLP-like protein 423(MLP423)	mRNA	1390.39	935.18	-0.572177	5.39205e-08	2.59075e-06
AT1G24320	Six-hairpin glycosidases superfamily protein(AT1G24320)	mRNA	64.73	643.99	3.31464	1.03095e-101	2.17502e-98
AT1G25260	Ribosomal protein L10 family protein(AT1G25260)	mRNA	692.32	528.6	-0.389258	0.000389217	0.00787494
AT1G25460	NAD(P)-binding Rossmann-fold superfamily protein(AT1G25460)	mRNA	3.27	19.92	2.606	7.26042e-05	0.00180592
AT1G25560	AP2/B3 transcription factor family protein(TEM1)	mRNA	576.08	412.43	-0.482099	0.00230474	0.0339163
AT1G26770	expansin A10(EXPA10)	mRNA	503.48	746.13	0.5675	7.50659e-08	3.47023e-06
AT1G27020	plant/protein(AT1G27020)	mRNA	634.78	998.16	0.653008	1.03207e-11	7.85288e-10
AT1G27320	histidine kinase 3(HK3)	mRNA	2346.03	2955.72	0.333289	0.00014144	0.00323388
AT1G27400	Ribosomal protein L22p/L17e family protein(AT1G27400)	mRNA	2414.03	1980.35	-0.285687	0.000423737	0.00840484
AT1G27760	interferon-related developmental regulator family protein / IFRD protein family(SAT32)	mRNA	2086.31	2497.68	0.259631	0.0015512	0.0246735
AT1G27970	nuclear transport factor 2B(NTF2B)	mRNA	1648.59	2099.57	0.34886	8.21233e-05	0.00201463
AT1G28130	Auxin-responsive GH3 family protein(GH3.17)	mRNA	926.07	1194.17	0.366812	0.000500789	0.00970911
AT1G28260	Telomerase activating protein Est1(AT1G28260)	mRNA	525.44	695.61	0.40477	0.000300715	0.00625892
AT1G28330	dormancy-associated protein-like 1(DYL1)	mRNA	3115.8	2469.38	-0.335451	0.00251267	0.0363963
AT1G28470	NAC domain containing protein 10(NAC010)	mRNA	91.5	164.17	0.843274	1.62153e-05	0.000471565
AT1G28480	Thioredoxin superfamily protein(GRX480)	mRNA	15.13	126.85	3.06721	5.29342e-21	8.24459e-19
AT1G28600	GDSL-like Lipase/Acylhydrolase superfamily protein(AT1G28600)	mRNA	385.09	618.18	0.682836	1.36968e-08	7.19145e-07
AT1G28680	HXXXD-type acyl-transferase family protein(AT1G28680)	mRNA	1056.33	1517.43	0.522568	8.42529e-07	3.29168e-05
AT1G29020	Calcium-binding EF-hand family protein(AT1G29020)	mRNA	32.67	484.94	3.89165	5.06489e-84	7.83607e-81
AT1G29050	TRICHOME BIREFRINGENCE-LIKE 38(TBL38)	mRNA	383.86	595.34	0.63315	2.39708e-08	1.21461e-06
AT1G29090	Cysteine proteinases superfamily protein(AT1G29090)	mRNA	1478.4	2173.12	0.555732	5.04433e-05	0.00131828
AT1G29195	phosphatidylinositol 4-phosphate 5-kinase MSS4-like protein(AT1G29195)	mRNA	170.41	242.17	0.507024	0.000890987	0.0156734
AT1G29280	WRKY DNA-binding protein 65(WRKY65)	mRNA	445.95	583.92	0.388879	0.000465889	0.00912396
AT1G29300	intracellular protein transporter, putative (DUF641)(UNE1)	mRNA	262.64	361.83	0.462212	0.000543326	0.0103607
AT1G29395	COLD REGULATED 314 INNER MEMBRANE 1(COR413IM1)	mRNA	184.07	337.31	0.873842	2.81746e-06	9.93691e-05
AT1G29400	MEI2-like protein 5(ML5)	mRNA	2385.87	3002.36	0.331583	0.000211396	0.00461946
AT1G29640	senescence regulator (Protein of unknown function, DUF584)(AT1G29640)	mRNA	440.57	605	0.457571	0.000568685	0.0107822
AT1G29660	GDSL-like Lipase/Acylhydrolase superfamily protein(AT1G29660)	mRNA	856.34	1210.32	0.49913	5.37461e-07	2.18822e-05
AT1G29900	carbamoyl phosphate synthetase B(CARB)	mRNA	3216.22	2611.68	-0.300391	0.00201535	0.0304638
AT1G29965	Ribosomal protein L18ae/LX family protein(AT1G29965)	mRNA	461.62	365.67	-0.336176	0.00331097	0.0451455
AT1G30120	pyruvate dehydrogenase E1 beta(PDH-E1 BETA)	mRNA	2742.19	2310.82	-0.246921	0.0022454	0.0333177
AT1G30170	hypothetical protein (DUF295)(AT1G30170)	mRNA	23.55	8.13	-1.53382	0.00251042	0.0363894
AT1G30280	Chaperone DnaJ-domain superfamily protein(AT1G30280)	mRNA	382.79	542.85	0.503987	2.14621e-05	0.000608144
AT1G30320	Remorin family protein(AT1G30320)	mRNA	489.19	655.9	0.423086	0.000135534	0.00310805
AT1G30370	alpha/beta-Hydrolases superfamily protein(DLAH)	mRNA	41.49	10.17	-2.02874	6.00887e-05	0.00153408
AT1G30400	multidrug resistance-associated protein 1(ABCC1)	mRNA	5067.67	7985	0.655971	8.7213e-13	7.35983e-11
AT1G30650	WRKY DNA-binding protein 14(WRKY14)	mRNA	304.46	450.71	0.565947	0.000218648	0.00474221
AT1G30700	FAD-binding Berberine family protein(AT1G30700)	mRNA	550.94	1197.42	1.11997	2.70213e-25	5.31427e-23
AT1G30750	TPRXL(AT1G30750)	mRNA	557.03	751.8	0.432602	8.78749e-05	0.00213541
AT1G30760	FAD-binding Berberine family protein(AT1G30760)	mRNA	1329.04	679.81	-0.967175	9.73538e-19	1.33686e-16
AT1G30870	Peroxidase superfamily protein(AT1G30870)	mRNA	377.47	219.38	-0.782945	1.30065e-06	4.90799e-05
AT1G30900	VACUOLAR SORTING RECEPTOR 6(VSR6)	mRNA	281.1	366.91	0.384335	0.00250227	0.036294
AT1G30990	Polyketide cyclase/dehydrase and lipid transport superfamily protein(AT1G30990)	mRNA	0.65	11.11	4.08633	0.00084233	0.0149335
AT1G31180	isopropylmalate dehydrogenase 3(IMD3)	mRNA	1162.79	866.27	-0.424706	5.05946e-05	0.00132075
AT1G31350	KAR-UP F-box 1(KUF1)	mRNA	179.28	261.73	0.545883	0.00103262	0.0174792
AT1G31540	Disease resistance protein (TIR-NBS-LRR class) family(AT1G31540)	mRNA	133.09	282.59	1.08635	1.0751e-11	8.15351e-10
AT1G31580	ECS1(ECS1)	mRNA	88.73	3936.3	5.47123	0	0
AT1G31835	uncharacterized protein(AT1G31835)	mRNA	68.97	39.2	-0.815135	0.00219011	0.0326645
AT1G31970	DEA(D/H)-box RNA helicase family protein(STRS1)	mRNA	1332.34	1088.49	-0.291638	0.00138487	0.0223698
AT1G32450	nitrate transporter 1.5(NRT1.5)	mRNA	4736.2	6192.82	0.386868	0.000547481	0.0104143
AT1G32540	lsd one like 1(LOL1)	mRNA	400.64	301.19	-0.411662	0.00195864	0.0298255
AT1G32940	Subtilase family protein(SBT3.5)	mRNA	234.69	501.51	1.09553	1.06657e-18	1.456e-16
AT1G32950	Subtilase family protein(AT1G32950)	mRNA	26.82	51.1	0.929722	0.00340238	0.0459866
AT1G32960	Subtilase family protein(SBT3.3)	mRNA	5.23	18.64	1.8343	0.00227794	0.0336287
AT1G33030	O-methyltransferase family protein(AT1G33030)	mRNA	8.22	27.87	1.76213	0.000393016	0.00793797
AT1G33110	MATE efflux family protein(AT1G33110)	mRNA	366.48	981.87	1.42178	2.46537e-38	9.53565e-36
AT1G33120	Ribosomal protein L6 family(AT1G33120)	mRNA	3729.36	3014.08	-0.307209	0.000805877	0.014364
AT1G33612	Leucine-rich repeat (LRR) family protein(AT1G33612)	mRNA	6.56	37.07	2.49826	5.1385e-07	2.10316e-05
AT1G33700	Beta-glucosidase, GBA2 type family protein(AT1G33700)	mRNA	274.24	200.47	-0.452065	0.00158486	0.0250886
AT1G33790	jacalin lectin family protein(AT1G33790)	mRNA	581.12	815.81	0.489382	4.88578e-06	0.000163614
AT1G33811	GDSL-like Lipase/Acylhydrolase superfamily protein(AT1G33811)	mRNA	585.04	442.9	-0.401533	0.00228397	0.0336748
AT1G34420	leucine-rich repeat transmembrane protein kinase family protein(AT1G34420)	mRNA	22.51	50.14	1.15524	0.000804069	0.0143428
AT1G34510	Peroxidase superfamily protein(AT1G34510)	mRNA	86.31	39.67	-1.12166	0.00023173	0.00499328
AT1G34670	myb domain protein 93(MYB93)	mRNA	17.32	39.1	1.17511	0.00308283	0.0426515
AT1G34750	Protein phosphatase 2C family protein(AT1G34750)	mRNA	226.98	315.65	0.475746	0.000414154	0.00825003
AT1G35140	Phosphate-responsive 1 family protein(PHI-1)	mRNA	288.95	382.55	0.404814	0.0037485	0.0496244
AT1G35260	MLP-like protein 165(MLP165)	mRNA	221.23	350.38	0.66338	4.23018e-05	0.0011258
AT1G36370	serine hydroxymethyltransferase 7(SHM7)	mRNA	1044.45	1388.79	0.411076	4.56848e-05	0.00120453
AT1G43160	uncharacterized protein(RAP2.6)	mRNA	174.64	90.95	-0.941178	1.35563e-06	5.05788e-05
AT1G43910	P-loop containing nucleoside triphosphate hydrolases superfamily protein(AT1G43910)	mRNA	250.39	387.22	0.628972	5.87496e-05	0.0015032
AT1G44020	Cysteine/Histidine-rich C1 domain family protein(AT1G44020)	mRNA	2.61	21.37	3.03159	3.8959e-05	0.00104523
AT1G44050	Cysteine/Histidine-rich C1 domain family protein(AT1G44050)	mRNA	27.42	131.14	2.25806	5.5795e-15	5.62972e-13
AT1G44180	Peptidase M20/M25/M40 family protein(AT1G44180)	mRNA	3.6	20.59	2.51489	8.20005e-05	0.00201463
AT1G45145	thioredoxin H-type 5(TRX5)	mRNA	633.59	1418.03	1.16227	1.09518e-19	1.55926e-17
AT1G47128	Granulin repeat cysteine protease family protein(RD21A)	mRNA	15720.9	21774	0.469926	2.59089e-10	1.67019e-08
AT1G47510	inositol polyphosphate 5-phosphatase 11(5PTASE11)	mRNA	16.73	47.87	1.51663	3.49269e-05	0.00094801
AT1G47565	pseudo(AT1G47565)	mRNA	109.37	229.96	1.07219	1.09257e-09	6.63749e-08
AT1G48210	Protein kinase superfamily protein(AT1G48210)	mRNA	818.46	1004.79	0.295915	0.00176036	0.0273444
AT1G48520	GLU-ADT subunit B(GATB)	mRNA	1334.46	1108.75	-0.267324	0.00268888	0.0383533
AT1G48920	nucleolin like 1(NUC-L1)	mRNA	4672.79	3781.47	-0.305335	0.000596695	0.0112581
AT1G49130	B-box type zinc finger protein with CCT domain-containing protein(BBX17)	mRNA	600.61	398.11	-0.593271	2.67781e-05	0.000746922
AT1G49160	Protein kinase superfamily protein(WNK7)	mRNA	214.32	319.36	0.575435	0.00042258	0.00838906
AT1G49320	unknown seed protein like 1(USPL1)	mRNA	55.74	30.13	-0.887731	0.00302094	0.0420437
AT1G49450	Transducin/WD40 repeat-like superfamily protein(AT1G49450)	mRNA	142.86	63.71	-1.16493	2.12931e-08	1.08428e-06
AT1G49500	transcription initiation factor TFIID subunit 1b-like protein(AT1G49500)	mRNA	1550.82	1139.88	-0.44415	4.13994e-05	0.00110305
AT1G49570	Peroxidase superfamily protein(AT1G49570)	mRNA	514.98	731.58	0.506496	0.00119695	0.0198271
AT1G49750	Leucine-rich repeat (LRR) family protein(AT1G49750)	mRNA	659.06	1161.34	0.817314	2.83483e-16	3.13276e-14
AT1G49760	poly(A) binding protein 8(PAB8)	mRNA	3373.12	2657.1	-0.344233	2.71835e-05	0.000757319
AT1G49960	Xanthine/uracil permease family protein(AT1G49960)	mRNA	38.5	72.08	0.90469	0.00101183	0.0172404
AT1G50090	D-aminoacid aminotransferase-like PLP-dependent enzymes superfamily protein(BCAT7)	mRNA	0.18	69.94	8.59994	1.29099e-12	1.06619e-10
AT1G51420	sucrose-phosphatase 1(SPP1)	mRNA	269.56	1081.37	2.00417	1.54673e-70	1.56065e-67
AT1G51470	beta glucosidase 35(BGLU35)	mRNA	375.41	510.68	0.443954	0.00181149	0.0279702
AT1G51680	4-coumarate:CoA ligase 1(4CL1)	mRNA	2942.46	3513.15	0.255739	0.00199201	0.0302148
AT1G51760	peptidase M20/M25/M40 family protein(IAR3)	mRNA	1277.95	2084.66	0.705983	5.93006e-17	6.84671e-15
AT1G51790	Leucine-rich repeat protein kinase family protein(AT1G51790)	mRNA	118.05	176.1	0.577043	0.00273253	0.0387378
AT1G51800	Leucine-rich repeat protein kinase family protein(IOS1)	mRNA	196.54	413.38	1.07262	3.50727e-15	3.61747e-13
AT1G51830	Leucine-rich repeat protein kinase family protein(AT1G51830)	mRNA	519.64	789.79	0.603964	2.03553e-06	7.3695e-05
AT1G51860	Leucine-rich repeat protein kinase family protein(AT1G51860)	mRNA	504.11	749.31	0.571824	1.79656e-06	6.60742e-05
AT1G51890	Leucine-rich repeat protein kinase family protein(AT1G51890)	mRNA	74.93	256.58	1.77585	1.334e-23	2.47665e-21
AT1G52000	Mannose-binding lectin superfamily protein(AT1G52000)	mRNA	292.57	439.07	0.585661	1.85521e-05	0.000532187
AT1G52060	Mannose-binding lectin superfamily protein(AT1G52060)	mRNA	237.92	104.01	-1.19375	1.96774e-10	1.29364e-08
AT1G52120	Mannose-binding lectin superfamily protein(AT1G52120)	mRNA	1.96	418.67	7.73535	3.32253e-37	1.20478e-34
AT1G52130	Mannose-binding lectin superfamily protein(AT1G52130)	mRNA	0.98	327.38	8.38132	4.06392e-23	7.31096e-21
AT1G52200	PLAC8 family protein(AT1G52200)	mRNA	202.58	305.97	0.594866	3.71496e-05	0.00100131
AT1G52290	Protein kinase superfamily protein(PERK15)	mRNA	124.75	201.84	0.694092	5.81371e-05	0.00148917
AT1G52300	Zinc-binding ribosomal protein family protein(AT1G52300)	mRNA	3766.6	3157.12	-0.254655	0.00216848	0.0323835
AT1G52720	uncharacterized protein(AT1G52720)	mRNA	399.98	590.86	0.562875	1.71577e-06	6.33034e-05
AT1G52760	lysophospholipase 2(LysoPL2)	mRNA	1441.58	1825.79	0.340867	4.57077e-05	0.00120453
AT1G52780	PII, uridylyltransferase (DUF2921)(AT1G52780)	mRNA	838.49	1225.27	0.547233	6.4299e-07	2.56831e-05
AT1G53310	phosphoenolpyruvate carboxylase 1(PPC1)	mRNA	5993.6	7416.34	0.307285	0.000520921	0.0100324
AT1G53470	mechanosensitive channel of small conductance-like 4(MSL4)	mRNA	430.99	546.56	0.342732	0.00288765	0.0405407
AT1G53500	NAD-dependent epimerase/dehydratase family protein(MUM4)	mRNA	2006.86	1701.67	-0.237992	0.00374463	0.0496013
AT1G53520	Chalcone-flavanone isomerase family protein(FAP3)	mRNA	579.51	431.45	-0.425622	0.00233672	0.0343434
AT1G53830	pectin methylesterase 2(PME2)	mRNA	786.05	1040.5	0.404581	0.00215982	0.0323142
AT1G53920	GDSL-motif lipase 5(GLIP5)	mRNA	71.64	113.67	0.665974	0.00154352	0.0245683
AT1G54100	aldehyde dehydrogenase 7B4(ALDH7B4)	mRNA	4032.58	5189.78	0.363971	0.000114887	0.00271504
AT1G54340	isocitrate dehydrogenase(ICDH)	mRNA	885.99	1101.55	0.314163	0.000988799	0.0169226
AT1G54575	uncharacterized protein(AT1G54575)	mRNA	132.3	235.14	0.829705	1.94092e-06	7.07111e-05
AT1G54970	proline-rich protein 1(PRP1)	mRNA	87.4	25.44	-1.78065	3.10211e-06	0.000108912
AT1G55120	beta-fructofuranosidase 5(FRUCT5)	mRNA	149.38	278.19	0.897109	1.81806e-09	1.0601e-07
AT1G55430	Cysteine/Histidine-rich C1 domain family protein(AT1G55430)	mRNA	37.33	107.57	1.5268	1.3331e-09	8.01481e-08
AT1G55500	evolutionarily conserved C-terminal region 4(ECT4)	mRNA	806.08	984.43	0.28837	0.00303224	0.0421437
AT1G55700	Cysteine/Histidine-rich C1 domain family protein(AT1G55700)	mRNA	0.35	9.68	4.78927	0.000696476	0.0127974
AT1G55850	cellulose synthase like E1(CSLE1)	mRNA	2244.05	4574.59	1.02754	4.63705e-41	2.03041e-38
AT1G55910	zinc transporter 11 precursor(ZIP11)	mRNA	122.96	186.27	0.599171	0.000538399	0.0102921
AT1G55920	serine acetyltransferase 2;1(SERAT2;1)	mRNA	1261.03	2183.48	0.792031	5.60078e-22	9.41865e-20
AT1G55960	Polyketide cyclase/dehydrase and lipid transport superfamily protein(AT1G55960)	mRNA	615.36	824.15	0.421475	0.000602914	0.011357
AT1G56010	NAC domain containing protein 1(NAC1)	mRNA	736.29	935.82	0.345969	0.00111685	0.0186734
AT1G56110	NOP56-like pre RNA processing ribonucleoprotein(NOP56)	mRNA	1996	1628.58	-0.293497	0.000931184	0.0162115
AT1G56220	Dormancy/auxin associated family protein(AT1G56220)	mRNA	4811.18	3231.98	-0.573973	4.09582e-06	0.000139782
AT1G56550	RhamnoGalacturonan specific Xylosyltransferase 1(RGXT3)	mRNA	283.69	379.21	0.418665	0.00132188	0.0215371
AT1G56600	galactinol synthase 2(GolS2)	mRNA	33.83	13.11	-1.36801	0.00350858	0.0471474
AT1G57660	Translation protein SH3-like family protein(AT1G57660)	mRNA	2836.02	2250.5	-0.333624	0.000281396	0.00593129
AT1G57860	Translation protein SH3-like family protein(AT1G57860)	mRNA	1145.51	890.46	-0.363365	0.000736943	0.0133091
AT1G57990	purine permease 18(PUP18)	mRNA	1307.29	1676.06	0.358499	7.11748e-05	0.00177799
AT1G58030	cationic amino acid transporter 2(CAT2)	mRNA	2984.76	3509.49	0.233648	0.0024108	0.0353204
AT1G58190	receptor like protein 9(RLP9)	mRNA	109	178.99	0.715632	8.72504e-05	0.00212691
AT1G58360	amino acid permease 1(AAP1)	mRNA	1917.95	2674.52	0.479713	1.62514e-09	9.62107e-08
AT1G58380	Ribosomal protein S5 family protein(XW6)	mRNA	1269.98	1052.59	-0.270869	0.00373412	0.049547
AT1G58643	Inositol-pentakisphosphate 2-kinase family protein(AT1G58643)	mRNA	0.18	11.34	5.99428	1.09083e-05	0.000333969
AT1G58936	Inositol-pentakisphosphate 2-kinase family protein(AT1G58936)	mRNA	0.18	11.34	5.99428	1.09083e-05	0.000333969
AT1G59312	Inositol-pentakisphosphate 2-kinase family protein(AT1G59312)	mRNA	0.18	11.34	5.99428	1.09083e-05	0.000333969
AT1G59590	ZCF37(ZCF37)	mRNA	187.73	269.92	0.523848	0.00332659	0.0452522
AT1G59660	Nucleoporin autopeptidase(AT1G59660)	mRNA	252.96	459.72	0.861826	1.42304e-08	7.43793e-07
AT1G59700	glutathione S-transferase TAU 16(GSTU16)	mRNA	391.13	559.31	0.515995	4.38824e-05	0.00116386
AT1G59780	NB-ARC domain-containing disease resistance protein(AT1G59780)	mRNA	39.2	90.05	1.19994	8.82125e-06	0.000276641
AT1G59870	ABC-2 and Plant PDR ABC-type transporter family protein(PEN3)	mRNA	10894	13234.4	0.280762	0.00136603	0.022107
AT1G60095	Mannose-binding lectin superfamily protein(AT1G60095)	mRNA	34.99	350.22	3.32333	1.47033e-59	1.034e-56
AT1G60110	Mannose-binding lectin superfamily protein(AT1G60110)	mRNA	29.39	63.68	1.11543	0.000234421	0.00503722
AT1G60130	Mannose-binding lectin superfamily protein(AT1G60130)	mRNA	7.51	27.63	1.87957	0.000156048	0.00353308
AT1G60590	Pectin lyase-like superfamily protein(AT1G60590)	mRNA	129.51	207.22	0.678155	0.00110125	0.0184658
AT1G60680	NAD(P)-linked oxidoreductase superfamily protein(AT1G60680)	mRNA	430.19	580.59	0.432535	0.000111672	0.00264176
AT1G60730	NAD(P)-linked oxidoreductase superfamily protein(AT1G60730)	mRNA	929.25	2135.97	1.20075	1.46121e-39	5.84661e-37
AT1G60740	Thioredoxin superfamily protein(AT1G60740)	mRNA	104.22	230.27	1.14366	2.44646e-11	1.77422e-09
AT1G60750	NAD(P)-linked oxidoreductase superfamily protein(AT1G60750)	mRNA	18.24	51.6	1.50006	4.76193e-05	0.0012487
AT1G60940	SNF1-related protein kinase 2.10(SNRK2.10)	mRNA	1773.96	2309.8	0.380799	1.81538e-05	0.000522051
AT1G61560	Seven transmembrane MLO family protein(MLO6)	mRNA	139.27	259.21	0.896277	6.5252e-09	3.54287e-07
AT1G61590	Protein kinase superfamily protein(AT1G61590)	mRNA	658.14	920.09	0.483386	1.08416e-06	4.13819e-05
AT1G61750	Receptor-like protein kinase-related family protein(AT1G61750)	mRNA	3.28	20.96	2.67761	6.01902e-05	0.00153498
AT1G61840	Cysteine/Histidine-rich C1 domain family protein(AT1G61840)	mRNA	37.72	101.21	1.42377	1.28206e-06	4.84572e-05
AT1G62180	5'adenylylphosphosulfate reductase 2(APR2)	mRNA	2069.67	3327.86	0.685194	3.21822e-16	3.53959e-14
AT1G62300	WRKY family transcription factor(WRKY6)	mRNA	767.32	1016.29	0.405413	0.000988568	0.0169226
AT1G62570	flavin-monooxygenase glucosinolate S-oxygenase 4(FMO GS-OX4)	mRNA	2025.79	3112.15	0.619426	6.59503e-11	4.55508e-09
AT1G62660	Glycosyl hydrolases family 32 protein(AT1G62660)	mRNA	12511.1	17222	0.46105	2.59823e-10	1.67028e-08
AT1G62770	Plant invertase/pectin methylesterase inhibitor superfamily protein(AT1G62770)	mRNA	1186.21	851.36	-0.478521	6.42241e-06	0.000209039
AT1G62780	dimethylallyl, adenosine tRNA methylthiotransferase(AT1G62780)	mRNA	1478.72	1175.63	-0.330913	0.00211303	0.0316777
AT1G62980	expansin A18(EXPA18)	mRNA	120.13	67.35	-0.834898	0.000948434	0.0164256
AT1G63010	Major Facilitator Superfamily with SPX (SYG1/Pho81/XPR1) domain-containing protein(AT1G63010)	mRNA	1862.97	2673.35	0.521046	7.23922e-08	3.37102e-06
AT1G63440	heavy metal atpase 5(HMA5)	mRNA	376.62	623.7	0.727723	2.00642e-09	1.15828e-07
AT1G63530	uncharacterized protein(AT1G63530)	mRNA	16.63	56.31	1.7599	1.81311e-06	6.6472e-05
AT1G63840	RING/U-box superfamily protein(AT1G63840)	mRNA	657.53	1089.57	0.72863	2.18249e-10	1.41478e-08
AT1G63940	monodehydroascorbate reductase 6(MDAR6)	mRNA	10848.2	8915.43	-0.283075	0.00130057	0.0212852
AT1G64060	respiratory burst oxidase protein F(RBOH F)	mRNA	671.67	882.95	0.39457	0.000867608	0.0153231
AT1G64110	P-loop containing nucleoside triphosphate hydrolases superfamily protein(DAA1)	mRNA	797.07	1118.63	0.488954	1.41261e-05	0.000419213
AT1G64160	Disease resistance-responsive (dirigent-like protein) family protein(DIR5)	mRNA	7.11	27.39	1.94605	0.000985068	0.0168836
AT1G64170	cation/H+ exchanger 16(CHX16)	mRNA	54.71	120.23	1.13595	3.03963e-07	1.28724e-05
AT1G64370	filaggrin-like protein(AT1G64370)	mRNA	191.06	322.47	0.75515	5.49623e-05	0.00141566
AT1G64405	uncharacterized protein(AT1G64405)	mRNA	19.97	6.1	-1.71171	0.00228355	0.0336748
AT1G64510	Translation elongation factor EF1B/ribosomal protein S6 family protein(AT1G64510)	mRNA	6364.44	5314.33	-0.260145	0.000724338	0.0131634
AT1G64590	NAD(P)-binding Rossmann-fold superfamily protein(AT1G64590)	mRNA	16.32	35.77	1.13238	0.00324386	0.0444196
AT1G64660	methionine gamma-lyase(MGL)	mRNA	2704.86	2244.34	-0.269259	0.00271958	0.0386724
AT1G64780	ammonium transporter 1;2(AMT1;2)	mRNA	307.04	1009.56	1.71722	1.47464e-40	6.22219e-38
AT1G64900	cytochrome P450, family 89, subfamily A, polypeptide 2(CYP89A2)	mRNA	221.02	401.21	0.860198	1.29754e-08	6.82815e-07
AT1G64910	UDP-Glycosyltransferase superfamily protein(AT1G64910)	mRNA	0.35	10.13	4.85168	0.000410365	0.0082027
AT1G64940	cytochrome P450, family 87, subfamily A, polypeptide 6(CYP89A6)	mRNA	40.98	137.02	1.74123	1.53173e-13	1.40501e-11
AT1G64950	cytochrome P450, family 89, subfamily A, polypeptide 5(CYP89A5)	mRNA	1834.07	3543.47	0.950112	1.42748e-20	2.15114e-18
AT1G65570	Pectin lyase-like superfamily protein(AT1G65570)	mRNA	12.39	1.01	-3.61825	0.00199877	0.0302777
AT1G65610	Six-hairpin glycosidases superfamily protein(KOR2)	mRNA	483.58	811.82	0.747409	4.65013e-08	2.25765e-06
AT1G65660	Pre-mRNA splicing Prp18-interacting factor(SMP1)	mRNA	1035.47	1275.8	0.301116	0.00264791	0.037946
AT1G65690	Late embryogenesis abundant (LEA) hydroxyproline-rich glycoprotein family(AT1G65690)	mRNA	173.17	469.81	1.43986	1.93752e-28	4.73306e-26
AT1G65730	YELLOW STRIPE like 7(YSL7)	mRNA	80.18	134.74	0.748795	0.000547017	0.010414
AT1G65845	uncharacterized protein(AT1G65845)	mRNA	238.97	388.59	0.701408	8.78421e-08	4.0129e-06
AT1G65985	transmembrane protein, putative (DUF247)(AT1G65985)	mRNA	269.19	363.97	0.435206	0.00085486	0.0151437
AT1G66200	uncharacterized protein(GSR2)	mRNA	13302.3	31422.9	1.24014	1.48962e-38	5.85925e-36
AT1G66280	Glycosyl hydrolase superfamily protein(BGLU22)	mRNA	2374.17	3420.44	0.526759	2.29205e-07	9.90534e-06
AT1G66580	senescence associated gene 24(SAG24)	mRNA	3183.08	4505.56	0.501283	1.14482e-10	7.72324e-09
AT1G66600	ABA overly sensitive mutant 3(ABO3)	mRNA	11.45	67.31	2.5554	2.24109e-12	1.79341e-10
AT1G66700	S-adenosyl-L-methionine-dependent methyltransferases superfamily protein(PXMT1)	mRNA	64.15	215.35	1.74724	0.000131873	0.00303609
AT1G66760	MATE efflux family protein(AT1G66760)	mRNA	910.72	1451.59	0.672554	2.69265e-11	1.93462e-09
AT1G66880	Protein kinase superfamily protein(AT1G66880)	mRNA	114.98	192.72	0.745141	1.13531e-05	0.000344858
AT1G67070	Mannose-6-phosphate isomerase, type I(DIN9)	mRNA	237.6	355.71	0.582136	2.26404e-05	0.00063764
AT1G67148	uncharacterized protein(AT1G67148)	mRNA	112.9	312.03	1.46669	1.20879e-18	1.64049e-16
AT1G67430	Ribosomal protein L22p/L17e family protein(AT1G67430)	mRNA	4657.71	3760.11	-0.308848	0.0001183	0.00276753
AT1G67560	PLAT/LH2 domain-containing lipoxygenase family protein(LOX6)	mRNA	1341.8	1921.17	0.517815	4.08397e-08	2.00798e-06
AT1G67750	Pectate lyase family protein(AT1G67750)	mRNA	1280.7	1731.51	0.435105	0.000286778	0.00601742
AT1G67800	Copine (Calcium-dependent phospholipid-binding protein) family(AT1G67800)	mRNA	339.61	598.56	0.817592	2.49794e-12	1.99209e-10
AT1G67810	sulfur E2(SUFE2)	mRNA	905.56	1469.24	0.698186	2.25719e-11	1.64208e-09
AT1G67870	glycine-rich protein(AT1G67870)	mRNA	778.62	951.39	0.289128	0.00297134	0.0414149
AT1G68150	WRKY DNA-binding protein 9(WRKY9)	mRNA	94.25	151.51	0.684875	0.000169559	0.00378724
AT1G68238	uncharacterized protein(AT1G68238)	mRNA	136.48	72.82	-0.9062	0.000317457	0.00654865
AT1G68410	Protein phosphatase 2C family protein(AT1G68410)	mRNA	878.6	1120.5	0.350862	0.000143478	0.00326761
AT1G68520	B-box type zinc finger protein with CCT domain-containing protein(BBX14)	mRNA	2404.17	1808.39	-0.410831	0.000101913	0.00243825
AT1G68530	3-ketoacyl-CoA synthase 6(KCS6)	mRNA	12351.5	14684	0.249553	0.00111901	0.0186901
AT1G68590	Ribosomal protein PSRP-3/Ycf65(PSRP3/1)	mRNA	4273.24	3541.11	-0.271127	0.000544962	0.0103834
AT1G68620	alpha/beta-Hydrolases superfamily protein(AT1G68620)	mRNA	87.93	242.38	1.46289	1.11209e-15	1.18386e-13
AT1G68690	Protein kinase superfamily protein(PERK9)	mRNA	385.11	515	0.419303	0.0003642	0.00741403
AT1G68880	basic leucine-zipper 8(bZIP)	mRNA	60.32	122.1	1.01724	3.12733e-06	0.000109631
AT1G69040	ACT domain repeat 4(ACR4)	mRNA	811.98	509.72	-0.671747	1.71172e-09	1.01079e-07
AT1G69160	suppressor(AT1G69160)	mRNA	692.6	865.92	0.322223	0.00261814	0.0375985
AT1G69410	eukaryotic elongation factor 5A-3(ELF5A-3)	mRNA	1153.75	1890.24	0.712244	2.21708e-16	2.47365e-14
AT1G69450	Early-responsive to dehydration stress protein (ERD4)(AT1G69450)	mRNA	816.83	1064.86	0.382551	0.000117434	0.00275003
AT1G69570	Dof-type zinc finger DNA-binding family protein(AT1G69570)	mRNA	621.06	870.85	0.487704	0.000284499	0.00598621
AT1G69610	zinc finger FYVE domain protein, putative (DUF1666)(AT1G69610)	mRNA	76.25	121.48	0.671835	0.00124044	0.0204307
AT1G69680	ran guanine nucleotide release factor, putative (Mog1/PsbP/DUF1795-like photosystem II reaction center PsbP family protein)(AT1G69680)	mRNA	100.06	174.05	0.798639	6.0063e-06	0.000196321
AT1G69780	Homeobox-leucine zipper protein family(ATHB13)	mRNA	656.42	814.4	0.31113	0.00318705	0.0438683
AT1G69870	nitrate transporter 1.7(NRT1.7)	mRNA	382.38	500.4	0.38808	0.00197837	0.0300667
AT1G69930	glutathione S-transferase TAU 11(GSTU11)	mRNA	13.76	48.05	1.80368	1.31043e-06	4.93688e-05
AT1G70000	myb-like transcription factor family protein(AT1G70000)	mRNA	218.56	319.16	0.546282	0.000944917	0.0164014
AT1G70170	matrix metalloproteinase(MMP)	mRNA	59.77	102.76	0.781734	0.00166843	0.0261617
AT1G70260	nodulin MtN21 /EamA-like transporter family protein(UMAMIT36)	mRNA	1394.99	463.11	-1.59084	2.22804e-45	1.12405e-42
AT1G70300	K+ uptake permease 6(KUP6)	mRNA	1559.98	2369.3	0.602939	1.38988e-08	7.28102e-07
AT1G70520	cysteine-rich RLK (RECEPTOR-like protein kinase) 2(CRK2)	mRNA	411.3	573.24	0.478952	2.45067e-05	0.000688338
AT1G70600	Ribosomal protein L18e/L15 superfamily protein(AT1G70600)	mRNA	6280.48	5172.13	-0.280116	0.000222978	0.00482259
AT1G70690	Receptor-like protein kinase-related family protein(HWI1)	mRNA	290.71	789.07	1.44056	1.49279e-28	3.72507e-26
AT1G70740	Protein kinase superfamily protein(AT1G70740)	mRNA	218.39	335.17	0.617952	7.85003e-06	0.000250891
AT1G70810	Calcium-dependent lipid-binding (CaLB domain) family protein(AT1G70810)	mRNA	57.98	397.01	2.77556	1.05783e-58	6.8192e-56
AT1G70850	MLP-like protein 34(MLP34)	mRNA	5839.16	4138.98	-0.496486	6.08615e-07	2.44362e-05
AT1G71140	MATE efflux family protein(AT1G71140)	mRNA	154.41	650.93	2.07571	1.72478e-57	1.08181e-54
AT1G71697	choline kinase 1(CK1)	mRNA	356.2	471.44	0.404405	0.000963563	0.016604
AT1G71960	ATP-binding cassette family G25(ABCG25)	mRNA	690.23	875.41	0.342879	0.00138516	0.0223698
AT1G72370	40s ribosomal protein SA(P40)	mRNA	8311.58	6885.95	-0.271467	0.000632788	0.0118048
AT1G72490	uncharacterized protein(AT1G72490)	mRNA	61.3	114.81	0.905172	6.47759e-05	0.00162514
AT1G72680	cinnamyl-alcohol dehydrogenase(CAD1)	mRNA	1065.75	1774.21	0.735314	2.97117e-18	3.94011e-16
AT1G72700	ATPase E1-E2 type family protein / haloacid dehalogenase-like hydrolase family protein(AT1G72700)	mRNA	1398.59	1835.63	0.392297	2.14518e-05	0.000608144
AT1G72770	HYPERSENSITIVE TO ABA1(HAB1)	mRNA	1670.1	2332.29	0.481815	4.31566e-08	2.11294e-06
AT1G72800	RNA-binding (RRM/RBD/RNP motifs) family protein(AT1G72800)	mRNA	108.12	302.12	1.48247	9.09952e-20	1.31163e-17
AT1G72870	Disease resistance protein (TIR-NBS class)(AT1G72870)	mRNA	68.57	121.62	0.826695	8.68912e-05	0.00212261
AT1G72900	Toll-Interleukin-Resistance (TIR) domain-containing protein(AT1G72900)	mRNA	153.09	345.09	1.17261	2.59354e-15	2.69903e-13
AT1G72920	Toll-Interleukin-Resistance (TIR) domain family protein(AT1G72920)	mRNA	17.03	38.5	1.17662	0.00247625	0.0360065
AT1G72930	toll/interleukin-1 receptor-like protein(TIR)	mRNA	27.13	125.51	2.20976	1.21613e-17	1.50923e-15
AT1G72940	Toll-Interleukin-Resistance (TIR) domain-containing protein(AT1G72940)	mRNA	267.62	372.89	0.478561	0.000777546	0.0139125
AT1G73220	organic cation/carnitine transporter1(OCT1)	mRNA	121.09	236.39	0.9651	2.55121e-09	1.45469e-07
AT1G73260	kunitz trypsin inhibitor 1(KTI1)	mRNA	3073.88	4839.04	0.654662	9.13006e-08	4.15453e-06
AT1G73270	serine carboxypeptidase-like 6(scpl6)	mRNA	37.29	71.33	0.935812	0.000525	0.0100692
AT1G73330	drought-repressed 4(DR4)	mRNA	1005.31	1446.18	0.524602	4.3427e-06	0.000147431
AT1G73480	alpha/beta-Hydrolases superfamily protein(AT1G73480)	mRNA	1042.86	1340.3	0.362011	0.000368826	0.00748195
AT1G73670	MAP kinase 15(MPK15)	mRNA	530.4	666.02	0.328481	0.00150879	0.0240981
AT1G73810	Core-2/I-branching beta-1,6-N-acetylglucosaminyltransferase family protein(AT1G73810)	mRNA	9.82	79.11	3.01069	2.16957e-16	2.43233e-14
AT1G73830	BR enhanced expression 3(BEE3)	mRNA	49.68	13.85	-1.84315	3.90405e-06	0.000133828
AT1G74360	Leucine-rich repeat protein kinase family protein(AT1G74360)	mRNA	39.82	79.77	1.00246	0.000624453	0.0116709
AT1G74590	glutathione S-transferase TAU 10(GSTU10)	mRNA	26.16	51.75	0.984382	0.00159108	0.0251479
AT1G75270	dehydroascorbate reductase 2(DHAR2)	mRNA	926.84	1843.51	0.99206	4.81987e-30	1.38092e-27
AT1G75280	NmrA-like negative transcriptional regulator family protein(AT1G75280)	mRNA	966.92	1200.16	0.311765	0.000464363	0.00910945
AT1G75410	BEL1-like homeodomain 3(BLH3)	mRNA	408.97	564.43	0.464818	0.000107894	0.00256285
AT1G75780	tubulin beta-1 chain(TUB1)	mRNA	3901.34	5248.49	0.427931	0.000418425	0.00831368
AT1G75900	GDSL-like Lipase/Acylhydrolase superfamily protein(AT1G75900)	mRNA	707.53	988.49	0.482437	3.0304e-05	0.00083424
AT1G76040	calcium-dependent protein kinase 29(CPK29)	mRNA	451.29	596.96	0.403579	0.000615551	0.0115669
AT1G76390	ARM repeat superfamily protein(PUB43)	mRNA	448.21	559.39	0.319685	0.00364728	0.048673
AT1G76520	Auxin efflux carrier family protein(AT1G76520)	mRNA	554.79	1071.55	0.949669	4.39394e-21	6.93674e-19
AT1G76600	poly polymerase(AT1G76600)	mRNA	205.69	327.58	0.671416	0.000180767	0.00401058
AT1G76680	12-oxophytodienoate reductase 1(OPR1)	mRNA	3291.51	9181	1.4799	8.92492e-64	7.39717e-61
AT1G76690	12-oxophytodienoate reductase 2(OPR2)	mRNA	1544.9	2812.97	0.864585	1.05242e-26	2.37121e-24
AT1G76980	patatin-like phospholipase domain protein(AT1G76980)	mRNA	184.55	403.11	1.1272	2.33795e-15	2.45506e-13
AT1G77120	alcohol dehydrogenase 1(ADH1)	mRNA	95.18	155.61	0.709217	0.000250765	0.0053488
AT1G77330	2-oxoglutarate (2OG) and Fe(II)-dependent oxygenase superfamily protein(AT1G77330)	mRNA	1503.27	1895.14	0.334201	0.00125601	0.0206194
AT1G77450	NAC domain containing protein 32(NAC032)	mRNA	624.01	862.87	0.467564	1.46965e-05	0.000433921
AT1G77760	nitrate reductase 1(NIA1)	mRNA	17276.9	10912.9	-0.662817	5.04368e-09	2.78026e-07
AT1G77920	bZIP transcription factor family protein(TGA7)	mRNA	529.12	946.9	0.839607	4.29992e-11	3.01475e-09
AT1G77940	Ribosomal protein L7Ae/L30e/S12e/Gadd45 family protein(AT1G77940)	mRNA	3395.29	2872.94	-0.241009	0.00345076	0.0465591
AT1G78000	sulfate transporter 1;2(SULTR1;2)	mRNA	1997.31	2655.61	0.41099	5.07466e-06	0.00016945
AT1G78100	F-box family protein(AUF1)	mRNA	1051.98	1371.64	0.382795	5.3751e-05	0.00139219
AT1G78290	Protein kinase superfamily protein(SNRK2-8)	mRNA	54.75	27.39	-0.999137	0.00137987	0.0223155
AT1G78340	glutathione S-transferase TAU 22(GSTU22)	mRNA	479.66	930.9	0.956611	4.75797e-22	8.05973e-20
AT1G78380	glutathione S-transferase TAU 19(GSTU19)	mRNA	17474.4	32037.8	0.874537	1.01295e-28	2.61196e-26
AT1G78490	cytochrome P450, family 708, subfamily A, polypeptide 3(CYP708A3)	mRNA	222.85	391.4	0.812572	1.05789e-08	5.59237e-07
AT1G78600	light-regulated zinc finger protein 1(LZF1)	mRNA	504.13	645.32	0.356231	0.00173807	0.0270708
AT1G78670	gamma-glutamyl hydrolase 3(GGH3)	mRNA	1529	2073.92	0.43977	6.90544e-08	3.23746e-06
AT1G78850	D-mannose binding lectin protein with Apple-like carbohydrate-binding domain-containing protein(AT1G78850)	mRNA	7489.22	10281.2	0.457125	2.02456e-06	7.34126e-05
AT1G78860	D-mannose binding lectin protein with Apple-like carbohydrate-binding domain-containing protein(AT1G78860)	mRNA	75.37	178.02	1.24007	2.31587e-09	1.32702e-07
AT1G78970	lupeol synthase 1(LUP1)	mRNA	951.96	1359.31	0.513903	2.78159e-06	9.82532e-05
AT1G79110	zinc ion binding protein(BRG2)	mRNA	293.48	210.49	-0.47954	0.00145275	0.0233315
AT1G79180	myb domain protein 63(MYB63)	mRNA	45.82	84.61	0.884839	0.000301133	0.00626048
AT1G79270	evolutionarily conserved C-terminal region 8(ECT8)	mRNA	2656.07	3501.06	0.398501	4.88068e-06	0.000163614
AT1G79330	metacaspase 5(MC5)	mRNA	34.57	14.59	-1.244	0.00337382	0.0457117
AT1G79410	organic cation/carnitine transporter5(OCT5)	mRNA	882.2	1697.06	0.943869	9.38695e-21	1.45229e-18
AT1G79450	ALA-interacting subunit 5(ALIS5)	mRNA	164.8	286.12	0.795878	4.4502e-07	1.84751e-05
AT1G79530	glyceraldehyde-3-phosphate dehydrogenase of plastid 1(GAPCP-1)	mRNA	2737.77	3491.66	0.350914	0.000406888	0.00815426
AT1G79700	Integrase-type DNA-binding superfamily protein(WRI4)	mRNA	238.07	149.16	-0.674516	0.000499876	0.00969951
AT1G79710	Major facilitator superfamily protein(AT1G79710)	mRNA	326.37	422.08	0.371008	0.00177925	0.0276194
AT1G80130	Tetratricopeptide repeat (TPR)-like superfamily protein(AT1G80130)	mRNA	522.89	690.81	0.401779	0.00102276	0.0174012
AT1G80380	P-loop containing nucleoside triphosphate hydrolases superfamily protein(AT1G80380)	mRNA	2535.39	2058.32	-0.300737	0.00184875	0.028432
AT1G80750	Ribosomal protein L30/L7 family protein(AT1G80750)	mRNA	619.69	491.37	-0.334717	0.00209213	0.0314253
AT1G80830	natural resistance-associated macrophage protein 1(NRAMP1)	mRNA	1046.68	1479.93	0.499702	6.53401e-09	3.54287e-07
AT2G01180	phosphatidic acid phosphatase 1(PAP1)	mRNA	458.97	576.46	0.328804	0.00281827	0.0397591
AT2G01250	Ribosomal protein L30/L7 family protein(AT2G01250)	mRNA	6424.63	5435.45	-0.241214	0.0014108	0.0227522
AT2G01520	MLP-like protein 328(MLP328)	mRNA	262.39	405.44	0.627779	1.05964e-05	0.000326575
AT2G01530	MLP-like protein 329(MLP329)	mRNA	660.28	447.62	-0.560813	8.66474e-05	0.00211889
AT2G01650	plant UBX domain-containing protein 2(PUX2)	mRNA	642.81	807.91	0.3298	0.00121614	0.0201018
AT2G01670	nudix hydrolase homolog 17(NUDT17)	mRNA	700.42	961.25	0.456687	2.69088e-06	9.53392e-05
AT2G02010	glutamate decarboxylase 4(GAD4)	mRNA	19.62	48.59	1.30831	0.000134171	0.00307982
AT2G02170	Remorin family protein(AT2G02170)	mRNA	581.65	458.24	-0.344047	0.00321477	0.0441974
AT2G02250	phloem protein 2-B2(PP2-B2)	mRNA	12.09	130.34	3.43052	1.17781e-26	2.60319e-24
AT2G02390	glutathione S-transferase zeta 1(GSTZ1)	mRNA	1422.97	2262.25	0.668848	1.37895e-13	1.26989e-11
AT2G02580	cytochrome P450, family 71, subfamily B, polypeptide 9(CYP71B9)	mRNA	0.98	31.86	5.02275	6.9298e-08	3.24233e-06
AT2G02630	Cysteine/Histidine-rich C1 domain family protein(AT2G02630)	mRNA	48.65	89.06	0.872272	0.00064392	0.0119835
AT2G02800	protein kinase 2B(APK2B)	mRNA	802.82	1164.39	0.536428	2.94548e-08	1.48277e-06
AT2G02950	phytochrome kinase substrate 1(PKS1)	mRNA	1463.01	1928.06	0.398207	7.97495e-05	0.00196888
AT2G02990	ribonuclease 1(RNS1)	mRNA	331.38	614.29	0.890449	5.86747e-11	4.08908e-09
AT2G03360	Glycosyltransferase family 61 protein(AT2G03360)	mRNA	45.51	109.57	1.26763	6.64854e-08	3.13603e-06
AT2G03720	Adenine nucleotide alpha hydrolases-like superfamily protein(MRH6)	mRNA	48.65	24.7	-0.977554	0.00296108	0.0412967
AT2G04040	MATE efflux family protein(DTX1)	mRNA	267.04	418.34	0.647604	1.59423e-07	6.99382e-06
AT2G04050	MATE efflux family protein(AT2G04050)	mRNA	236.51	124.02	-0.931356	5.88268e-08	2.79181e-06
AT2G04170	TRAF-like family protein(AT2G04170)	mRNA	189.74	1958.99	3.36804	2.68633e-173	3.11708e-169
AT2G04570	GDSL-like Lipase/Acylhydrolase superfamily protein(AT2G04570)	mRNA	1262.14	1573.22	0.317847	0.00095871	0.0165418
AT2G05380	glycine-rich protein 3 short isoform(GRP3S)	mRNA	36753.8	46296.6	0.333012	0.00328305	0.0448673
AT2G06950	pseudo(AT2G06950)	mRNA	285.39	204.23	-0.482749	0.000528493	0.0101278
AT2G09990	Ribosomal protein S5 domain 2-like superfamily protein(AT2G09990)	mRNA	1334.95	1029.23	-0.37523	9.03067e-05	0.00218991
AT2G11910	uncharacterized protein(AT2G11910)	mRNA	1084.49	891.55	-0.282632	0.00178451	0.0276271
AT2G13790	somatic embryogenesis receptor-like kinase 4(SERK4)	mRNA	346.04	465	0.426269	0.000412089	0.008223
AT2G13810	AGD2-like defense response protein 1(ALD1)	mRNA	21.93	134.08	2.61241	1.25433e-22	2.17233e-20
AT2G14560	LURP-one-like protein (DUF567)(LURP1)	mRNA	0.18	16.06	6.49011	7.22363e-07	2.86562e-05
AT2G14820	Phototropic-responsive NPH3 family protein(NPY2)	mRNA	32.99	74.6	1.17698	0.000100205	0.00240153
AT2G14900	Gibberellin-regulated family protein(AT2G14900)	mRNA	726.69	1043.33	0.521795	2.60572e-06	9.30323e-05
AT2G15220	Plant basic secretory protein (BSP) family protein(AT2G15220)	mRNA	74.28	182.69	1.29826	1.6668e-12	1.3525e-10
AT2G15480	UDP-glucosyl transferase 73B5(UGT73B5)	mRNA	695.57	1729.11	1.31377	2.41551e-41	1.07802e-38
AT2G15490	UDP-glycosyltransferase 73B4(UGT73B4)	mRNA	1196.42	5199.48	2.11965	1.18371e-132	9.15677e-129
AT2G16005	MD-2-related lipid recognition domain-containing protein(AT2G16005)	mRNA	574.76	355.16	-0.694503	3.34171e-06	0.000116268
AT2G16365	F-box family protein(AT2G16365)	mRNA	821.3	1088.46	0.406294	0.000668877	0.0123489
AT2G16600	rotamase CYP 3(ROC3)	mRNA	10959.3	13682.8	0.320207	7.73408e-06	0.000247565
AT2G16660	Major facilitator superfamily protein(AT2G16660)	mRNA	77.23	124.74	0.691619	0.000567353	0.0107658
AT2G17060	Disease resistance protein (TIR-NBS-LRR class) family(AT2G17060)	mRNA	27.04	65.25	1.27073	7.39113e-05	0.00183647
AT2G17220	Protein kinase superfamily protein(Kin3)	mRNA	403.84	552.61	0.452499	0.000104865	0.00249856
AT2G17280	Phosphoglycerate mutase family protein(AT2G17280)	mRNA	174.99	250.64	0.518341	0.00102927	0.0174774
AT2G17290	Calcium-dependent protein kinase family protein(CPK6)	mRNA	1108.26	1347.94	0.282467	0.00313569	0.0432897
AT2G17500	Auxin efflux carrier family protein(AT2G17500)	mRNA	3315.8	4907.36	0.56559	2.8758e-10	1.84361e-08
AT2G17550	RB1-inducible coiled-coil protein(TRM26)	mRNA	684.15	847.38	0.308689	0.00164941	0.0259335
AT2G17880	Chaperone DnaJ-domain superfamily protein(AT2G17880)	mRNA	163.82	99.39	-0.720867	0.0012825	0.0210042
AT2G18150	Peroxidase superfamily protein(AT2G18150)	mRNA	114.33	175.07	0.614811	0.000479487	0.00936655
AT2G18190	P-loop containing nucleoside triphosphate hydrolases superfamily protein(AT2G18190)	mRNA	37.13	16.24	-1.19275	0.0033927	0.0459092
AT2G18193	P-loop containing nucleoside triphosphate hydrolases superfamily protein(AT2G18193)	mRNA	1778.42	1413.27	-0.331563	0.000270355	0.00573504
AT2G18210	uncharacterized protein(AT2G18210)	mRNA	75.23	38.14	-0.979856	0.000717367	0.0130777
AT2G18370	Bifunctional inhibitor/lipid-transfer protein/seed storage 2S albumin superfamily protein(AT2G18370)	mRNA	46.92	81.34	0.793596	0.00266225	0.0381141
AT2G18690	uncharacterized protein(AT2G18690)	mRNA	197.97	296.15	0.581061	0.0027013	0.0384832
AT2G18980	Peroxidase superfamily protein(AT2G18980)	mRNA	920.95	1258.87	0.450936	1.11488e-05	0.000339988
AT2G19130	S-locus lectin protein kinase family protein(AT2G19130)	mRNA	160.18	237	0.565205	0.000807931	0.0143896
AT2G19540	Transducin family protein / WD-40 repeat family protein(AT2G19540)	mRNA	1068.27	877.37	-0.284024	0.00192272	0.0294137
AT2G19730	Ribosomal L28e protein family(AT2G19730)	mRNA	3892.66	3144.28	-0.308028	9.73833e-05	0.00234437
AT2G19800	myo-inositol oxygenase 2(MIOX2)	mRNA	1085.6	694.99	-0.643422	7.54084e-06	0.000241759
AT2G19970	CAP (Cysteine-rich secretory proteins, Antigen 5, and Pathogenesis-related 1 protein) superfamily protein(AT2G19970)	mRNA	28.43	7.11	-1.99952	0.000132791	0.00305117
AT2G20030	RING/U-box superfamily protein(AT2G20030)	mRNA	15.37	35.6	1.21182	0.00291942	0.0408631
AT2G20080	uncharacterized protein(AT2G20080)	mRNA	65.38	33.4	-0.968995	0.000669941	0.0123588
AT2G20450	Ribosomal protein L14(AT2G20450)	mRNA	982.01	742.99	-0.40239	9.33225e-05	0.00225833
AT2G20520	FASCICLIN-like arabinogalactan 6(FLA6)	mRNA	59.49	26.41	-1.17157	0.000904555	0.0158323
AT2G20750	expansin B1(EXPB1)	mRNA	495.41	711.59	0.522402	1.29138e-05	0.000386198
AT2G20800	NAD(P)H dehydrogenase B4(NDB4)	mRNA	130.77	56.99	-1.19824	5.01109e-07	2.05827e-05
AT2G21045	Rhodanese/Cell cycle control phosphatase superfamily protein(AT2G21045)	mRNA	320.14	436.23	0.446411	0.000522129	0.0100473
AT2G21140	proline-rich protein 2(PRP2)	mRNA	11443.5	13911.3	0.281724	0.00274779	0.038883
AT2G21450	chromatin remodeling 34(CHR34)	mRNA	16.89	3.38	-2.32118	0.000904446	0.0158323
AT2G21580	Ribosomal protein S25 family protein(AT2G21580)	mRNA	2475.93	1997.06	-0.310097	0.000493293	0.00958781
AT2G21840	Cysteine/Histidine-rich C1 domain family protein(AT2G21840)	mRNA	263.8	350.06	0.408177	0.00366601	0.0488387
AT2G21860	violaxanthin de-epoxidase-like protein(AT2G21860)	mRNA	975.5	774.94	-0.332056	0.00216434	0.0323425
AT2G22122	uncharacterized protein(AT2G22122)	mRNA	158.55	106.88	-0.568999	0.00221576	0.0329622
AT2G22470	arabinogalactan protein 2(AGP2)	mRNA	2292.41	3005.31	0.390651	0.00106751	0.0180027
AT2G22620	Rhamnogalacturonate lyase family protein(AT2G22620)	mRNA	114	165.4	0.536974	0.00351939	0.047238
AT2G22870	P-loop containing nucleoside triphosphate hydrolases superfamily protein(EMB2001)	mRNA	233.63	170.52	-0.454326	0.00321983	0.0442407
AT2G23030	SNF1-related protein kinase 2.9(SNRK2.9)	mRNA	222.84	380.7	0.772635	2.36228e-09	1.35028e-07
AT2G23150	natural resistance-associated macrophage protein 3(NRAMP3)	mRNA	355.2	457.33	0.364597	0.002555	0.03676
AT2G23170	Auxin-responsive GH3 family protein(GH3.3)	mRNA	331.56	1154.51	1.79994	1.23951e-55	7.5698e-53
AT2G23200	Protein kinase superfamily protein(AT2G23200)	mRNA	164.63	398.23	1.27439	6.19311e-18	8.02924e-16
AT2G23420	nicotinate phosphoribosyltransferase 2(NAPRT2)	mRNA	538.93	700.61	0.378517	0.00100156	0.0170906
AT2G23620	methyl esterase 1(MES1)	mRNA	66.4	24.71	-1.42581	1.20774e-05	0.000362586
AT2G23630	SKU5 similar 16(sks16)	mRNA	32.46	67.12	1.04812	0.000239492	0.00513193
AT2G23680	Cold acclimation protein WCOR413 family(AT2G23680)	mRNA	49.73	108.43	1.1245	5.23513e-06	0.000174307
AT2G23770	protein kinase family protein / peptidoglycan-binding LysM domain-containing protein(LYK4)	mRNA	136.91	245.12	0.840222	1.06558e-06	4.08067e-05
AT2G23810	tetraspanin8(TET8)	mRNA	1043.93	1514.59	0.536908	1.44893e-09	8.6585e-08
AT2G23910	NAD(P)-binding Rossmann-fold superfamily protein(AT2G23910)	mRNA	65.83	122.05	0.89054	0.000157264	0.00354676
AT2G24180	cytochrome p450 71b6(CYP71B6)	mRNA	1371.69	2034.94	0.569029	1.16394e-09	7.04972e-08
AT2G24260	LJRHL1-like 1(LRL1)	mRNA	850.8	1470.9	0.789801	1.39057e-12	1.14032e-10
AT2G24600	Ankyrin repeat family protein(AT2G24600)	mRNA	17.98	66.02	1.87639	7.89476e-09	4.20215e-07
AT2G25000	WRKY DNA-binding protein 60(WRKY60)	mRNA	117.48	185.53	0.659232	0.000178203	0.00395747
AT2G25150	HXXXD-type acyl-transferase family protein(AT2G25150)	mRNA	101.13	37.22	-1.44192	6.1202e-07	2.45305e-05
AT2G25160	cytochrome P450, family 82, subfamily F, polypeptide 1(CYP82F1)	mRNA	1200.13	467.49	-1.36019	9.40737e-29	2.453e-26
AT2G25240	Serine protease inhibitor (SERPIN) family protein(CCP3)	mRNA	167.23	91.08	-0.876687	9.37742e-05	0.00226689
AT2G25260	Hyp O-arabinosyltransferase-like protein(AT2G25260)	mRNA	137.6	217.76	0.662216	5.45192e-05	0.00140854
AT2G25450	2-oxoglutarate (2OG) and Fe(II)-dependent oxygenase superfamily protein(AT2G25450)	mRNA	6445.08	13050.4	1.01783	4.35932e-28	1.03231e-25
AT2G25510	uncharacterized protein(AT2G25510)	mRNA	0.98	81.51	6.3759	2.81551e-13	2.52276e-11
AT2G25737	Sulfite exporter TauE/SafE family protein(AT2G25737)	mRNA	185.54	256.51	0.467254	0.00199675	0.0302669
AT2G25810	tonoplast intrinsic protein 4;1(TIP4;1)	mRNA	471.48	638.7	0.437928	0.00179533	0.0277762
AT2G26170	cytochrome P450, family 711, subfamily A, polypeptide 1(CYP711A1)	mRNA	203.68	302.57	0.570955	4.60981e-05	0.00121292
AT2G26290	root-specific kinase 1(ARSK1)	mRNA	107.88	176.67	0.711622	8.93838e-05	0.0021698
AT2G26390	Serine protease inhibitor (SERPIN) family protein(AT2G26390)	mRNA	52.91	96.64	0.869196	0.000308625	0.00640059
AT2G26400	acireductone dioxygenase 3(ARD3)	mRNA	0.65	194.12	8.21263	2.4467e-15	2.55768e-13
AT2G26800	Aldolase superfamily protein(AT2G26800)	mRNA	763.03	929.82	0.285219	0.00376689	0.0498108
AT2G26820	phloem protein 2-A3(PP2-A3)	mRNA	10.47	83.97	3.00315	4.8479e-17	5.71092e-15
AT2G27150	abscisic aldehyde oxidase 3(AAO3)	mRNA	448.9	590.89	0.396507	0.000355673	0.00725316
AT2G27402	plastid transcriptionally active protein(AT2G27402)	mRNA	486.77	195.23	-1.31805	3.93031e-05	0.00105324
AT2G27530	Ribosomal protein L1p/L10e family(PGY1)	mRNA	4005.82	3280.03	-0.28839	0.00131235	0.0214326
AT2G27550	centroradiali(ATC)	mRNA	225.42	391.34	0.795793	1.04982e-07	4.7399e-06
AT2G27660	Cysteine/Histidine-rich C1 domain family protein(AT2G27660)	mRNA	238.53	627.43	1.39526	4.52278e-24	8.6033e-22
AT2G27720	60S acidic ribosomal protein family(AT2G27720)	mRNA	2547.37	2083.12	-0.290267	0.000786596	0.0140636
AT2G27820	prephenate dehydratase 1(PD1)	mRNA	941.39	1295.46	0.460592	3.56336e-06	0.000123275
AT2G27840	histone deacetylase-related / HD-like protein(HDT4)	mRNA	330.61	218.12	-0.599981	6.69163e-05	0.00167522
AT2G28110	Exostosin family protein(FRA8)	mRNA	769.37	1096.08	0.510606	4.24775e-07	1.7698e-05
AT2G28160	FER-like regulator of iron uptake(FRU)	mRNA	116.77	168.79	0.531591	0.00193678	0.0295898
AT2G28190	copper/zinc superoxide dismutase 2(CSD2)	mRNA	903.74	525.44	-0.782394	3.16592e-11	2.25373e-09
AT2G28670	Disease resistance-responsive (dirigent-like protein) family protein(ESB1)	mRNA	2836.52	3500.04	0.303247	0.00273049	0.0387326
AT2G28760	UDP-XYL synthase 6(UXS6)	mRNA	373.29	510.51	0.451631	0.00024675	0.00527287
AT2G28850	cytochrome P450, family 710, subfamily A, polypeptide 3(CYP710A3)	mRNA	0.18	25.59	7.15559	1.64886e-08	8.52228e-07
AT2G28960	Leucine-rich repeat protein kinase family protein(AT2G28960)	mRNA	84.32	233.23	1.46783	6.22822e-14	5.9237e-12
AT2G29065	GRAS family transcription factor(AT2G29065)	mRNA	84.43	159.97	0.922051	7.31508e-07	2.89695e-05
AT2G29125	ROTUNDIFOLIA like 2(RTFL2)	mRNA	93.6	138.5	0.565386	0.00324624	0.0444196
AT2G29420	glutathione S-transferase tau 7(GSTU7)	mRNA	2114.73	4310.75	1.02746	3.43036e-40	1.42158e-37
AT2G29460	glutathione S-transferase tau 4(GSTU4)	mRNA	20.62	60.83	1.5607	9.05476e-07	3.4964e-05
AT2G29480	glutathione S-transferase tau 2(GSTU2)	mRNA	116.7	199.31	0.77217	1.0314e-05	0.000319143
AT2G29490	glutathione S-transferase TAU 1(GSTU1)	mRNA	638.56	1511.19	1.2428	3.20815e-37	1.18177e-34
AT2G29500	HSP20-like chaperones superfamily protein(AT2G29500)	mRNA	190.39	260.26	0.450999	0.00219604	0.0327319
AT2G29740	UDP-glucosyl transferase 71C2(UGT71C2)	mRNA	115.74	71.34	-0.69821	0.00132077	0.0215371
AT2G30140	UDP-Glycosyltransferase superfamily protein(UGT87A2)	mRNA	514.97	989.47	0.942164	1.48335e-20	2.22091e-18
AT2G30490	cinnamate-4-hydroxylase(C4H)	mRNA	5649.6	8734.1	0.628511	8.09793e-13	6.85871e-11
AT2G30520	Phototropic-responsive NPH3 family protein(RPT2)	mRNA	11196.9	13894.7	0.311436	0.001625	0.0256018
AT2G30550	alpha/beta-Hydrolases superfamily protein(AT2G30550)	mRNA	1061.22	2587.81	1.28601	8.83692e-46	4.5573e-43
AT2G30660	ATP-dependent caseinolytic (Clp) protease/crotonase family protein(AT2G30660)	mRNA	2.94	257.59	6.45118	8.08553e-37	2.80061e-34
AT2G30670	NAD(P)-binding Rossmann-fold superfamily protein(AT2G30670)	mRNA	0.65	23.69	5.17814	5.53794e-06	0.000182815
AT2G30840	2-oxoglutarate (2OG) and Fe(II)-dependent oxygenase superfamily protein(AT2G30840)	mRNA	68.72	122.83	0.837909	5.21165e-05	0.00135439
AT2G31020	OSBP(oxysterol binding protein)-related protein 1A(ORP1A)	mRNA	197.72	283.98	0.522309	0.00113022	0.0188426
AT2G31260	autophagy 9 (APG9)(APG9)	mRNA	765.58	971.9	0.344242	0.000720367	0.0131221
AT2G31390	pfkB-like carbohydrate kinase family protein(AT2G31390)	mRNA	2459.6	3207.06	0.382827	2.22548e-05	0.000628305
AT2G31750	UDP-glucosyl transferase 74D1(UGT74D1)	mRNA	2031.78	3000.04	0.562236	1.98218e-12	1.59724e-10
AT2G31810	ACT domain-containing small subunit of acetolactate synthase protein(AT2G31810)	mRNA	1353.99	960.56	-0.495274	1.14511e-05	0.000347379
AT2G31880	Leucine-rich repeat protein kinase family protein(SOBIR1)	mRNA	634.63	923.24	0.540781	2.63494e-06	9.38466e-05
AT2G32160	S-adenosyl-L-methionine-dependent methyltransferases superfamily protein(AT2G32160)	mRNA	7.53	23	1.61084	0.00205124	0.030898
AT2G32270	zinc transporter 3 precursor(ZIP3)	mRNA	196.64	401.95	1.03147	1.34401e-10	8.98857e-09
AT2G32460	myb domain protein 101(MYB101)	mRNA	64.7	104.32	0.689173	0.00227423	0.0335953
AT2G32560	F-box family protein(AT2G32560)	mRNA	773.15	1034.11	0.419569	6.29651e-05	0.00158657
AT2G32660	receptor like protein 22(RLP22)	mRNA	86.59	161.6	0.900099	3.10754e-05	0.00084943
AT2G32960	Phosphotyrosine protein phosphatases superfamily protein(PFA-DSP2)	mRNA	96.83	181.36	0.905382	6.54132e-07	2.60832e-05
AT2G33370	Ribosomal protein L14p/L23e family protein(AT2G33370)	mRNA	1459.17	1129.93	-0.36891	7.54381e-05	0.0018684
AT2G33430		mRNA	1686.4	1373.7	-0.295875	0.00086455	0.0152807
AT2G33770	phosphate 2(PHO2)	mRNA	4255.71	5281.38	0.311516	0.000407371	0.00815691
AT2G34070	TRICHOME BIREFRINGENCE-LIKE 37(TBL37)	mRNA	1841.88	2463.18	0.419341	1.72354e-06	6.34892e-05
AT2G34355	Major facilitator superfamily protein(AT2G34355)	mRNA	289.41	410.66	0.504838	6.10002e-05	0.00155053
AT2G34480	Ribosomal protein L18ae/LX family protein(AT2G34480)	mRNA	9324.32	7755.84	-0.265716	0.000736661	0.0133091
AT2G34500	cytochrome P450, family 710, subfamily A, polypeptide 1(CYP710A1)	mRNA	1750.67	2262.86	0.370241	0.000121799	0.00282942
AT2G34610	cotton fiber protein(AT2G34610)	mRNA	118.06	24.7	-2.25698	2.11159e-17	2.56767e-15
AT2G34660	multidrug resistance-associated protein 2(ABCC2)	mRNA	2397.03	4607.04	0.942591	2.75027e-23	4.98637e-21
AT2G34750	RNA polymerase I specific transcription initiation factor RRN3 protein(AT2G34750)	mRNA	1331.68	1075.24	-0.308586	0.00169553	0.0265328
AT2G35240	plastid developmental protein DAG(MORF6)	mRNA	417.35	315.45	-0.403864	0.000897108	0.0157602
AT2G35635	ubiquitin 7(UBQ7)	mRNA	1162.16	1431.17	0.300386	0.000878097	0.015473
AT2G35940	BEL1-like homeodomain 1(BLH1)	mRNA	1387.38	1947.39	0.489181	5.70507e-06	0.000187267
AT2G36120	Glycine-rich protein family(DOT1)	mRNA	2163.09	2982.7	0.463528	1.0453e-06	4.01628e-05
AT2G36170	60S ribosomal protein L40-1(AT2G36170)	mRNA	1065.77	845.09	-0.334714	0.00225629	0.0333939
AT2G36380	pleiotropic drug resistance 6(ABCG34)	mRNA	2772.15	4484.05	0.693794	2.22484e-19	3.11036e-17
AT2G36690	2-oxoglutarate (2OG) and Fe(II)-dependent oxygenase superfamily protein(AT2G36690)	mRNA	88.2	41.59	-1.08437	0.000187095	0.00413516
AT2G36750	UDP-glucosyl transferase 73C1(UGT73C1)	mRNA	28.06	121.99	2.12	1.02097e-13	9.51556e-12
AT2G36780	UDP-Glycosyltransferase superfamily protein(AT2G36780)	mRNA	73.68	186.63	1.34088	5.06981e-13	4.40656e-11
AT2G36800	don-glucosyltransferase 1(DOGT1)	mRNA	984.04	1788.07	0.861614	1.275e-20	1.93391e-18
AT2G36830	gamma tonoplast intrinsic protein(GAMMA-TIP)	mRNA	16102.4	12949.9	-0.31434	0.000393638	0.00794361
AT2G36890	Duplicated homeodomain-like superfamily protein(RAX2)	mRNA	115.9	180.9	0.642242	0.000641243	0.0119433
AT2G36930	zinc finger (C2H2 type) family protein(AT2G36930)	mRNA	762.62	605.86	-0.331986	0.00241811	0.0353828
AT2G36950	Heavy metal transport/detoxification superfamily protein(AT2G36950)	mRNA	1665.97	2272.25	0.447754	1.70185e-07	7.4378e-06
AT2G37025	TRF-like 8(TRFL8)	mRNA	252.25	175.76	-0.521227	0.00262748	0.0377093
AT2G37040	PHE ammonia lyase 1(PAL1)	mRNA	5648.18	8254.78	0.547443	1.03697e-08	5.4943e-07
AT2G37170	plasma membrane intrinsic protein 2(PIP2B)	mRNA	18231.5	14473	-0.333075	1.63802e-05	0.000475763
AT2G37180	Aquaporin-like superfamily protein(RD28)	mRNA	2143.65	1135.05	-0.917316	2.07293e-15	2.19665e-13
AT2G37190	Ribosomal protein L11 family protein(AT2G37190)	mRNA	2814.93	2287.78	-0.299153	0.00281028	0.0396945
AT2G37270	ribosomal protein 5B(RPS5B)	mRNA	2157.05	1698.05	-0.345182	9.41859e-05	0.00227448
AT2G37460	nodulin MtN21 /EamA-like transporter family protein(UMAMIT12)	mRNA	85.84	180.77	1.07437	3.68201e-08	1.82582e-06
AT2G37600	Ribosomal protein L36e family protein(AT2G37600)	mRNA	490.28	364.97	-0.425811	0.000312207	0.00646333
AT2G37710	receptor lectin kinase(RLK)	mRNA	1203.19	1800.27	0.581345	2.8339e-11	2.02983e-09
AT2G37760	NAD(P)-linked oxidoreductase superfamily protein(AKR4C8)	mRNA	1201.28	1727.61	0.5242	9.06538e-09	4.81419e-07
AT2G37770	NAD(P)-linked oxidoreductase superfamily protein(ChlAKR)	mRNA	47.46	217.16	2.19383	7.65176e-27	1.74093e-24
AT2G37870	Bifunctional inhibitor/lipid-transfer protein/seed storage 2S albumin superfamily protein(AT2G37870)	mRNA	324.05	615.74	0.926084	2.5869e-11	1.86442e-09
AT2G37940	Inositol phosphorylceramide synthase 2(AtIPCS2)	mRNA	1553.68	1854.49	0.255331	0.00289183	0.0405748
AT2G37970	SOUL heme-binding family protein(SOUL-1)	mRNA	943.64	1208.59	0.357019	0.00123973	0.0204307
AT2G38170	cation exchanger 1(CAX1)	mRNA	4356.87	3411.28	-0.352981	0.000705072	0.0129043
AT2G38290	ammonium transporter 2(AMT2)	mRNA	252.78	479.32	0.923101	1.92997e-12	1.56058e-10
AT2G38310	PYR1-like 4(PYL4)	mRNA	1733.73	2099.1	0.275889	0.00254747	0.03672
AT2G38380	Peroxidase superfamily protein(AT2G38380)	mRNA	1542.34	2840.14	0.880839	1.24372e-26	2.72292e-24
AT2G38400	alanine:glyoxylate aminotransferase 3(AGT3)	mRNA	670.62	441.75	-0.602273	5.28359e-05	0.00137155
AT2G38530	lipid transfer protein 2(LTP2)	mRNA	46397.3	57292.4	0.304304	0.00332314	0.0452522
AT2G38860	Class I glutamine amidotransferase-like superfamily protein(YLS5)	mRNA	365.68	546.71	0.580189	2.47149e-07	1.05823e-05
AT2G39210	Major facilitator superfamily protein(AT2G39210)	mRNA	521.77	1045.68	1.00295	2.80471e-17	3.39004e-15
AT2G39420	alpha/beta-Hydrolases superfamily protein(AT2G39420)	mRNA	232.26	311.33	0.422708	0.00187199	0.0287133
AT2G39430	Disease resistance-responsive (dirigent-like protein) family protein(AT2G39430)	mRNA	1234.33	1656.94	0.424785	0.000775663	0.0139002
AT2G39450	Cation efflux family protein(MTP11)	mRNA	605.08	821.12	0.440479	0.000100275	0.00240153
AT2G39530	Uncharacterized protein family (UPF0497)(AT2G39530)	mRNA	254.8	740.49	1.53915	1.76641e-26	3.83113e-24
AT2G39980	HXXXD-type acyl-transferase family protein(AT2G39980)	mRNA	290.64	189.69	-0.615584	0.00033016	0.00678655
AT2G40010	Ribosomal protein L10 family protein(AT2G40010)	mRNA	230.91	156.4	-0.56213	0.000412514	0.00822441
AT2G40080	EARLY FLOWERING-like protein (DUF1313)(ELF4)	mRNA	422.11	711.22	0.752672	3.76066e-08	1.85689e-06
AT2G40095	Alpha/beta hydrolase related protein(AT2G40095)	mRNA	89.14	165.74	0.894668	5.75247e-06	0.000188556
AT2G40110	Yippee family putative zinc-binding protein(AT2G40110)	mRNA	306.29	415.78	0.440961	0.000686347	0.0126413
AT2G40270	Protein kinase family protein(AT2G40270)	mRNA	432.47	551.68	0.351216	0.00194515	0.0296981
AT2G40460	Major facilitator superfamily protein(AT2G40460)	mRNA	93.99	164.83	0.810459	1.3359e-05	0.000398999
AT2G40510	Ribosomal protein S26e family protein(AT2G40510)	mRNA	1723.23	1409.08	-0.290354	0.00144628	0.0232436
AT2G40590	Ribosomal protein S26e family protein(AT2G40590)	mRNA	978.27	790.54	-0.307392	0.00291342	0.0408403
AT2G40750	WRKY DNA-binding protein 54(WRKY54)	mRNA	2.94	56.52	4.26542	9.88424e-14	9.24934e-12
AT2G40890	cytochrome P450, family 98, subfamily A, polypeptide 3(CYP98A3)	mRNA	2270.05	3178.49	0.485615	4.7865e-07	1.97652e-05
AT2G41090	Calcium-binding EF-hand family protein(AT2G41090)	mRNA	300.49	691.66	1.20275	2.30312e-26	4.94894e-24
AT2G41220	glutamate synthase 2(GLU2)	mRNA	4212.53	5811.83	0.464305	9.15864e-08	4.15938e-06
AT2G41380	S-adenosyl-L-methionine-dependent methyltransferases superfamily protein(AT2G41380)	mRNA	467.58	958.69	1.03586	1.08024e-15	1.15526e-13
AT2G41560	autoinhibited Ca(2+)-ATPase(ACA4)	mRNA	3694	2790.38	-0.40472	0.000701955	0.0128573
AT2G41660	MIZU-KUSSEI-like protein (Protein of unknown function, DUF617)(MIZ1)	mRNA	821.65	1418.89	0.788171	4.35632e-10	2.75469e-08
AT2G41730	calcium-binding site protein(AT2G41730)	mRNA	146.75	94	-0.642622	0.000601467	0.0113389
AT2G41800	imidazolonepropionase (Protein of unknown function, DUF642)(AT2G41800)	mRNA	95.72	157.5	0.718439	0.000692383	0.0127424
AT2G42350	RING/U-box superfamily protein(AT2G42350)	mRNA	90.8	192.74	1.08585	2.12458e-09	1.22345e-07
AT2G42740	ribosomal protein large subunit 16A(RPL16A)	mRNA	301.8	226.69	-0.412871	0.00293388	0.0410161
AT2G42850	cytochrome P450, family 718(CYP718)	mRNA	21.79	4.39	-2.31236	0.000184448	0.00408443
AT2G42890	MEI2-like 2(ML2)	mRNA	889.11	1094.77	0.300197	0.00307935	0.0426387
AT2G43030	Ribosomal protein L3 family protein(AT2G43030)	mRNA	11744	9890.96	-0.247741	0.00324527	0.0444196
AT2G43050	Plant invertase/pectin methylesterase inhibitor superfamily(ATPMEPCRD)	mRNA	7315.12	8839.5	0.273082	0.0017293	0.0270066
AT2G43060	ILI1 binding bHLH 1(IBH1)	mRNA	269.96	397.98	0.55995	1.18891e-05	0.000358326
AT2G43360	Radical SAM superfamily protein(BIO2)	mRNA	981.47	797.19	-0.300029	0.00253599	0.0366455
AT2G43445	F-box and associated interaction domains-containing protein(AT2G43445)	mRNA	200.5	96.68	-1.05227	3.87807e-09	2.15823e-07
AT2G43500	Plant regulator RWP-RK family protein(AT2G43500)	mRNA	178.99	346.71	0.953822	4.24774e-12	3.35297e-10
AT2G43510	trypsin inhibitor protein 1(TI1)	mRNA	129.35	310.67	1.26408	3.16345e-17	3.78423e-15
AT2G43570	chitinase(CHI)	mRNA	178.26	346.89	0.960476	8.07857e-11	5.54673e-09
AT2G43590	Chitinase family protein(AT2G43590)	mRNA	2655.89	3576.75	0.429455	2.47114e-07	1.05823e-05
AT2G43610	Chitinase family protein(AT2G43610)	mRNA	1352.45	1725.98	0.351846	0.00344932	0.0465591
AT2G43820	UDP-glucosyltransferase 74F2(UGT74F2)	mRNA	1758.19	6014.3	1.7743	9.66869e-76	1.06848e-72
AT2G43880	Pectin lyase-like superfamily protein(AT2G43880)	mRNA	35.51	69.83	0.975549	0.00132732	0.0215859
AT2G44010	uncharacterized protein(AT2G44010)	mRNA	72.05	124.97	0.794559	0.00014248	0.00325127
AT2G44120	Ribosomal protein L30/L7 family protein(AT2G44120)	mRNA	2550.98	2022.83	-0.334672	0.00033916	0.00695922
AT2G44290	Bifunctional inhibitor/lipid-transfer protein/seed storage 2S albumin superfamily protein(AT2G44290)	mRNA	183.53	279.61	0.607406	2.99349e-05	0.000825058
AT2G44300	Bifunctional inhibitor/lipid-transfer protein/seed storage 2S albumin superfamily protein(AT2G44300)	mRNA	316.8	575.26	0.860649	8.58092e-12	6.59395e-10
AT2G44350	Citrate synthase family protein(ATCS)	mRNA	4338.25	5546.98	0.354587	1.52156e-05	0.000445281
AT2G44460	beta glucosidase 28(BGLU28)	mRNA	81.97	308.3	1.9112	3.00451e-26	6.39686e-24
AT2G44640	TRIGALACTOSYLDIACYLGLYCEROL-like protein(AT2G44640)	mRNA	951.32	774.87	-0.295979	0.00201631	0.0304638
AT2G44940	Integrase-type DNA-binding superfamily protein(AT2G44940)	mRNA	513.95	374.45	-0.456862	0.000142705	0.0032532
AT2G45050	GATA transcription factor 2(GATA2)	mRNA	407.63	295.22	-0.46545	0.000737957	0.0133171
AT2G45180	Bifunctional inhibitor/lipid-transfer protein/seed storage 2S albumin superfamily protein(AT2G45180)	mRNA	16384.8	19836.7	0.275814	0.00111946	0.0186901
AT2G45220	Plant invertase/pectin methylesterase inhibitor superfamily(AT2G45220)	mRNA	1103.65	1648.64	0.578995	2.24013e-06	8.05996e-05
AT2G45290	Transketolase(AT2G45290)	mRNA	1088.46	1390.49	0.353298	8.11551e-05	0.00199933
AT2G45920	U-box domain-containing protein(AT2G45920)	mRNA	264.46	460.66	0.800675	7.71248e-11	5.31109e-09
AT2G46150	Late embryogenesis abundant (LEA) hydroxyproline-rich glycoprotein family(AT2G46150)	mRNA	36.66	74.25	1.01815	0.000298172	0.00622832
AT2G46270	G-box binding factor 3(GBF3)	mRNA	1460.68	1832.39	0.327081	0.000313487	0.00647826
AT2G46280	TGF-beta receptor interacting protein 1(TRIP-1)	mRNA	2295.7	1892.11	-0.278936	0.00196058	0.0298355
AT2G46340	SPA (suppressor of phyA-105) protein family(SPA1)	mRNA	3183.6	4271.16	0.42397	1.60033e-06	5.92326e-05
AT2G46420	helicase with zinc finger protein(AT2G46420)	mRNA	525.56	667.79	0.345533	0.00377749	0.0498942
AT2G46430	cyclic nucleotide gated channel 3(CNGC3)	mRNA	61.48	173.39	1.49584	5.50827e-14	5.26051e-12
AT2G46440	cyclic nucleotide-gated channels(CNGC11)	mRNA	3.26	21.97	2.75155	1.97353e-05	0.000563342
AT2G46450	cyclic nucleotide-gated channel 12(CNGC12)	mRNA	517.26	722.21	0.481534	1.15979e-05	0.000351375
AT2G46495	RING/U-box superfamily protein(AT2G46495)	mRNA	16.65	81.47	2.29112	1.03532e-12	8.64272e-11
AT2G46680	homeobox 7(HB-7)	mRNA	1092	1602.16	0.553052	5.1819e-08	2.50013e-06
AT2G46740	D-arabinono-1,4-lactone oxidase family protein(GulLO5)	mRNA	693.2	1461.57	1.07618	5.15836e-21	8.08852e-19
AT2G46750	D-arabinono-1,4-lactone oxidase family protein(GulLO2)	mRNA	142.51	288.8	1.01898	1.32063e-07	5.84882e-06
AT2G46910	Plastid-lipid associated protein PAP / fibrillin family protein(AT2G46910)	mRNA	472.47	331.07	-0.513086	0.000235225	0.00504982
AT2G46950	cytochrome P450, family 709, subfamily B, polypeptide 2(CYP709B2)	mRNA	46.85	145.58	1.63576	2.08635e-10	1.36774e-08
AT2G46980	asynaptic protein(ASY3)	mRNA	295.72	393.34	0.41152	0.00280763	0.0396813
AT2G47130	NAD(P)-binding Rossmann-fold superfamily protein(SDR3)	mRNA	221.82	516.6	1.21968	3.4673e-21	5.51669e-19
AT2G47460	myb domain protein 12(MYB12)	mRNA	25.58	81.22	1.66666	4.17234e-09	2.31092e-07
AT2G47610	Ribosomal protein L7Ae/L30e/S12e/Gadd45 family protein(AT2G47610)	mRNA	5100.16	4230.1	-0.269851	0.000352561	0.00720166
AT2G47710	Adenine nucleotide alpha hydrolases-like superfamily protein(AT2G47710)	mRNA	732.86	959.83	0.389233	0.000157989	0.00355967
AT2G47730	glutathione S-transferase phi 8(GSTF8)	mRNA	11481	18753.3	0.707902	1.36735e-14	1.34458e-12
AT2G47800	multidrug resistance-associated protein 4(ABCC4)	mRNA	1659.17	2203.99	0.409651	3.08826e-05	0.000845157
AT2G47840	putative conserved protein ycf60(Tic20-II)	mRNA	633.77	484.89	-0.386286	0.000633949	0.0118169
AT2G47890	B-box type zinc finger protein with CCT domain-containing protein(AT2G47890)	mRNA	221.4	320.53	0.533769	9.69446e-05	0.00233623
AT2G48130	Bifunctional inhibitor/lipid-transfer protein/seed storage 2S albumin superfamily protein(AT2G48130)	mRNA	832.14	453.59	-0.875437	0.0022488	0.0333285
AT3G01190	Peroxidase superfamily protein(AT3G01190)	mRNA	2659.32	3270.04	0.29825	0.00305452	0.0423961
AT3G01290	SPFH/Band 7/PHB domain-containing membrane-associated protein family(HIR2)	mRNA	1450.35	2248.84	0.632787	3.16674e-08	1.58385e-06
AT3G01420	Peroxidase superfamily protein(DOX1)	mRNA	15018.7	33468.7	1.15605	2.06413e-32	6.22109e-30
AT3G01470	homeobox 1(HB-1)	mRNA	3036.89	3613.93	0.250974	0.000772806	0.0138598
AT3G01472		mRNA	3036.89	3613.93	0.250974	0.000772806	0.0138598
AT3G01600	NAC domain containing protein 44(NAC044)	mRNA	219.13	142.12	-0.624618	7.45857e-05	0.00185124
AT3G01900	cytochrome P450, family 94, subfamily B, polypeptide 2(CYP94B2)	mRNA	8.83	42.34	2.26178	5.17674e-07	2.11508e-05
AT3G01970	WRKY DNA-binding protein 45(WRKY45)	mRNA	57.32	95.07	0.729858	0.00166698	0.0261599
AT3G01990	ACT domain repeat 6(ACR6)	mRNA	14.44	33.6	1.21831	0.00332609	0.0452522
AT3G02080	Ribosomal protein S19e family protein(AT3G02080)	mRNA	3073.59	2429.69	-0.339154	0.000241672	0.00517387
AT3G02240	root meristem growth factor-like protein(RGF7)	mRNA	29.14	61.47	1.07668	0.000535335	0.010242
AT3G02620	Plant stearoyl-acyl-carrier-protein desaturase family protein(AT3G02620)	mRNA	70.27	16.94	-2.05205	2.58309e-09	1.46926e-07
AT3G02670	Glycine-rich protein family(AT3G02670)	mRNA	47.51	88.53	0.897941	0.000363789	0.00741216
AT3G02740	Eukaryotic aspartyl protease family protein(AT3G02740)	mRNA	700.67	866.9	0.307123	0.00181524	0.0279909
AT3G02770	Ribonuclease E inhibitor RraA/Dimethylmenaquinone methyltransferase(AT3G02770)	mRNA	550.44	708.96	0.365113	0.0012645	0.0207241
AT3G02910	AIG2-like (avirulence induced gene) family protein(AT3G02910)	mRNA	1339.79	1800.49	0.426388	0.000148706	0.00337673
AT3G03470	cytochrome P450, family 87, subfamily A, polypeptide 9(CYP89A9)	mRNA	227.95	416.74	0.870408	1.55553e-10	1.0314e-08
AT3G03780	methionine synthase 2(MS2)	mRNA	2574.11	3288.56	0.353382	0.000911855	0.0159468
AT3G03920	H/ACA ribonucleoprotein complex, subunit Gar1/Naf1 protein(AT3G03920)	mRNA	631.91	494.59	-0.353474	0.0011406	0.0189885
AT3G04060	NAC domain containing protein 46(NAC046)	mRNA	190.31	310.13	0.704556	1.08961e-06	4.13854e-05
AT3G04070	NAC domain containing protein 47(NAC047)	mRNA	250.55	481.38	0.942069	1.68768e-14	1.65257e-12
AT3G04210	Disease resistance protein (TIR-NBS class)(AT3G04210)	mRNA	2.3	13.89	2.59411	0.00100518	0.0171397
AT3G04400	Ribosomal protein L14p/L23e family protein(emb2171)	mRNA	5569.76	4607.96	-0.273485	0.000606132	0.0114084
AT3G04480	endoribonuclease(AT3G04480)	mRNA	644.74	864.18	0.42261	2.01622e-05	0.00057482
AT3G04520	threonine aldolase 2(THA2)	mRNA	413.77	629.29	0.604872	8.13425e-08	3.73865e-06
AT3G04670	WRKY DNA-binding protein 39(WRKY39)	mRNA	817.76	1002.13	0.293318	0.00144017	0.0231616
AT3G04720	pathogenesis-related 4(PR4)	mRNA	1364.46	2044.42	0.583361	6.33906e-07	2.53639e-05
AT3G04730	indoleacetic acid-induced protein 16(IAA16)	mRNA	5957.3	7408.8	0.314583	6.65922e-05	0.0016689
AT3G04840	Ribosomal protein S3Ae(AT3G04840)	mRNA	8034.88	6455.69	-0.315706	1.12381e-05	0.000342261
AT3G05020	acyl carrier protein 1(ACP1)	mRNA	1621.22	1340.47	-0.274347	0.00358491	0.0480618
AT3G05155	Major facilitator superfamily protein(AT3G05155)	mRNA	24.16	8.11	-1.57408	0.00184383	0.0283752
AT3G05165	Major facilitator superfamily protein(AT3G05165)	mRNA	1358.99	2046.99	0.590969	3.49997e-09	1.96668e-07
AT3G05360	receptor like protein 30(RLP30)	mRNA	162.96	395.76	1.2801	8.64599e-18	1.10246e-15
AT3G05400	Major facilitator superfamily protein(AT3G05400)	mRNA	352.95	520.54	0.560566	1.20516e-05	0.000362281
AT3G05590	ribosomal protein L18(RPL18)	mRNA	5637.82	4606.18	-0.291564	0.000164202	0.00367468
AT3G05600	alpha/beta-Hydrolases superfamily protein(AT3G05600)	mRNA	458.5	332.74	-0.462525	0.000253518	0.00540256
AT3G05970	long-chain acyl-CoA synthetase 6(LACS6)	mRNA	2130.76	2762.49	0.374604	2.73453e-05	0.000760913
AT3G06510	Glycosyl hydrolase superfamily protein(SFR2)	mRNA	1224.42	1508.2	0.300728	0.00130226	0.0212977
AT3G06530	ARM repeat superfamily protein(AT3G06530)	mRNA	823.11	657.9	-0.323233	0.00189064	0.0289611
AT3G06700	Ribosomal L29e protein family(AT3G06700)	mRNA	1999.2	1568.74	-0.349818	0.000288833	0.00605506
AT3G06750	hydroxyproline-rich glycoprotein family protein(AT3G06750)	mRNA	591.13	440.43	-0.424562	0.000279012	0.0058864
AT3G06840	uncharacterized protein(AT3G06840)	mRNA	293.25	191.08	-0.617944	1.48889e-05	0.00043793
AT3G06850	2-oxoacid dehydrogenases acyltransferase family protein(BCE2)	mRNA	1227.6	901.66	-0.445181	0.000213282	0.00463883
AT3G07110	Ribosomal protein L13 family protein(AT3G07110)	mRNA	2344.56	1911.09	-0.294922	0.000445466	0.00879075
AT3G07390	auxin-induced in root cultures-like protein(AIR12)	mRNA	955.81	1185.64	0.310868	0.0010275	0.017469
AT3G07600	Heavy metal transport/detoxification superfamily protein(AT3G07600)	mRNA	11.11	61.91	2.47879	2.2283e-11	1.63129e-09
AT3G07720	Galactose oxidase/kelch repeat superfamily protein(AT3G07720)	mRNA	644.39	885.73	0.458916	1.4749e-05	0.000434918
AT3G07870	F-box and associated interaction domains-containing protein(AT3G07870)	mRNA	165.62	231.95	0.485959	0.00187764	0.028781
AT3G08690	ubiquitin-conjugating enzyme 11(UBC11)	mRNA	500.99	651.98	0.380043	0.00152379	0.0243042
AT3G08740	elongation factor P (EF-P) family protein(AT3G08740)	mRNA	3563.73	2810.29	-0.342671	0.000111366	0.00263722
AT3G08860	PYRIMIDINE 4(PYD4)	mRNA	577.01	977.5	0.760485	9.47759e-12	7.23508e-10
AT3G08870	Concanavalin A-like lectin protein kinase family protein(AT3G08870)	mRNA	0.35	7.75	4.46604	0.00180562	0.0278982
AT3G09010	Protein kinase superfamily protein(AT3G09010)	mRNA	29.73	92.12	1.63186	3.54092e-09	1.98489e-07
AT3G09200	Ribosomal protein L10 family protein(AT3G09200)	mRNA	10426.1	8101.11	-0.364003	2.6578e-06	9.43111e-05
AT3G09220	laccase 7(LAC7)	mRNA	1342.75	2441.3	0.862458	3.45994e-13	3.04147e-11
AT3G09270	glutathione S-transferase TAU 8(GSTU8)	mRNA	1274.44	2052.69	0.687649	5.02571e-17	5.89049e-15
AT3G09390	metallothionein 2A(MT2A)	mRNA	2912.17	3865.17	0.408439	1.69874e-05	0.000489722
AT3G09500	Ribosomal L29 family protein(AT3G09500)	mRNA	2919.01	2401.73	-0.281408	0.00193641	0.0295898
AT3G09810	isocitrate dehydrogenase VI(IDH-VI)	mRNA	1024.07	1247.87	0.28515	0.0024874	0.036146
AT3G09940	monodehydroascorbate reductase(MDHAR)	mRNA	254.97	392.78	0.623362	7.85988e-05	0.00194254
AT3G10320	Glycosyltransferase family 61 protein(AT3G10320)	mRNA	142.83	258.69	0.856912	8.13556e-08	3.73865e-06
AT3G10340	phenylalanine ammonia-lyase 4(PAL4)	mRNA	1422.4	1938.36	0.446514	3.6128e-07	1.5134e-05
AT3G10410	SERINE CARBOXYPEPTIDASE-LIKE 49(SCPL49)	mRNA	1924.24	2289.79	0.250929	0.00174225	0.0270995
AT3G10450	serine carboxypeptidase-like 7(SCPL7)	mRNA	151.63	222.48	0.553161	0.00058276	0.0110221
AT3G10500	NAC domain containing protein 53(NAC053)	mRNA	628.17	1038.27	0.724949	1.92836e-13	1.7481e-11
AT3G10610	Ribosomal S17 family protein(AT3G10610)	mRNA	826.34	674.11	-0.293766	0.00364567	0.048673
AT3G10710	root hair specific 12(RHS12)	mRNA	75.89	32.13	-1.24008	2.94944e-05	0.000813885
AT3G10910	RING/U-box superfamily protein(AT3G10910)	mRNA	220.55	318.11	0.528413	8.78225e-05	0.00213541
AT3G10912		mRNA	220.55	318.11	0.528413	8.78225e-05	0.00213541
AT3G11080	receptor like protein 35(RLP35)	mRNA	35.96	81.21	1.17523	8.61096e-06	0.000271459
AT3G11180	2-oxoglutarate (2OG) and Fe(II)-dependent oxygenase superfamily protein(AT3G11180)	mRNA	2.93	25.64	3.12823	2.14483e-06	7.74108e-05
AT3G11330	plant intracellular ras group-related LRR 9(PIRL9)	mRNA	1115.67	1516.59	0.44293	2.87255e-05	0.000793611
AT3G11340	UDP-Glycosyltransferase superfamily protein(UGT76B1)	mRNA	1482.94	5676.81	1.93662	2.53159e-114	8.39294e-111
AT3G11370	Cysteine/Histidine-rich C1 domain family protein(AT3G11370)	mRNA	18.64	96.45	2.3715	2.20009e-15	2.3208e-13
AT3G11385	Cysteine/Histidine-rich C1 domain family protein(AT3G11385)	mRNA	11.43	28.73	1.32999	0.00243832	0.0355887
AT3G11390	Cysteine/Histidine-rich C1 domain family protein(AT3G11390)	mRNA	36.56	138.48	1.92131	1.61908e-12	1.31839e-10
AT3G11402	Cysteine/Histidine-rich C1 domain family protein(AT3G11402)	mRNA	46.82	126.22	1.43085	8.31473e-11	5.69203e-09
AT3G11430	glycerol-3-phosphate acyltransferase 5(GPAT5)	mRNA	183.64	103.5	-0.827246	9.60441e-05	0.00231694
AT3G11510	Ribosomal protein S11 family protein(AT3G11510)	mRNA	3698.67	3158.4	-0.227813	0.0024652	0.0358908
AT3G11550	Uncharacterized protein family (UPF0497)(CASP2)	mRNA	603.66	763.42	0.338743	0.00104245	0.0176198
AT3G11660	NDR1/HIN1-like 1(NHL1)	mRNA	378.05	565.88	0.581942	1.57487e-05	0.000459724
AT3G11830	TCP-1/cpn60 chaperonin family protein(AT3G11830)	mRNA	2763.66	2287.21	-0.272993	0.000428417	0.00847595
AT3G11840	E3 ubiquitin-protein ligase PUB24-like protein(PUB24)	mRNA	65.04	107.45	0.724323	0.00223163	0.0331558
AT3G11900	aromatic and neutral transporter 1(ANT1)	mRNA	849.28	1071.21	0.334921	0.000372135	0.00754248
AT3G11930	Adenine nucleotide alpha hydrolases-like superfamily protein(AT3G11930)	mRNA	2005.55	1486.73	-0.431853	0.000190445	0.00420119
AT3G12220	serine carboxypeptidase-like 16(scpl16)	mRNA	12.44	136.48	3.45612	6.72825e-29	1.79474e-26
AT3G12230	serine carboxypeptidase-like 14(scpl14)	mRNA	0.65	295.85	8.81965	1.38856e-17	1.71406e-15
AT3G12500	basic chitinase(HCHIB)	mRNA	870.55	1541.69	0.824522	5.39976e-12	4.20511e-10
AT3G12520	sulfate transporter 4;2(SULTR4;2)	mRNA	198.19	267.93	0.434982	0.00316729	0.0436222
AT3G12600	nudix hydrolase homolog 16(NUDT16)	mRNA	876.14	702.64	-0.31838	0.00142137	0.0228749
AT3G12700	Eukaryotic aspartyl protease family protein(NANA)	mRNA	866.39	1247.54	0.525997	1.84993e-05	0.000531327
AT3G13090	multidrug resistance-associated protein 8(ABCC6)	mRNA	48.38	311.55	2.68688	5.44508e-42	2.57886e-39
AT3G13100	multidrug resistance-associated protein 7(ABCC7)	mRNA	59.4	178.23	1.58509	1.34189e-14	1.32516e-12
AT3G13110	serine acetyltransferase 2;2(SERAT2;2)	mRNA	1365.28	1689.12	0.30708	0.00173468	0.0270525
AT3G13230	RNA-binding KH domain-containing protein(AT3G13230)	mRNA	409.34	307.46	-0.412897	0.000957659	0.016536
AT3G13330	proteasome activating protein 200(PA200)	mRNA	1539.5	1879.23	0.28768	0.00274407	0.038854
AT3G13610	2-oxoglutarate (2OG) and Fe(II)-dependent oxygenase superfamily protein(AT3G13610)	mRNA	357.97	811.45	1.18066	1.1018e-17	1.37471e-15
AT3G13650	Disease resistance-responsive (dirigent-like protein) family protein(AT3G13650)	mRNA	347.3	692.28	0.99515	7.08798e-10	4.35161e-08
AT3G13790	Glycosyl hydrolases family 32 protein(ATBFRUCT1)	mRNA	2345.38	3809.38	0.699736	3.11733e-11	2.22596e-09
AT3G13930	Dihydrolipoamide acetyltransferase, long form protein(AT3G13930)	mRNA	3774.1	4516.09	0.258943	0.000756384	0.0136352
AT3G14110	Tetratricopeptide repeat (TPR)-like superfamily protein(FLU)	mRNA	2523.69	2070.02	-0.28589	0.00246516	0.0358908
AT3G14210	GDSL-like lipase/acylhydrolase superfamily protein(ESM1)	mRNA	581.64	297.59	-0.9668	0.000947626	0.0164239
AT3G14230	uncharacterized protein(RAP2.2)	mRNA	4319.84	3481.92	-0.311095	5.17923e-05	0.00134898
AT3G14260	LURP-one-like protein (DUF567)(AT3G14260)	mRNA	133.66	79.05	-0.757679	0.00282203	0.0397638
AT3G14350	STRUBBELIG-receptor family 7(SRF7)	mRNA	3000.05	2475.69	-0.277156	0.00132339	0.0215371
AT3G14390	Pyridoxal-dependent decarboxylase family protein(AT3G14390)	mRNA	815.14	642.38	-0.343622	0.000448602	0.00884513
AT3G14595	Ribosomal protein L18ae family(AT3G14595)	mRNA	623.51	484.35	-0.364369	0.00194892	0.029736
AT3G14600	Ribosomal protein L18ae/LX family protein(AT3G14600)	mRNA	2290.18	1846.99	-0.310284	0.000650798	0.0120824
AT3G14610	cytochrome P450, family 72, subfamily A, polypeptide 7(CYP72A7)	mRNA	698.58	937.16	0.423875	4.04923e-05	0.00108012
AT3G14620	cytochrome P450, family 72, subfamily A, polypeptide 8(CYP72A8)	mRNA	72.38	482.42	2.73654	1.70835e-67	1.6519e-64
AT3G14660	cytochrome P450, family 72, subfamily A, polypeptide 13(CYP72A13)	mRNA	3557.65	5615.24	0.658423	1.15824e-13	1.07089e-11
AT3G14680	cytochrome P450, family 72, subfamily A, polypeptide 14(CYP72A14)	mRNA	899.98	2099.28	1.22194	4.53811e-35	1.48332e-32
AT3G14690	cytochrome P450, family 72, subfamily A, polypeptide 15(CYP72A15)	mRNA	2176.08	3409.45	0.64781	2.86986e-14	2.78664e-12
AT3G14840	Leucine-rich repeat transmembrane protein kinase(AT3G14840)	mRNA	3788.31	5142.84	0.441011	2.98842e-06	0.000105079
AT3G14850	TRICHOME BIREFRINGENCE-LIKE 41(TBL41)	mRNA	161.55	77.75	-1.05515	2.41107e-08	1.21903e-06
AT3G14940	phosphoenolpyruvate carboxylase 3(PPC3)	mRNA	6971.68	14098.9	1.016	1.64769e-18	2.22314e-16
AT3G14990	Class I glutamine amidotransferase-like superfamily protein(DJ1A)	mRNA	10010.9	16010.6	0.677465	8.25891e-17	9.39532e-15
AT3G15115	serine/arginine repetitive matrix protein(AT3G15115)	mRNA	369.51	474.26	0.360068	0.00292479	0.0409136
AT3G15340	proton pump interactor 2(PPI2)	mRNA	33.98	77.96	1.1981	2.02215e-05	0.000575805
AT3G15450	aluminum induced protein with YGL and LRDR motifs(AT3G15450)	mRNA	3491.56	1505.18	-1.21394	0.000624609	0.0116709
AT3G15760	cytochrome P450 family protein(AT3G15760)	mRNA	98.33	155.96	0.665482	0.00149089	0.0238682
AT3G15880	WUS-interacting protein 2(WSIP2)	mRNA	1501.76	1817.78	0.275527	0.00339758	0.0459485
AT3G16080	Zinc-binding ribosomal protein family protein(AT3G16080)	mRNA	1009.94	769.53	-0.392228	0.000132474	0.0030469
AT3G16520	UDP-glucosyl transferase 88A1(UGT88A1)	mRNA	3607.84	4323.94	0.261212	0.00307401	0.0426156
AT3G16660	Pollen Ole e 1 allergen and extensin family protein(AT3G16660)	mRNA	344.9	197.41	-0.804954	4.82588e-06	0.00016231
AT3G16770	ethylene-responsive element binding protein(EBP)	mRNA	836.29	521.89	-0.680251	1.11156e-05	0.00033942
AT3G16950	lipoamide dehydrogenase 1(LPD1)	mRNA	1497.2	1207.09	-0.310727	0.00291621	0.0408428
AT3G16990	heme oxygenase-like, multi-helical(AT3G16990)	mRNA	160.88	218.96	0.444679	0.00370521	0.0491915
AT3G17240	lipoamide dehydrogenase 2(mtLPD2)	mRNA	3329.33	3976.35	0.256211	0.00200697	0.0303633
AT3G17810	pyrimidine 1(PYD1)	mRNA	4008.27	5221.77	0.381559	4.48453e-06	0.000151931
AT3G17998		mRNA	1016.88	656.53	-0.631205	3.37107e-10	2.14335e-08
AT3G18000	S-adenosyl-L-methionine-dependent methyltransferases superfamily protein(XPL1)	mRNA	96.41	54.81	-0.814815	0.000524976	0.0100692
AT3G18010	WUSCHEL related homeobox 1(WOX1)	mRNA	257.31	181.32	-0.505008	0.00125229	0.0205821
AT3G18130	receptor for activated C kinase 1C(RACK1C_AT)	mRNA	1499.13	1230.96	-0.284336	0.00271109	0.0385948
AT3G18170	Glycosyltransferase family 61 protein(AT3G18170)	mRNA	133.45	76.66	-0.79969	0.000212874	0.00463797
AT3G18290	zinc finger protein-like protein(BTS)	mRNA	1620.95	2081.14	0.360535	0.000299161	0.00623892
AT3G19010	2-oxoglutarate (2OG) and Fe(II)-dependent oxygenase superfamily protein(AT3G19010)	mRNA	430.46	585.69	0.444256	0.000435985	0.00861098
AT3G19030	transcription initiation factor TFIID subunit 1b-like protein(AT3G19030)	mRNA	556.82	345.81	-0.687236	1.49332e-05	0.000438677
AT3G19200	uncharacterized protein(AT3G19200)	mRNA	3.94	16.89	2.10175	0.00159186	0.0251479
AT3G19240	Vacuolar import/degradation, Vid27-related protein(AT3G19240)	mRNA	1114.27	1414.74	0.344443	0.000144138	0.00327943
AT3G19430	late embryogenesis abundant protein-related / LEA protein-like protein(AT3G19430)	mRNA	85.8	26.35	-1.70343	1.44373e-08	7.52914e-07
AT3G19450	GroES-like zinc-binding alcohol dehydrogenase family protein(ATCAD4)	mRNA	2967.92	3639.89	0.294443	0.000351802	0.00719318
AT3G19615	beta-1,4-xylosidase(AT3G19615)	mRNA	4.59	22	2.26027	0.000119275	0.00278472
AT3G19990	E3 ubiquitin-protein ligase(AT3G19990)	mRNA	751.82	1068.94	0.507723	1.13949e-07	5.08543e-06
AT3G20210	delta vacuolar processing enzyme(DELTA-VPE)	mRNA	146.78	269.62	0.877296	7.24841e-08	3.37102e-06
AT3G20250	pumilio 5(PUM5)	mRNA	1234.42	1561.31	0.338927	0.000389561	0.00787503
AT3G20360	TRAF-like family protein(AT3G20360)	mRNA	13.11	39.23	1.58152	5.45645e-05	0.00140854
AT3G20370	TRAF-like family protein(AT3G20370)	mRNA	4239.29	5251.44	0.308893	0.000259982	0.00553524
AT3G20395	RING/U-box superfamily protein(AT3G20395)	mRNA	144.48	51.63	-1.48467	2.53519e-07	1.08151e-05
AT3G20590	Late embryogenesis abundant (LEA) hydroxyproline-rich glycoprotein family(AT3G20590)	mRNA	7.17	55.79	2.95938	1.6679e-11	1.23807e-09
AT3G20830	AGC (cAMP-dependent, cGMP-dependent and protein kinase C) kinase family protein(UCNL)	mRNA	261.51	349.05	0.416554	0.00103252	0.0174792
AT3G20960	cytochrome P450, family 705, subfamily A, polypeptide 33(CYP705A33)	mRNA	150.93	226.2	0.583692	0.000173866	0.003876
AT3G21070	NAD kinase 1(NADK1)	mRNA	689.84	945.53	0.454854	3.17203e-06	0.000110863
AT3G21240	4-coumarate:CoA ligase 2(4CL2)	mRNA	1128.65	1569.77	0.475963	6.26328e-05	0.00158163
AT3G21250	multidrug resistance-associated protein 6(ABCC8)	mRNA	2012.61	3680.68	0.870906	8.09141e-26	1.67658e-23
AT3G21330	basic helix-loop-helix (bHLH) DNA-binding superfamily protein(AT3G21330)	mRNA	227.04	147.48	-0.62243	0.00182514	0.0281062
AT3G21670	Major facilitator superfamily protein(AT3G21670)	mRNA	721.37	1062.76	0.559001	1.024e-05	0.000317275
AT3G21690	MATE efflux family protein(AT3G21690)	mRNA	1600.76	2501.44	0.644002	1.7781e-09	1.04354e-07
AT3G21720	isocitrate lyase(ICL)	mRNA	14781.8	31902.2	1.10984	0.000489747	0.00953487
AT3G21750	UDP-glucosyl transferase 71B1(UGT71B1)	mRNA	663.58	930.44	0.487629	5.91807e-07	2.38025e-05
AT3G21760	UDP-Glycosyltransferase superfamily protein(HYR1)	mRNA	794.08	1003.33	0.33743	0.00230156	0.0339037
AT3G22120	cell wall-plasma membrane linker protein(CWLP)	mRNA	16852.2	12814.7	-0.395134	0.00126292	0.0207128
AT3G22142	Bifunctional inhibitor/lipid-transfer protein/seed storage 2S albumin superfamily protein(AT3G22142)	mRNA	130.24	52.88	-1.30025	1.03932e-06	3.99992e-05
AT3G22200	Pyridoxal phosphate (PLP)-dependent transferases superfamily protein(POP2)	mRNA	5497.14	7938.47	0.530178	6.08665e-11	4.22913e-09
AT3G22230	Ribosomal L27e protein family(AT3G22230)	mRNA	2309.88	1863.54	-0.309773	0.000299991	0.00624945
AT3G22231	pathogen and circadian controlled 1(PCC1)	mRNA	2.94	1339.43	8.82946	1.23285e-71	1.30049e-68
AT3G22235	cysteine-rich TM module stress tolerance protein(AT3G22235)	mRNA	3.27	2344.62	9.48502	2.52674e-91	4.18844e-88
AT3G22240	cysteine-rich/transmembrane domain PCC1-like protein(AT3G22240)	mRNA	672.98	1422.94	1.08024	6.29536e-28	1.47572e-25
AT3G22550	NAD(P)H-quinone oxidoreductase subunit, putative (DUF581)(AT3G22550)	mRNA	97.99	173.03	0.820311	3.844e-05	0.00103369
AT3G22600	Bifunctional inhibitor/lipid-transfer protein/seed storage 2S albumin superfamily protein(AT3G22600)	mRNA	2492.01	2012.45	-0.308358	0.000396905	0.00798871
AT3G22660	rRNA processing protein-like protein(AT3G22660)	mRNA	488.09	354.21	-0.462564	0.000221276	0.00479474
AT3G22800	Leucine-rich repeat (LRR) family protein(AT3G22800)	mRNA	126.41	330.97	1.38864	1.89857e-13	1.73465e-11
AT3G22850	aluminum induced protein with YGL and LRDR motifs(AT3G22850)	mRNA	847.9	1042.72	0.298375	0.00181673	0.0279952
AT3G22890	ATP sulfurylase 1(APS1)	mRNA	4097.69	5431.15	0.406447	1.86356e-07	8.114e-06
AT3G22960	Pyruvate kinase family protein(PKP-ALPHA)	mRNA	6887.58	5717.65	-0.268574	0.000994371	0.0169929
AT3G23000	CBL-interacting protein kinase 7(CIPK7)	mRNA	2326.17	1941.95	-0.260454	0.00133423	0.0216528
AT3G23060	RING/U-box superfamily protein(AT3G23060)	mRNA	22.57	70	1.63263	6.76452e-08	3.18427e-06
AT3G23150	Signal transduction histidine kinase, hybrid-type, ethylene sensor(ETR2)	mRNA	374.32	246.67	-0.601692	0.000728283	0.0132144
AT3G23175	HR-like lesion-inducing protein-like protein(AT3G23175)	mRNA	155.33	682.12	2.13469	1.85961e-64	1.59837e-61
AT3G23180	HR-like lesion-inducing protein-like protein(AT3G23180)	mRNA	156.76	222.11	0.502677	0.00219011	0.0326645
AT3G23190	HR-like lesion-inducing protein-like protein(AT3G23190)	mRNA	106.31	947.92	3.15656	9.48943e-125	5.50553e-121
AT3G23390	Zinc-binding ribosomal protein family protein(AT3G23390)	mRNA	1652.3	1327.59	-0.315666	0.000541319	0.0103394
AT3G23430	phosphate 1(PHO1)	mRNA	1672.35	2182.74	0.384269	6.36189e-05	0.00159957
AT3G23530	Cyclopropane-fatty-acyl-phospholipid synthase(AT3G23530)	mRNA	2058.07	2441.33	0.246376	0.0029596	0.0412967
AT3G23560	MATE efflux family protein(ALF5)	mRNA	1131.61	1821.54	0.686774	3.58808e-15	3.68445e-13
AT3G23920	beta-amylase 1(BAM1)	mRNA	2653.52	3265.74	0.299501	0.00112904	0.0188366
AT3G23940	dehydratase family(AT3G23940)	mRNA	2303.65	1941.16	-0.247005	0.00268549	0.0383285
AT3G24170	glutathione-disulfide reductase(GR1)	mRNA	3434.12	4683.48	0.447641	2.82073e-09	1.6005e-07
AT3G24300	ammonium transporter 1;3(AMT1;3)	mRNA	588.94	992.78	0.753349	1.44349e-10	9.62617e-09
AT3G24420	alpha/beta-Hydrolases superfamily protein(AT3G24420)	mRNA	145.57	309.36	1.08753	5.58797e-12	4.33712e-10
AT3G24830	Ribosomal protein L13 family protein(AT3G24830)	mRNA	4695.23	3736.46	-0.329522	0.000215287	0.00467369
AT3G24840	Sec14p-like phosphatidylinositol transfer family protein(AT3G24840)	mRNA	445.85	575.46	0.36816	0.00225024	0.0333285
AT3G25190	Vacuolar iron transporter (VIT) family protein(AT3G25190)	mRNA	171.92	401.36	1.22311	5.1988e-14	4.98548e-12
AT3G25290	Auxin-responsive family protein(AT3G25290)	mRNA	651.61	842.96	0.371438	0.00268197	0.0383255
AT3G25520	ribosomal protein L5(ATL5)	mRNA	8325.13	7007.77	-0.248516	0.000767198	0.0137911
AT3G25585	aminoalcoholphosphotransferase(AAPT2)	mRNA	1284.55	1844.99	0.522349	2.86736e-09	1.61905e-07
AT3G25610	ATPase E1-E2 type family protein / haloacid dehalogenase-like hydrolase family protein(AT3G25610)	mRNA	271.09	470.79	0.796334	4.83159e-10	3.03866e-08
AT3G25620	ABC-2 type transporter family protein(ABCG21)	mRNA	29.7	62.75	1.07926	0.000403111	0.00809255
AT3G25860	2-oxoacid dehydrogenases acyltransferase family protein(LTA2)	mRNA	2741.86	2196.99	-0.319626	0.000312719	0.00646815
AT3G25882	NIM1-interacting 2(NIMIN-2)	mRNA	14.38	68.95	2.2612	5.04679e-11	3.52773e-09
AT3G25930	Adenine nucleotide alpha hydrolases-like superfamily protein(AT3G25930)	mRNA	540.51	776.35	0.522394	5.27282e-07	2.15055e-05
AT3G26170	cytochrome P450, family 71, subfamily B, polypeptide 19(CYP71B19)	mRNA	120.49	725.21	2.58947	9.2542e-80	1.2065e-76
AT3G26180	cytochrome P450, family 71, subfamily B, polypeptide 20(CYP71B20)	mRNA	326.86	717.56	1.13442	2.04669e-18	2.74552e-16
AT3G26210	cytochrome P450, family 71, subfamily B, polypeptide 23(CYP71B23)	mRNA	100.79	290.09	1.5252	8.39405e-15	8.39659e-13
AT3G26290	cytochrome P450, family 71, subfamily B, polypeptide 26(CYP71B26)	mRNA	107.35	195.78	0.866873	5.60597e-07	2.27047e-05
AT3G26440	transmembrane protein, putative (DUF707)(AT3G26440)	mRNA	387.35	564.25	0.542691	5.49895e-06	0.000181787
AT3G26470	Powdery mildew resistance protein, RPW8 domain-containing protein(AT3G26470)	mRNA	90.38	276.28	1.6121	2.02567e-21	3.31055e-19
AT3G26550	Cysteine/Histidine-rich C1 domain family protein(AT3G26550)	mRNA	63.3	104.74	0.726652	0.0015796	0.0250566
AT3G26590	MATE efflux family protein(AT3G26590)	mRNA	97.19	159.06	0.71067	0.000207752	0.0045441
AT3G26600	armadillo repeat only 4(ARO4)	mRNA	346.72	492.38	0.50601	7.21456e-05	0.00179644
AT3G26690	nudix hydrolase homolog 13(NUDX13)	mRNA	253.38	350.63	0.468646	0.000930445	0.0162108
AT3G26830	Cytochrome P450 superfamily protein(PAD3)	mRNA	35.63	118.84	1.73763	1.0598e-12	8.81535e-11
AT3G27070	translocase outer membrane 20-1(TOM20-1)	mRNA	4.91	125.14	4.6718	1.05765e-27	2.43019e-25
AT3G27380	succinate dehydrogenase 2-1(SDH2-1)	mRNA	2120.25	2616.62	0.303469	0.000828755	0.0147266
AT3G27473	Cysteine/Histidine-rich C1 domain family protein(AT3G27473)	mRNA	1.97	12.52	2.66584	0.00185088	0.0284459
AT3G27480	Cysteine/Histidine-rich C1 domain family protein(AT3G27480)	mRNA	1.64	11.48	2.81042	0.00208191	0.0312921
AT3G27500	Cysteine/Histidine-rich C1 domain family protein(AT3G27500)	mRNA	21.21	70.74	1.73754	4.83547e-08	2.34273e-06
AT3G27510	Cysteine/Histidine-rich C1 domain family protein(AT3G27510)	mRNA	59.17	140.46	1.24718	6.03887e-09	3.28976e-07
AT3G27880	hypothetical protein (DUF1645)(AT3G27880)	mRNA	205.5	271.49	0.401771	0.00370207	0.0491779
AT3G27950	GDSL-like Lipase/Acylhydrolase superfamily protein(AT3G27950)	mRNA	3.91	19.66	2.32873	0.000295938	0.00619282
AT3G28160	pseudo(AT3G28160)	mRNA	400.5	555.46	0.471882	0.000870355	0.01536
AT3G28210	zinc finger (AN1-like) family protein(PMZ)	mRNA	55.56	97.83	0.816192	0.000618346	0.0116041
AT3G28345	ABC transporter family protein(ABCB15)	mRNA	4064.21	6801.01	0.742775	1.18709e-12	9.83889e-11
AT3G28390	P-glycoprotein 18(ABCB18)	mRNA	0.35	15.25	5.43819	3.56844e-05	0.000965183
AT3G28510	P-loop containing nucleoside triphosphate hydrolases superfamily protein(AT3G28510)	mRNA	3.28	2620.69	9.64221	1.27069e-35	4.27376e-33
AT3G28580	P-loop containing nucleoside triphosphate hydrolases superfamily protein(AT3G28580)	mRNA	9.18	27.09	1.56041	0.00108278	0.018222
AT3G28740	Cytochrome P450 superfamily protein(CYP81D11)	mRNA	5925.86	14508	1.29175	5.73968e-60	4.16252e-57
AT3G29035	NAC domain containing protein 3(NAC3)	mRNA	311.99	469.31	0.58905	1.1857e-05	0.000357824
AT3G30390	Transmembrane amino acid transporter family protein(AT3G30390)	mRNA	8913.63	10628.2	0.253808	0.00337037	0.0457117
AT3G32980	Peroxidase superfamily protein(AT3G32980)	mRNA	14825.8	12197.3	-0.281548	0.000964458	0.016604
AT3G42180	Exostosin family protein(AT3G42180)	mRNA	17.99	39.94	1.15057	0.00287959	0.0404765
AT3G43800	glutathione S-transferase tau 27(GSTU27)	mRNA	654.82	968.06	0.564008	7.91574e-08	3.6521e-06
AT3G44190	FAD/NAD(P)-binding oxidoreductase family protein(AT3G44190)	mRNA	1689.71	3421.99	1.01806	1.66135e-28	4.10158e-26
AT3G44300	nitrilase 2(NIT2)	mRNA	2086.18	6865.45	1.71849	1.88734e-61	1.45998e-58
AT3G44550	fatty acid reductase 5(FAR5)	mRNA	58.53	107.25	0.873715	0.00163486	0.0257397
AT3G44705	pseudo(AT3G44705)	mRNA	0.17	4.58	4.71778	0.00316438	0.0436163
AT3G44710	transmembrane protein, putative (DUF247)(AT3G44710)	mRNA	8.18	29.37	1.8444	0.000131679	0.00303464
AT3G44750	histone deacetylase 3(HDA3)	mRNA	720.84	534.04	-0.432725	0.000103477	0.00247057
AT3G44990	xyloglucan endo-transglycosylase-related 8(XTH31)	mRNA	3690.7	2045.09	-0.851732	1.35884e-25	2.69527e-23
AT3G45030	Ribosomal protein S10p/S20e family protein(AT3G45030)	mRNA	1323.63	997.25	-0.408466	1.66965e-05	0.00048374
AT3G45530	Cysteine/Histidine-rich C1 domain family protein(AT3G45530)	mRNA	77.88	136.56	0.810133	0.000211856	0.00462515
AT3G45650	nitrate excretion transporter1(NAXT1)	mRNA	181.88	276.47	0.604118	0.000275756	0.00583362
AT3G45700	Major facilitator superfamily protein(AT3G45700)	mRNA	344.37	224.96	-0.614272	1.69822e-05	0.000489722
AT3G45710	Major facilitator superfamily protein(AT3G45710)	mRNA	520.32	713.08	0.454662	0.00021217	0.00462765
AT3G45720	Major facilitator superfamily protein(AT3G45720)	mRNA	0.65	21.34	5.02618	9.11676e-06	0.000284372
AT3G45730	uncharacterized protein(AT3G45730)	mRNA	315.84	181.4	-0.799967	1.14885e-07	5.11732e-06
AT3G45840	Cysteine/Histidine-rich C1 domain family protein(AT3G45840)	mRNA	18.65	39.47	1.08177	0.00328476	0.0448673
AT3G46040	ribosomal protein S15A D(RPS15AD)	mRNA	925.12	734.87	-0.332146	0.00131438	0.0214506
AT3G46190	TRAF-like family protein(AT3G46190)	mRNA	0.35	38.03	6.75798	6.35578e-08	3.01018e-06
AT3G46270	receptor protein kinase-like protein(AT3G46270)	mRNA	47.93	177.68	1.89027	5.41622e-16	5.84625e-14
AT3G46280	kinase-like protein(AT3G46280)	mRNA	534.94	792.57	0.567171	7.66373e-07	3.01956e-05
AT3G46640	Homeodomain-like superfamily protein(PCL1)	mRNA	1357.35	1655.73	0.286669	0.00227092	0.0335676
AT3G46670	UDP-glucosyl transferase 76E11(UGT76E11)	mRNA	235.55	381.13	0.694257	1.24745e-07	5.54589e-06
AT3G46690	UDP-Glycosyltransferase superfamily protein(AT3G46690)	mRNA	124.36	182.35	0.552126	0.00254303	0.0367015
AT3G46900	copper transporter 2(COPT2)	mRNA	117.3	212.06	0.854269	1.39951e-06	5.20486e-05
AT3G47040	Glycosyl hydrolase family protein(AT3G47040)	mRNA	46.17	264.2	2.51662	2.26478e-35	7.50841e-33
AT3G47050	Glycosyl hydrolase family protein(AT3G47050)	mRNA	6.21	91.98	3.88875	1.90005e-21	3.12726e-19
AT3G47340	glutamine-dependent asparagine synthase 1(ASN1)	mRNA	3931.07	1200.85	-1.71086	7.18494e-06	0.000231907
AT3G47370	Ribosomal protein S10p/S20e family protein(AT3G47370)	mRNA	1415.94	1118.78	-0.339833	0.000405714	0.00813778
AT3G47480	Calcium-binding EF-hand family protein(AT3G47480)	mRNA	0.66	8.47	3.68829	0.00350146	0.0471063
AT3G47730	ATP-binding cassette A2(ABCA2)	mRNA	1961.65	2658.48	0.438534	1.08048e-07	4.85006e-06
AT3G47780	ABC2 homolog 6(ABCA7)	mRNA	205.91	360	0.805959	2.83999e-09	1.6075e-07
AT3G47960	Major facilitator superfamily protein(GTR1)	mRNA	814.14	1209.29	0.570824	8.04077e-06	0.000255619
AT3G48080	alpha/beta-Hydrolases superfamily protein(AT3G48080)	mRNA	70.71	188.73	1.4164	5.36451e-12	4.19172e-10
AT3G48100	response regulator 5(RR5)	mRNA	359.04	229.67	-0.644562	3.06131e-05	0.000839761
AT3G48350	Cysteine proteinases superfamily protein(CEP3)	mRNA	524.9	761.54	0.536876	0.00036553	0.00743458
AT3G48390	MA3 domain-containing protein(AT3G48390)	mRNA	136.48	60.26	-1.17953	5.80713e-06	0.000190079
AT3G48580	xyloglucan endotransglucosylase/hydrolase 11(XTH11)	mRNA	18.65	38.9	1.06011	0.00337416	0.0457117
AT3G48700	carboxyesterase 13(CXE13)	mRNA	273.62	409.35	0.581151	0.000153684	0.00348295
AT3G48850	phosphate transporter 3;2(PHT3;2)	mRNA	5.88	29.11	2.30789	9.52528e-06	0.000296318
AT3G48920	myb domain protein 45(MYB45)	mRNA	94.67	161.25	0.768436	7.04466e-05	0.0017617
AT3G49010	breast basic conserved 1(BBC1)	mRNA	6398.81	5387.16	-0.248278	0.00316499	0.0436163
AT3G49120	peroxidase CB(PRXCB)	mRNA	6392.03	14143.5	1.1458	7.13467e-37	2.5087e-34
AT3G49160	pyruvate kinase family protein(AT3G49160)	mRNA	344.17	492.5	0.517009	1.20057e-05	0.000361371
AT3G49210	O-acyltransferase (WSD1-like) family protein(AT3G49210)	mRNA	363.38	479.4	0.399762	0.000938639	0.0163169
AT3G49260	IQ-domain 21(iqd21)	mRNA	752.53	611.61	-0.299127	0.00272763	0.0387183
AT3G49570	response to low sulfur 3(LSU3)	mRNA	23.89	102.88	2.1064	5.28225e-13	4.55707e-11
AT3G49580	response to low sulfur 1(LSU1)	mRNA	37.29	133.53	1.84013	2.46564e-14	2.4042e-12
AT3G49910	Translation protein SH3-like family protein(AT3G49910)	mRNA	6383.65	5318.09	-0.263473	0.000557621	0.0105898
AT3G50140	transmembrane protein, putative (DUF247)(AT3G50140)	mRNA	58.99	132.98	1.17261	8.47895e-07	3.30707e-05
AT3G50190	transmembrane protein, putative (DUF247)(AT3G50190)	mRNA	20.04	66.79	1.7371	9.64148e-08	4.37011e-06
AT3G50200	hypothetical protein (DUF247)(AT3G50200)	mRNA	3.94	33.25	3.07789	5.85542e-08	2.78457e-06
AT3G50260	cooperatively regulated by ethylene and jasmonate 1(CEJ1)	mRNA	154.27	315.95	1.03424	3.89235e-11	2.73727e-09
AT3G50470	homolog of RPW8 3(HR3)	mRNA	1.65	11.18	2.764	0.00282499	0.0397813
AT3G50760	galacturonosyltransferase-like 2(GATL2)	mRNA	96.28	159.43	0.727688	0.000192956	0.00424941
AT3G50910	netrin receptor DCC(AT3G50910)	mRNA	536.02	729.96	0.445531	6.24305e-05	0.00157824
AT3G50930	cytochrome BC1 synthesi(BCS1)	mRNA	219.83	356.98	0.699495	3.27991e-05	0.00089339
AT3G50950	HOPZ-ACTIVATED RESISTANCE 1(ZAR1)	mRNA	371.95	729.28	0.97135	1.88317e-16	2.12149e-14
AT3G51330	Eukaryotic aspartyl protease family protein(AT3G51330)	mRNA	772.29	1185.85	0.618708	1.59309e-09	9.45547e-08
AT3G51430	Calcium-dependent phosphotriesterase superfamily protein(YLS2)	mRNA	446.41	701.52	0.652106	3.11739e-09	1.75595e-07
AT3G51440	Calcium-dependent phosphotriesterase superfamily protein(AT3G51440)	mRNA	161.28	225.92	0.486257	0.0023351	0.0343414
AT3G51600	lipid transfer protein 5(LTP5)	mRNA	3675.32	2686.84	-0.451957	9.1485e-05	0.00221617
AT3G51895	sulfate transporter 3;1(SULTR3;1)	mRNA	278.21	406.29	0.546321	8.20542e-05	0.00201463
AT3G52360	uncharacterized protein(AT3G52360)	mRNA	451.49	793.99	0.814423	7.3248e-08	3.39973e-06
AT3G52380	chloroplast RNA-binding protein 33(CP33)	mRNA	4065.11	3422.7	-0.248158	0.000983477	0.0168688
AT3G52400	syntaxin of plants 122(SYP122)	mRNA	335.01	499.06	0.574991	7.45275e-06	0.000240217
AT3G52430	alpha/beta-Hydrolases superfamily protein(PAD4)	mRNA	129.3	229.85	0.829946	1.32323e-06	4.96895e-05
AT3G52590	ubiquitin extension protein 1(UBQ1)	mRNA	4554.45	3807.85	-0.258299	0.00206139	0.0310238
AT3G52780	Purple acid phosphatases superfamily protein(PAP20)	mRNA	103.33	174.52	0.756124	5.68605e-05	0.00145969
AT3G52840	beta-galactosidase 2(BGAL2)	mRNA	1615.99	1058.69	-0.610137	3.33602e-06	0.000116245
AT3G52880	monodehydroascorbate reductase 1(MDAR1)	mRNA	6057.91	7179.16	0.244995	0.000970539	0.0166963
AT3G53020	Ribosomal protein L24e family protein(STV1)	mRNA	3236.23	2545.56	-0.346328	6.27364e-05	0.00158253
AT3G53150	UDP-glucosyl transferase 73D1(UGT73D1)	mRNA	34.36	136.27	1.98754	6.68596e-17	7.6434e-15
AT3G53230	ATPase, AAA-type, CDC48 protein(AtCDC48B)	mRNA	1058.27	1319.03	0.317773	0.000453142	0.00892706
AT3G53260	phenylalanine ammonia-lyase 2(PAL2)	mRNA	2514.35	3769.67	0.584251	1.75657e-09	1.03464e-07
AT3G53420	plasma membrane intrinsic protein 2A(PIP2A)	mRNA	25520.7	19084.8	-0.419244	2.3224e-06	8.34302e-05
AT3G53480	pleiotropic drug resistance 9(ABCG37)	mRNA	3586.99	7884.14	1.13618	1.0091e-31	3.00233e-29
AT3G53900	uracil phosphoribosyltransferase(UPP)	mRNA	750.54	591.04	-0.344684	0.000695851	0.012796
AT3G53980	Bifunctional inhibitor/lipid-transfer protein/seed storage 2S albumin superfamily protein(AT3G53980)	mRNA	1447.29	2384.58	0.720383	1.46204e-12	1.19471e-10
AT3G54040	PAR1 protein(AT3G54040)	mRNA	335.09	882.68	1.39734	1.39449e-28	3.55625e-26
AT3G54150	S-adenosyl-L-methionine-dependent methyltransferases superfamily protein(AT3G54150)	mRNA	14.69	50.39	1.77825	4.28698e-06	0.000145877
AT3G54270	sucrose-6F-phosphate phosphohydrolase family protein(AT3G54270)	mRNA	86.51	161.26	0.89836	4.89303e-06	0.00016362
AT3G54420	homolog of carrot EP3-3 chitinase(EP3)	mRNA	93.22	140.69	0.593782	0.0013638	0.0220863
AT3G54640	tryptophan synthase alpha chain(TSA1)	mRNA	1173.8	1580.08	0.428813	5.42462e-06	0.000179585
AT3G55010	phosphoribosylformylglycinamidine cyclo-ligase, chloroplast / phosphoribosyl-aminoimidazole synthetase / AIR synthase (PUR5)(PUR5)	mRNA	508.25	373.91	-0.442821	0.000116192	0.00273748
AT3G55110	ABC-2 type transporter family protein(ABCG18)	mRNA	36.4	68.02	0.902049	0.00123049	0.0203246
AT3G55130	white-brown complex homolog 19(ABCG19)	mRNA	1077.93	1310.1	0.281408	0.00357642	0.0479758
AT3G55430	O-Glycosyl hydrolases family 17 protein(AT3G55430)	mRNA	2134.99	2974.4	0.478366	2.30235e-07	9.93134e-06
AT3G55740	proline transporter 2(PROT2)	mRNA	315.63	432.12	0.453178	0.000377044	0.00763531
AT3G55750	Ribosomal protein L35Ae family protein(AT3G55750)	mRNA	2013.65	1692.95	-0.250267	0.00230242	0.0339037
AT3G55880	Alpha/beta hydrolase related protein(SUE4)	mRNA	290	484.8	0.741357	1.04425e-07	4.72398e-06
AT3G56070	rotamase cyclophilin 2(ROC2)	mRNA	687.79	535.54	-0.36098	0.00172781	0.0270015
AT3G56080	S-adenosyl-L-methionine-dependent methyltransferases superfamily protein(AT3G56080)	mRNA	348.02	462.43	0.410085	0.00272781	0.0387183
AT3G56130	biotin/lipoyl attachment domain-containing protein(AT3G56130)	mRNA	1933.76	1580.42	-0.291098	0.00374374	0.0496013
AT3G56200	Transmembrane amino acid transporter family protein(AT3G56200)	mRNA	545.66	908.6	0.735633	1.38283e-11	1.03855e-09
AT3G56240	copper chaperone(CCH)	mRNA	2988.9	4881.71	0.707771	1.05529e-17	1.32379e-15
AT3G56310	Melibiase family protein(AT3G56310)	mRNA	2463.46	3202.31	0.37843	8.99842e-07	3.48625e-05
AT3G56400	WRKY DNA-binding protein 70(WRKY70)	mRNA	45.19	590.44	3.70772	7.77825e-94	1.38854e-90
AT3G56980	basic helix-loop-helix (bHLH) DNA-binding superfamily protein(bHLH39)	mRNA	24.87	79.85	1.68266	4.00882e-09	2.22566e-07
AT3G57150	homologue of NAP57(NAP57)	mRNA	2176.66	1672.17	-0.380399	0.000213578	0.00464091
AT3G57380	Glycosyltransferase family 61 protein(AT3G57380)	mRNA	91.84	142.1	0.629755	0.000953331	0.0164858
AT3G57490	Ribosomal protein S5 family protein(AT3G57490)	mRNA	379.61	281.02	-0.433845	0.000711422	0.0130102
AT3G57520	seed imbibition 2(SIP2)	mRNA	1138	1416.62	0.315954	0.000698546	0.0128162
AT3G57540	Remorin family protein(AT3G57540)	mRNA	190.34	80.78	-1.23645	1.32349e-10	8.87694e-09
AT3G57700	Protein kinase superfamily protein(AT3G57700)	mRNA	2.95	13.24	2.16482	0.00368024	0.0489721
AT3G58190	lateral organ boundaries-domain 29(LBD29)	mRNA	16.77	3.73	-2.1688	0.00124877	0.0205387
AT3G58610	ketol-acid reductoisomerase(AT3G58610)	mRNA	13425.9	9899.8	-0.439552	1.39229e-07	6.15445e-06
AT3G58700	Ribosomal L5P family protein(AT3G58700)	mRNA	739.06	559.25	-0.402206	0.00018246	0.00404426
AT3G58750	citrate synthase 2(CSY2)	mRNA	1437.11	1790.05	0.316834	0.000108105	0.00256524
AT3G58810	metal tolerance protein A2(MTPA2)	mRNA	72.09	215.66	1.58089	8.0647e-18	1.03402e-15
AT3G59010	pectin methylesterase 61(PME61)	mRNA	218.74	331.95	0.601724	3.45283e-05	0.000938288
AT3G59140	multidrug resistance-associated protein 14(ABCC10)	mRNA	592.99	1372.28	1.21051	5.0345e-30	1.42483e-27
AT3G59700	lectin-receptor kinase(HLECRK)	mRNA	146.25	241.48	0.723485	1.38072e-05	0.000411327
AT3G59930	defensin-like protein(AT3G59930)	mRNA	263.49	67.06	-1.97433	2.83033e-21	4.59324e-19
AT3G60160	multidrug resistance-associated protein 9(ABCC9)	mRNA	30.1	56.18	0.900303	0.00273425	0.0387385
AT3G60245	Zinc-binding ribosomal protein family protein(AT3G60245)	mRNA	4349.41	3354.79	-0.374595	4.77732e-06	0.000160911
AT3G60450	Phosphoglycerate mutase family protein(AT3G60450)	mRNA	1022.01	1576.67	0.625466	9.44731e-13	7.94361e-11
AT3G60470	transmembrane protein, putative (DUF247)(AT3G60470)	mRNA	0.18	14.42	6.33515	1.99855e-06	7.25826e-05
AT3G60530	GATA transcription factor 4(GATA4)	mRNA	1516.11	884.59	-0.777294	1.59318e-11	1.19267e-09
AT3G60770	Ribosomal protein S13/S15(AT3G60770)	mRNA	3299.9	2649.83	-0.316525	0.00030133	0.00626048
AT3G61060	phloem protein 2-A13(PP2-A13)	mRNA	368.25	198.51	-0.891438	1.71145e-06	6.32445e-05
AT3G61110	ribosomal protein S27(RS27A)	mRNA	1915.32	1518.65	-0.334793	0.000236851	0.00508003
AT3G61430	plasma membrane intrinsic protein 1A(PIP1A)	mRNA	17724.9	13780.2	-0.363181	2.50222e-05	0.000699628
AT3G61620	3'-5'-exoribonuclease family protein(RRP41)	mRNA	221.98	160.5	-0.467892	0.00329075	0.0449226
AT3G61630	cytokinin response factor 6(CRF6)	mRNA	412.47	227.91	-0.85579	9.68443e-10	5.89886e-08
AT3G61750	Cytochrome b561/ferric reductase transmembrane with DOMON related domain-containing protein(AT3G61750)	mRNA	336.26	457.3	0.443594	0.000768118	0.013797
AT3G61830	auxin response factor 18(ARF18)	mRNA	366.93	280.4	-0.387985	0.00350785	0.0471474
AT3G61990	S-adenosyl-L-methionine-dependent methyltransferases superfamily protein(OMTF3)	mRNA	762.14	931.98	0.290244	0.00260672	0.0374576
AT3G62530	ARM repeat superfamily protein(AT3G62530)	mRNA	2869.2	2311.24	-0.311982	0.000299217	0.00623892
AT3G62580	Late embryogenesis abundant protein (LEA) family protein(AT3G62580)	mRNA	1215.52	1571.92	0.37095	1.93658e-05	0.000554157
AT3G62630	stress response NST1-like protein (DUF1645)(AT3G62630)	mRNA	543.24	689.38	0.343713	0.00160924	0.0253879
AT3G62780	Calcium-dependent lipid-binding (CaLB domain) family protein(AT3G62780)	mRNA	26.19	62.61	1.25753	3.40511e-05	0.000926406
AT3G62870	Ribosomal protein L7Ae/L30e/S12e/Gadd45 family protein(AT3G62870)	mRNA	6188.1	4851.6	-0.351035	3.13811e-06	0.000109843
AT3G63110	isopentenyltransferase 3(IPT3)	mRNA	247.7	155.52	-0.671519	9.95991e-05	0.00239027
AT3G63200	PATATIN-like protein 9(PLP9)	mRNA	1191.07	947.13	-0.33062	0.000322281	0.00663636
AT3G63380	ATPase E1-E2 type family protein / haloacid dehalogenase-like hydrolase family protein(AT3G63380)	mRNA	107.85	183.07	0.763358	4.6899e-05	0.0012326
AT3G63470	serine carboxypeptidase-like 40(scpl40)	mRNA	656.21	866.55	0.401139	0.000620965	0.0116403
AT4G01070	UDP-Glycosyltransferase superfamily protein(GT72B1)	mRNA	1087.41	2031.43	0.901601	6.09165e-24	1.14007e-21
AT4G01310	Ribosomal L5P family protein(AT4G01310)	mRNA	7979.88	6749.79	-0.241524	0.00279754	0.0395628
AT4G01430	nodulin MtN21 /EamA-like transporter family protein(UMAMIT29)	mRNA	162.54	86.41	-0.911531	1.07856e-05	0.000331524
AT4G01450	nodulin MtN21 /EamA-like transporter family protein(UMAMIT30)	mRNA	250.74	331.64	0.403406	0.00186053	0.0285564
AT4G01870	tolB protein-like protein(AT4G01870)	mRNA	1751.49	4071.19	1.21687	1.01347e-25	2.06311e-23
AT4G01920	Cysteine/Histidine-rich C1 domain family protein(AT4G01920)	mRNA	107.04	203.69	0.928221	4.56953e-08	2.22317e-06
AT4G02050	sugar transporter protein 7(STP7)	mRNA	732.98	927.48	0.339534	0.00130756	0.0213694
AT4G02100	Heat shock protein DnaJ with tetratricopeptide repeat-containing protein(AT4G02100)	mRNA	787.44	1081.77	0.458166	5.58696e-06	0.00018391
AT4G02270	root hair specific 13(RHS13)	mRNA	188.92	88.6	-1.09236	3.11207e-07	1.31313e-05
AT4G02280	sucrose synthase 3(SUS3)	mRNA	580.9	1059.85	0.867506	4.36398e-16	4.73247e-14
AT4G02410	Concanavalin A-like lectin protein kinase family protein(AT4G02410)	mRNA	187.67	284.88	0.602165	0.000117169	0.0027466
AT4G02520	glutathione S-transferase PHI 2(GSTF2)	mRNA	4276.07	8019.94	0.907305	2.99853e-15	3.10655e-13
AT4G02700	sulfate transporter 3;2(SULTR3;2)	mRNA	573.44	792.38	0.466561	5.52694e-05	0.00142199
AT4G02850	phenazine biosynthesis PhzC/PhzF family protein(AT4G02850)	mRNA	87.33	39.62	-1.14021	8.86048e-06	0.000277497
AT4G02940	oxidoreductase, 2OG-Fe(II) oxygenase family protein(AT4G02940)	mRNA	1638.12	3111.45	0.925545	8.18454e-20	1.18712e-17
AT4G03260	Outer arm dynein light chain 1 protein(AT4G03260)	mRNA	2575.81	3073.48	0.254846	0.00285662	0.0401779
AT4G03280	photosynthetic electron transfer C(PETC)	mRNA	6543.62	5180.1	-0.337108	0.00108463	0.0182399
AT4G03440	Ankyrin repeat family protein(AT4G03440)	mRNA	61.8	114.28	0.886994	4.76087e-05	0.0012487
AT4G03820	transmembrane protein, putative (DUF3537)(AT4G03820)	mRNA	331.08	494.84	0.579768	3.62118e-05	0.000977171
AT4G04450	WRKY family transcription factor(WRKY42)	mRNA	19.32	67.16	1.79744	4.25356e-08	2.08694e-06
AT4G04610	APS reductase 1(APR1)	mRNA	594.27	1034.48	0.799703	3.37406e-17	4.01548e-15
AT4G04695	calcium-dependent protein kinase 31(CPK31)	mRNA	168.97	281.62	0.736956	8.77045e-07	3.41503e-05
AT4G04700	calcium-dependent protein kinase 27(CPK27)	mRNA	106.28	393.73	1.88934	1.26157e-33	3.95638e-31
AT4G04710	calcium-dependent kinase-like protein(CPK22)	mRNA	2.94	100.34	5.09247	1.05682e-20	1.62422e-18
AT4G04830	methionine sulfoxide reductase B5(MSRB5)	mRNA	536.61	806.66	0.58809	5.10929e-07	2.0949e-05
AT4G05020	NAD(P)H dehydrogenase B2(NDB2)	mRNA	922.76	1443.73	0.645781	2.1247e-12	1.70615e-10
AT4G05100	myb domain protein 74(MYB74)	mRNA	251.98	174.17	-0.532816	0.000276911	0.00584738
AT4G05170	basic helix-loop-helix (bHLH) DNA-binding superfamily protein(AT4G05170)	mRNA	23.19	45.65	0.977382	0.00331702	0.0452014
AT4G05200	cysteine-rich RLK (RECEPTOR-like protein kinase) 25(CRK25)	mRNA	165.94	230.74	0.47559	0.00212359	0.0318155
AT4G05410	Transducin/WD40 repeat-like superfamily protein(YAO)	mRNA	420.96	322.48	-0.384476	0.00239874	0.0351658
AT4G06744	Leucine-rich repeat (LRR) family protein(AT4G06744)	mRNA	1065.23	1432.48	0.427347	5.35509e-05	0.00138855
AT4G07950	DNA-directed RNA polymerase, subunit M, archaeal(AT4G07950)	mRNA	227.63	164.36	-0.469833	0.00323762	0.0443801
AT4G08150	homeobox knotted-like protein(KNAT1)	mRNA	1598.23	2020.31	0.338102	0.000189849	0.00419202
AT4G08400	Proline-rich extensin-like family protein(AT4G08400)	mRNA	71.61	32.47	-1.14102	0.00195251	0.0297713
AT4G08410	Proline-rich extensin-like family protein(AT4G08410)	mRNA	107.84	41.64	-1.37282	4.55147e-07	1.88618e-05
AT4G08555	uncharacterized protein(AT4G08555)	mRNA	64.26	142.27	1.14673	1.97282e-05	0.000563342
AT4G08770	Peroxidase superfamily protein(Prx37)	mRNA	70.95	158.12	1.15616	2.33215e-08	1.18429e-06
AT4G09160	SEC14 cytosolic factor family protein / phosphoglyceride transfer family protein(AT4G09160)	mRNA	1006.05	765.56	-0.394119	0.00011853	0.00277012
AT4G09320	nucleoside diphosphate kinase(NDPK1)	mRNA	4210.33	3367.27	-0.322351	0.000394992	0.0079571
AT4G09770	TRAF-like family protein(AT4G09770)	mRNA	15.33	121.48	2.9862	3.26525e-22	5.57182e-20
AT4G09780	TRAF-like family protein(AT4G09780)	mRNA	0.98	51.02	5.70188	1.88392e-10	1.24559e-08
AT4G10450	Ribosomal protein L6 family(AT4G10450)	mRNA	747.35	535.8	-0.480096	1.46935e-05	0.000433921
AT4G10480	Nascent polypeptide-associated complex (NAC), alpha subunit family protein(AT4G10480)	mRNA	3746.88	3156.85	-0.247203	0.00189911	0.0290716
AT4G10500	2-oxoglutarate (2OG) and Fe(II)-dependent oxygenase superfamily protein(AT4G10500)	mRNA	7.21	254.78	5.14324	1.05858e-48	5.84918e-46
AT4G10720	Ankyrin repeat family protein(AT4G10720)	mRNA	9.46	36.17	1.93512	1.17827e-05	0.000356044
AT4G10730	Protein kinase superfamily protein(AT4G10730)	mRNA	952.65	1148.66	0.269935	0.00360291	0.0482391
AT4G10860	uncharacterized protein(AT4G10860)	mRNA	4.59	155.71	5.08563	2.66929e-31	7.84129e-29
AT4G10955	alpha/beta-Hydrolases superfamily protein(AT4G10955)	mRNA	115.82	71.58	-0.694219	0.00159445	0.0251716
AT4G11190	Disease resistance-responsive (dirigent-like protein) family protein(AT4G11190)	mRNA	837.18	518.04	-0.692481	6.8353e-10	4.23005e-08
AT4G11211	uncharacterized protein(AT4G11211)	mRNA	1108.81	785.72	-0.496918	1.4874e-05	0.00043793
AT4G11290	Peroxidase superfamily protein(AT4G11290)	mRNA	785.75	1283.83	0.708316	3.35806e-11	2.37593e-09
AT4G11600	glutathione peroxidase 6(GPX6)	mRNA	2497.94	3750.89	0.586495	5.6389e-12	4.36206e-10
AT4G11650	osmotin 34(OSM34)	mRNA	509.24	1917.01	1.91243	1.18692e-46	6.40575e-44
AT4G11655	Uncharacterized protein family (UPF0497)(AT4G11655)	mRNA	4.9	36.63	2.90162	3.15395e-08	1.58086e-06
AT4G12290	Copper amine oxidase family protein(AT4G12290)	mRNA	61.23	238.72	1.96311	1.12693e-26	2.51468e-24
AT4G12330	cytochrome P450, family 706, subfamily A, polypeptide 7(CYP706A7)	mRNA	211.12	139.47	-0.598037	0.000462461	0.0090798
AT4G12470	azelaic acid induced 1(AZI1)	mRNA	2300.7	1758.65	-0.387606	0.00323567	0.0443796
AT4G12480	Bifunctional inhibitor/lipid-transfer protein/seed storage 2S albumin superfamily protein(EARLI1)	mRNA	131.01	56.92	-1.20258	3.35459e-08	1.6706e-06
AT4G12545	Bifunctional inhibitor/lipid-transfer protein/seed storage 2S albumin superfamily protein(AT4G12545)	mRNA	360.74	242.52	-0.572829	0.00110101	0.0184658
AT4G12550	Auxin-Induced in Root cultures 1(AIR1)	mRNA	340.12	164.78	-1.04551	5.54605e-08	2.65375e-06
AT4G12600	Ribosomal protein L7Ae/L30e/S12e/Gadd45 family protein(AT4G12600)	mRNA	744.47	543.77	-0.453212	7.85962e-06	0.000250891
AT4G13030	P-loop containing nucleoside triphosphate hydrolases superfamily protein(AT4G13030)	mRNA	173.51	249.8	0.525696	0.000402333	0.00808392
AT4G13170	Ribosomal protein L13 family protein(AT4G13170)	mRNA	1124.42	831.6	-0.43522	7.97941e-06	0.000254017
AT4G13180	NAD(P)-binding Rossmann-fold superfamily protein(AT4G13180)	mRNA	2355.87	5279.09	1.16403	4.90864e-46	2.58897e-43
AT4G13310	cytochrome P450, family 71, subfamily A, polypeptide 20(CYP71A20)	mRNA	5.91	25.07	2.08561	0.000126219	0.0029204
AT4G13510	ammonium transporter 1;1(AMT1;1)	mRNA	1105.51	1738.99	0.653534	2.1372e-10	1.39713e-08
AT4G13580	Disease resistance-responsive (dirigent-like protein) family protein(AT4G13580)	mRNA	860.21	1103.7	0.359586	0.000130899	0.00301966
AT4G13770	cytochrome P450, family 83, subfamily A, polypeptide 1(CYP83A1)	mRNA	16.73	44.07	1.39761	0.000250296	0.00534372
AT4G13890	Pyridoxal phosphate (PLP)-dependent transferases superfamily protein(EDA36)	mRNA	29.46	582.42	4.30501	1.06691e-109	3.09498e-106
AT4G13920	receptor like protein 50(RLP50)	mRNA	16.36	61.85	1.91894	1.73725e-08	8.95919e-07
AT4G14130	xyloglucan endotransglucosylase/hydrolase 15(XTH15)	mRNA	7058.84	4342.97	-0.700749	0.00251635	0.0363963
AT4G14320	Zinc-binding ribosomal protein family protein(AT4G14320)	mRNA	1591.35	1273.8	-0.321111	0.00167743	0.0262672
AT4G14365	uncharacterized protein(XBAT34)	mRNA	31.74	84.44	1.4119	1.06579e-07	4.8027e-06
AT4G14390	Ankyrin repeat family protein(AT4G14390)	mRNA	16.69	193.91	3.53839	1.47062e-40	6.22219e-38
AT4G14690	Chlorophyll A-B binding family protein(ELIP2)	mRNA	429.52	813.61	0.921633	9.6706e-17	1.09476e-14
AT4G15000	Ribosomal L27e protein family(AT4G15000)	mRNA	5145.37	4127.82	-0.317892	7.51097e-05	0.00186226
AT4G15233	ABC-2 and Plant PDR ABC-type transporter family protein(ABCG42)	mRNA	305.66	216.76	-0.495816	0.000813078	0.0144702
AT4G15300	cytochrome P450, family 702, subfamily A, polypeptide 2(CYP702A2)	mRNA	12.82	65.45	2.35186	2.15248e-10	1.39923e-08
AT4G15310	cytochrome P450, family 702, subfamily A, polypeptide 3(CYP702A3)	mRNA	0.35	47.63	7.08189	7.41955e-09	3.96741e-07
AT4G15340	pentacyclic triterpene synthase 1(PEN1)	mRNA	295.99	402.17	0.44229	0.000542468	0.0103528
AT4G15380	cytochrome P450, family 705, subfamily A, polypeptide 4(CYP705A4)	mRNA	49.25	116.63	1.24374	2.45833e-07	1.05649e-05
AT4G15490	UDP-Glycosyltransferase superfamily protein(UGT84A3)	mRNA	99.61	327.16	1.71568	4.35343e-28	1.03231e-25
AT4G15550	indole-3-acetate beta-D-glucosyltransferase(IAGLU)	mRNA	1325.47	2806.91	1.08248	1.50336e-33	4.6518e-31
AT4G15610	Uncharacterized protein family (UPF0497)(AT4G15610)	mRNA	2118.23	3186.99	0.589332	3.29417e-13	2.91785e-11
AT4G15690	Thioredoxin superfamily protein(AT4G15690)	mRNA	51.24	24.31	-1.07583	0.0017266	0.0270009
AT4G15700	Thioredoxin superfamily protein(AT4G15700)	mRNA	38.71	15.61	-1.31048	0.000777117	0.0139125
AT4G15740	Calcium-dependent lipid-binding (CaLB domain) family protein(AT4G15740)	mRNA	27.09	51.84	0.936394	0.00369716	0.0491409
AT4G15760	monooxygenase 1(MO1)	mRNA	3399.48	4777.05	0.490805	1.56206e-06	5.80012e-05
AT4G15765	FAD/NAD(P)-binding oxidoreductase family protein(AT4G15765)	mRNA	74.31	118.49	0.673185	0.0021058	0.0316102
AT4G16190	Papain family cysteine protease(AT4G16190)	mRNA	6563.81	9350.84	0.510563	1.19018e-09	7.17419e-08
AT4G16260	Glycosyl hydrolase superfamily protein(AT4G16260)	mRNA	2636.35	4005.74	0.603529	8.91702e-11	6.06854e-09
AT4G16500	Cystatin/monellin superfamily protein(AT4G16500)	mRNA	1050.13	807.04	-0.379863	0.000400831	0.00806074
AT4G16640	Matrixin family protein(AT4G16640)	mRNA	45.56	20.32	-1.16478	0.000731153	0.0132355
AT4G16690	methyl esterase 16(MES16)	mRNA	346.9	459.37	0.405136	0.00347597	0.046872
AT4G16720	Ribosomal protein L23/L15e family protein(AT4G16720)	mRNA	4972.55	3916.07	-0.344577	5.5382e-05	0.00142331
AT4G17340	tonoplast intrinsic protein 2;2(TIP2;2)	mRNA	10116.1	5031.3	-1.00765	1.33273e-25	2.66627e-23
AT4G17390	Ribosomal protein L23/L15e family protein(AT4G17390)	mRNA	7249.21	5652.39	-0.358962	0.000116308	0.00273748
AT4G17470	alpha/beta-Hydrolases superfamily protein(AT4G17470)	mRNA	712.16	532.25	-0.420102	0.000276267	0.0058391
AT4G17560	Ribosomal protein L19 family protein(AT4G17560)	mRNA	2840.2	2332.83	-0.283908	0.00305197	0.0423861
AT4G17670	senescence-associated family protein (DUF581)(AT4G17670)	mRNA	34.57	64.02	0.888876	0.0027222	0.0386858
AT4G17785	myb domain protein 39(MYB39)	mRNA	12.17	43.4	1.83473	6.69706e-06	0.000217369
AT4G17840	CAAX protease self-immunity protein(AT4G17840)	mRNA	277.44	445.27	0.682534	7.60103e-07	2.99995e-05
AT4G17900	PLATZ transcription factor family protein(AT4G17900)	mRNA	836.77	1094.97	0.387995	8.32551e-05	0.00204023
AT4G18010	myo-inositol polyphosphate 5-phosphatase 2(IP5PII)	mRNA	552.54	776.51	0.490927	1.69125e-05	0.000489386
AT4G18020	CheY-like two-component responsive regulator family protein(APRR2)	mRNA	1013.48	1349.31	0.4129	1.1743e-05	0.000355306
AT4G18100	Ribosomal protein L32e(AT4G18100)	mRNA	3767.92	3143.63	-0.261338	0.00271246	0.0385948
AT4G18360	Aldolase-type TIM barrel family protein(GOX3)	mRNA	391.2	736.99	0.913733	5.3148e-17	6.19802e-15
AT4G18510	CLAVATA3/ESR-related 2(CLE2)	mRNA	80.74	26.09	-1.62964	1.6359e-08	8.47417e-07
AT4G18730	ribosomal protein L16B(RPL16B)	mRNA	3268.28	2645.13	-0.305197	0.000512524	0.00991178
AT4G18880	heat shock transcription factor A4A(HSF A4A)	mRNA	170.75	248.87	0.543527	0.00109056	0.0183263
AT4G18910	NOD26-like intrinsic protein 1;2(NIP1;2)	mRNA	258.33	385.43	0.577279	1.93443e-05	0.000554157
AT4G18930	RNA ligase/cyclic nucleotide phosphodiesterase family protein(AT4G18930)	mRNA	586.85	933.82	0.67015	1.83561e-09	1.06765e-07
AT4G18950	Integrin-linked protein kinase family(AT4G18950)	mRNA	495.05	643.07	0.377395	0.000426915	0.00846065
AT4G19200	proline-rich family protein(AT4G19200)	mRNA	2490.6	3009.72	0.273134	0.0010682	0.0180027
AT4G19230	cytochrome P450, family 707, subfamily A, polypeptide 1(CYP707A1)	mRNA	600.16	1112.67	0.890605	1.18251e-14	1.17276e-12
AT4G19660	NPR1-like protein 4(NPR4)	mRNA	315.55	682.3	1.11252	1.77158e-22	3.04541e-20
AT4G19670	RING/U-box superfamily protein(AT4G19670)	mRNA	973.42	1422.76	0.547559	2.55223e-10	1.64985e-08
AT4G19720	Glycosyl hydrolase family protein with chitinase insertion domain-containing protein(AT4G19720)	mRNA	14.37	152.53	3.40836	7.35418e-29	1.93941e-26
AT4G19730	Glycosyl hydrolase superfamily protein(AT4G19730)	mRNA	0.18	5.28	4.91475	0.00174017	0.0270853
AT4G19750	Glycosyl hydrolase family protein with chitinase insertion domain-containing protein(AT4G19750)	mRNA	0.18	89.28	8.9513	1.14294e-13	1.06097e-11
AT4G19760	Glycosyl hydrolase family protein with chitinase insertion domain-containing protein(AT4G19760)	mRNA	0.18	13.4	6.23098	3.30721e-06	0.000115414
AT4G19880	Glutathione S-transferase family protein(AT4G19880)	mRNA	3829.34	6290.05	0.715974	2.48985e-23	4.54976e-21
AT4G19920	Toll-Interleukin-Resistance (TIR) domain family protein(AT4G19920)	mRNA	4.26	33.22	2.96399	8.23639e-08	3.77751e-06
AT4G19970	nucleotide-diphospho-sugar transferase family protein(AT4G19970)	mRNA	114.72	68.99	-0.73359	0.000827196	0.0147101
AT4G20000	VQ motif-containing protein(AT4G20000)	mRNA	12.89	40.86	1.66474	0.000261302	0.00555824
AT4G20110	VACUOLAR SORTING RECEPTOR 7(VSR7)	mRNA	1186.41	1870.32	0.65668	1.69065e-11	1.24866e-09
AT4G20170	glycosyltransferase family protein (DUF23)(GALS3)	mRNA	889.45	1085.51	0.287396	0.00239694	0.0351617
AT4G20460	NAD(P)-binding Rossmann-fold superfamily protein(AT4G20460)	mRNA	183.04	255.34	0.48025	0.00302189	0.0420437
AT4G20830	FAD-binding Berberine family protein(AT4G20830)	mRNA	2272.37	3549.42	0.643389	2.14824e-10	1.39923e-08
AT4G20860	FAD-binding Berberine family protein(AT4G20860)	mRNA	799.76	1914.38	1.25924	3.47066e-21	5.51669e-19
AT4G21215	uncharacterized protein(AT4G21215)	mRNA	256.25	339.92	0.407633	0.00375551	0.0496888
AT4G21340	basic helix-loop-helix (bHLH) DNA-binding superfamily protein(B70)	mRNA	79.87	123.13	0.624506	0.00173573	0.0270525
AT4G21580	oxidoreductase, zinc-binding dehydrogenase family protein(AT4G21580)	mRNA	1030.7	1291.97	0.325942	0.00139423	0.0225006
AT4G21620	glycine-rich protein(AT4G21620)	mRNA	1329.16	1743.12	0.391156	0.000484405	0.00943878
AT4G21680	NITRATE TRANSPORTER 1.8(NRT1.8)	mRNA	247.16	507.21	1.03715	1.81484e-09	1.0601e-07
AT4G21903	MATE efflux family protein(AT4G21903)	mRNA	3.59	20.71	2.5264	0.000103641	0.00247195
AT4G21990	APS reductase 3(APR3)	mRNA	2578.27	5184.26	1.00773	7.45106e-36	2.54289e-33
AT4G22070	WRKY DNA-binding protein 31(WRKY31)	mRNA	132.87	453.32	1.77054	3.21861e-28	7.78065e-26
AT4G22305	alpha/beta-Hydrolases superfamily protein(AT4G22305)	mRNA	26.48	64.13	1.27585	2.46615e-05	0.000690374
AT4G22530	S-adenosyl-L-methionine-dependent methyltransferases superfamily protein(AT4G22530)	mRNA	301.49	645.56	1.09845	3.00583e-21	4.84419e-19
AT4G22980	molybdenum cofactor sulfurase-like protein(AT4G22980)	mRNA	14.78	43.38	1.55325	4.93488e-05	0.00129259
AT4G23010	UDP-galactose transporter 2(UTR2)	mRNA	338.91	433.87	0.35635	0.00361568	0.0483348
AT4G23100	glutamate-cysteine ligase(GSH1)	mRNA	6726.42	9895.07	0.556871	3.35613e-14	3.24524e-12
AT4G23180	cysteine-rich RLK (RECEPTOR-like protein kinase) 10(CRK10)	mRNA	524.69	691.82	0.398913	0.000123759	0.0028692
AT4G23250	cysteine-rich receptor-like protein kinase 17(EMB1290)	mRNA	353.97	502.09	0.50431	0.000234168	0.00503646
AT4G23270	cysteine-rich RLK (RECEPTOR-like protein kinase) 19(CRK19)	mRNA	1568.54	2008.17	0.356461	3.57427e-05	0.000965635
AT4G23470	PLAC8 family protein(AT4G23470)	mRNA	3232.43	4097.86	0.342252	5.40131e-06	0.000179325
AT4G23510	Disease resistance protein (TIR-NBS-LRR class) family(AT4G23510)	mRNA	142.17	231.67	0.70445	1.09715e-05	0.000335462
AT4G23515	Toll-Interleukin-Resistance (TIR) domain family protein(AT4G23515)	mRNA	3.27	18.87	2.53002	0.000174903	0.00389536
AT4G23690	Disease resistance-responsive (dirigent-like protein) family protein(DIR6)	mRNA	1315.93	2006.22	0.608393	1.42063e-09	8.51899e-08
AT4G23700	cation/H+ exchanger 17(CHX17)	mRNA	801.82	1687.92	1.0739	1.66369e-17	2.04281e-15
AT4G23990	cellulose synthase like G3(CSLG3)	mRNA	435.05	582.03	0.419906	0.00072942	0.0132247
AT4G24160	alpha/beta-Hydrolases superfamily protein(AT4G24160)	mRNA	1062.96	1562.22	0.555505	5.21232e-09	2.86641e-07
AT4G24230	acyl-CoA-binding domain 3(ACBP3)	mRNA	664.72	472.78	-0.491576	0.000368742	0.00748195
AT4G24830	arginosuccinate synthase family(AT4G24830)	mRNA	1652.07	1352.63	-0.288509	0.00085549	0.0151437
AT4G25070	caldesmon-like protein(AT4G25070)	mRNA	122.69	182.13	0.570021	0.0010295	0.0174774
AT4G25090	Riboflavin synthase-like superfamily protein(AT4G25090)	mRNA	244.49	787.78	1.68802	2.48019e-34	7.99414e-32
AT4G25110	metacaspase 2(MC2)	mRNA	52.32	155.64	1.57276	7.36188e-14	6.945e-12
AT4G25230	RPM1 interacting protein 2(RIN2)	mRNA	1225.2	1579.36	0.366319	1.76328e-05	0.000507697
AT4G25260	Plant invertase/pectin methylesterase inhibitor superfamily protein(AT4G25260)	mRNA	2041.68	1617.85	-0.335679	0.000663795	0.0122747
AT4G25400	basic helix-loop-helix (bHLH) DNA-binding superfamily protein(AT4G25400)	mRNA	22.17	46.5	1.06836	0.00227036	0.0335676
AT4G25434	nudix hydrolase homolog 10(NUDT10)	mRNA	3.27	30.71	3.23347	8.62112e-08	3.94616e-06
AT4G25470	C-repeat/DRE binding factor 2(CBF2)	mRNA	109.84	38.58	-1.50963	6.89957e-06	0.000223006
AT4G25580	CAP160 protein(AT4G25580)	mRNA	320.05	176.73	-0.856735	5.41856e-06	0.000179585
AT4G25620	hydroxyproline-rich glycoprotein family protein(AT4G25620)	mRNA	1166.4	964.04	-0.274888	0.00255216	0.0367419
AT4G25630	fibrillarin 2(FIB2)	mRNA	1023.36	684.54	-0.580119	3.61891e-09	2.01885e-07
AT4G25780	CAP (Cysteine-rich secretory proteins, Antigen 5, and Pathogenesis-related 1 protein) superfamily protein(AT4G25780)	mRNA	386.51	518.27	0.423188	0.00207583	0.0312208
AT4G25820	xyloglucan endotransglucosylase/hydrolase 14(XTH14)	mRNA	984.46	591.21	-0.735662	7.87848e-07	3.08845e-05
AT4G25900	Galactose mutarotase-like superfamily protein(AT4G25900)	mRNA	1092.36	1459.13	0.41766	4.60468e-06	0.000155321
AT4G25940	ENTH/ANTH/VHS superfamily protein(AT4G25940)	mRNA	88.74	138.19	0.639028	0.00158271	0.0250717
AT4G25990	CCT motif family protein(CIL)	mRNA	220.15	141.24	-0.64037	0.000123277	0.0028609
AT4G26010	Peroxidase superfamily protein(AT4G26010)	mRNA	349.45	200.68	-0.800188	6.89392e-08	3.23746e-06
AT4G26090	NB-ARC domain-containing disease resistance protein(RPS2)	mRNA	132.66	306.62	1.20878	3.83573e-15	3.9214e-13
AT4G26200	1-amino-cyclopropane-1-carboxylate synthase 7(ACS7)	mRNA	49.93	92.34	0.887172	0.000368091	0.00748011
AT4G26270	phosphofructokinase 3(PFK3)	mRNA	103.95	235.17	1.17782	7.62447e-12	5.87844e-10
AT4G26530	Aldolase superfamily protein(FBA5)	mRNA	364.45	515.33	0.499801	0.00018631	0.00412173
AT4G26970	aconitase 2(ACO2)	mRNA	6647.8	8285.17	0.317654	6.38982e-05	0.00160485
AT4G27090	Ribosomal protein L14(AT4G27090)	mRNA	6147.31	5178.22	-0.247499	0.00110748	0.0185302
AT4G27830	beta glucosidase 10(BGLU10)	mRNA	295.58	660.62	1.16025	4.3715e-19	6.03866e-17
AT4G27850	Glycine-rich protein family(AT4G27850)	mRNA	8.15	64.2	2.97833	6.4585e-13	5.51038e-11
AT4G28390	ADP/ATP carrier 3(AAC3)	mRNA	170.97	232.79	0.445268	0.00310976	0.0429828
AT4G28850	xyloglucan endotransglucosylase/hydrolase 26(XTH26)	mRNA	30.82	9.45	-1.70537	0.000657156	0.0121713
AT4G28940	Phosphorylase superfamily protein(AT4G28940)	mRNA	56.89	105.19	0.886905	7.80864e-05	0.00193193
AT4G29180	root hair specific 16(RHS16)	mRNA	108.4	61.32	-0.821883	0.000460657	0.00905205
AT4G29210	gamma-glutamyl transpeptidase 4(GGT4)	mRNA	732.28	917.89	0.325941	0.00308395	0.0426515
AT4G29720	polyamine oxidase 5(PAO5)	mRNA	667.33	520.62	-0.358163	0.00141207	0.0227569
AT4G29930	basic helix-loop-helix (bHLH) DNA-binding superfamily protein(AT4G29930)	mRNA	100.28	40.57	-1.30558	7.41599e-07	2.93191e-05
AT4G30140	GDSL-like Lipase/Acylhydrolase superfamily protein(CDEF1)	mRNA	299.61	609.79	1.02522	6.08923e-17	6.99568e-15
AT4G30190	H[+]-ATPase 2(HA2)	mRNA	30955.3	39167.1	0.339457	3.50316e-05	0.000949741
AT4G30270	xyloglucan endotransglucosylase/hydrolase 24(XTH24)	mRNA	4815.09	6135.91	0.349714	0.000918357	0.0160363
AT4G30470	NAD(P)-binding Rossmann-fold superfamily protein(AT4G30470)	mRNA	1383.13	1812.99	0.390428	0.000127782	0.00295068
AT4G30490	AFG1-like ATPase family protein(AT4G30490)	mRNA	762.27	965.24	0.34058	0.000662575	0.0122619
AT4G30670	Putative membrane lipoprotein(AT4G30670)	mRNA	1173.45	1778.07	0.599559	1.30798e-07	5.80386e-06
AT4G30960	SOS3-interacting protein 3(SIP3)	mRNA	10328.8	14575.6	0.496886	1.78068e-09	1.04354e-07
AT4G31250	Leucine-rich repeat protein kinase family protein(AT4G31250)	mRNA	150.57	79.84	-0.915316	2.17732e-05	0.00061621
AT4G31330	transmembrane protein, putative (Protein of unknown function, DUF599)(AT4G31330)	mRNA	123.72	236.6	0.935356	4.94176e-08	2.38924e-06
AT4G31380	flowering-promoting factor-like protein(FLP1)	mRNA	253.42	174.96	-0.534523	0.000505409	0.00979051
AT4G31700	ribosomal protein S6(RPS6)	mRNA	7888.05	6244.52	-0.337078	5.23285e-06	0.000174307
AT4G31860	Protein phosphatase 2C family protein(AT4G31860)	mRNA	548.79	785.5	0.51735	3.85653e-06	0.00013259
AT4G31920	response regulator 10(RR10)	mRNA	392.18	516.92	0.398424	0.00114617	0.0190674
AT4G32040	homeobox protein knotted-1-like 5(KNAT5)	mRNA	1113.64	1443.47	0.374249	1.66767e-05	0.00048374
AT4G32070	Octicosapeptide/Phox/Bem1p (PB1) domain-containing protein / tetratricopeptide repeat (TPR)-containing protein(Phox4)	mRNA	1441.96	1870.51	0.375405	0.00022501	0.0048575
AT4G32570	TIFY domain protein 8(TIFY8)	mRNA	784.74	627.91	-0.321663	0.00166709	0.0261599
AT4G32810	carotenoid cleavage dioxygenase 8(CCD8)	mRNA	106.71	161.17	0.594844	0.00116608	0.0193505
AT4G32940	gamma vacuolar processing enzyme(GAMMA-VPE)	mRNA	2299.4	3021.32	0.39392	4.34537e-06	0.000147431
AT4G32980	homeobox protein ATH1(ATH1)	mRNA	321.7	423.93	0.398108	0.000891495	0.0156734
AT4G33050	calmodulin-binding family protein(EDA39)	mRNA	143.85	236.55	0.71763	6.35872e-06	0.000207257
AT4G33070	Thiamine pyrophosphate dependent pyruvate decarboxylase family protein(AT4G33070)	mRNA	213.32	358.83	0.75029	5.60481e-07	2.27047e-05
AT4G33120	S-adenosyl-L-methionine-dependent methyltransferases superfamily protein(AT4G33120)	mRNA	312.19	190.32	-0.713962	9.04052e-07	3.4964e-05
AT4G33300	ADR1-like 1(ADR1-L1)	mRNA	1572.83	2050.2	0.382401	5.54713e-06	0.000182858
AT4G33540	metallo-beta-lactamase family protein(AT4G33540)	mRNA	927.68	1196.74	0.367414	0.000177203	0.00393904
AT4G33565	RING/U-box superfamily protein(AT4G33565)	mRNA	230.08	332.5	0.531226	0.000415077	0.00826132
AT4G33730	CAP (Cysteine-rich secretory proteins, Antigen 5, and Pathogenesis-related 1 protein) superfamily protein(AT4G33730)	mRNA	19.94	6.44	-1.6317	0.00349878	0.0470976
AT4G33740	myb-like protein X(AT4G33740)	mRNA	3279.41	4333.71	0.402168	4.18807e-06	0.00014272
AT4G33790	Jojoba acyl CoA reductase-related male sterility protein(CER4)	mRNA	99.61	162.27	0.70403	0.000116561	0.00273772
AT4G34050	S-adenosyl-L-methionine-dependent methyltransferases superfamily protein(CCoAOMT1)	mRNA	6679.43	8441.52	0.337778	2.26365e-05	0.00063764
AT4G34131	UDP-glucosyl transferase 73B3(UGT73B3)	mRNA	1229.1	4180.31	1.766	5.2426e-59	3.47614e-56
AT4G34135	UDP-glucosyltransferase 73B2(UGT73B2)	mRNA	1632.1	4430.74	1.44082	9.18406e-79	1.12176e-75
AT4G34138	UDP-glucosyl transferase 73B1(UGT73B1)	mRNA	2089.02	3437.02	0.718332	5.50944e-20	8.04136e-18
AT4G34480	O-Glycosyl hydrolases family 17 protein(AT4G34480)	mRNA	756.99	1005.54	0.409627	8.71236e-05	0.00212605
AT4G34588		mRNA	81.76	126.27	0.626925	0.00242998	0.0355117
AT4G34590	G-box binding factor 6(GBF6)	mRNA	81.76	126.27	0.626925	0.00242998	0.0355117
AT4G34670	Ribosomal protein S3Ae(AT4G34670)	mRNA	5339.3	4440.83	-0.265821	0.000515495	0.00993965
AT4G34710	arginine decarboxylase 2(ADC2)	mRNA	28612.8	40559.2	0.503372	3.71824e-08	1.83985e-06
AT4G34890	xanthine dehydrogenase 1(XDH1)	mRNA	2336.77	3166.86	0.438536	4.42079e-08	2.15986e-06
AT4G34920	PLC-like phosphodiesterases superfamily protein(AT4G34920)	mRNA	1163.61	1608.05	0.466709	1.80751e-06	6.63716e-05
AT4G34950	Major facilitator superfamily protein(AT4G34950)	mRNA	309.99	157.19	-0.979743	5.3019e-10	3.31648e-08
AT4G35180	LYS/HIS transporter 7(LHT7)	mRNA	4.27	36.59	3.09805	2.06757e-08	1.05688e-06
AT4G35270	Plant regulator RWP-RK family protein(AT4G35270)	mRNA	315.29	425.51	0.4325	0.000976164	0.0167806
AT4G35630	phosphoserine aminotransferase(PSAT)	mRNA	2032.24	2721.67	0.421423	4.02162e-05	0.00107523
AT4G35720	DUF241 domain protein, putative (DUF241)(AT4G35720)	mRNA	430.68	295.65	-0.542703	0.000593244	0.0112021
AT4G36040	Chaperone DnaJ-domain superfamily protein(J11)	mRNA	1447.36	2535.55	0.808877	3.27106e-11	2.32145e-09
AT4G36430	Peroxidase superfamily protein(AT4G36430)	mRNA	88.48	419.1	2.24385	4.0731e-37	1.45422e-34
AT4G36610	alpha/beta-Hydrolases superfamily protein(AT4G36610)	mRNA	166.84	92.28	-0.854336	6.32485e-05	0.00159198
AT4G36670	Major facilitator superfamily protein(PMT6)	mRNA	457.64	232.65	-0.976037	1.19688e-08	6.31273e-07
AT4G36920	Integrase-type DNA-binding superfamily protein(AP2)	mRNA	339.65	500.18	0.558416	2.63662e-06	9.38466e-05
AT4G36950	mitogen-activated protein kinase kinase kinase 21(MAPKKK21)	mRNA	1.63	13.89	3.09274	0.000515678	0.00993965
AT4G36988		mRNA	493.84	731.98	0.567757	8.90197e-07	3.45465e-05
AT4G36990	heat shock factor 4(HSF4)	mRNA	493.84	731.98	0.567757	8.90197e-07	3.45465e-05
AT4G37010	centrin 2(CEN2)	mRNA	512.58	663.04	0.371309	0.00201955	0.030493
AT4G37050	PATATIN-like protein 4(PLP4)	mRNA	48.72	20.65	-1.2382	0.000427996	0.00847484
AT4G37300	maternal effect embryo arrest 59(MEE59)	mRNA	3994.43	2759.37	-0.533651	2.85052e-08	1.43809e-06
AT4G37310	cytochrome P450, family 81, subfamily H, polypeptide 1(CYP81H1)	mRNA	97.5	269.88	1.46892	4.33021e-17	5.1271e-15
AT4G37370	cytochrome P450, family 81, subfamily D, polypeptide 8(CYP81D8)	mRNA	109.32	177.07	0.695835	5.46493e-05	0.00140916
AT4G37430	cytochrome P450, family 91, subfamily A, polypeptide 2(CYP91A2)	mRNA	153.33	289.5	0.916873	3.72692e-06	0.000128324
AT4G37520	Peroxidase superfamily protein(AT4G37520)	mRNA	773.33	2028.33	1.39114	1.43843e-28	3.62843e-26
AT4G37530	Peroxidase superfamily protein(AT4G37530)	mRNA	360.05	536.73	0.575996	9.71848e-06	0.000301923
AT4G37540	LOB domain-containing protein 39(LBD39)	mRNA	827.68	419.04	-0.98198	2.33632e-13	2.10969e-11
AT4G37590	Phototropic-responsive NPH3 family protein(NPY5)	mRNA	1286.32	1540.69	0.260331	0.00313864	0.0433047
AT4G37610	BTB and TAZ domain protein 5(BT5)	mRNA	363.26	252.93	-0.522261	0.00203788	0.0307497
AT4G37800	xyloglucan endotransglucosylase/hydrolase 7(XTH7)	mRNA	1330.31	833.26	-0.674927	4.99791e-09	2.76158e-07
AT4G37850	basic helix-loop-helix (bHLH) DNA-binding superfamily protein(AT4G37850)	mRNA	13.41	2.69	-2.3173	0.00269765	0.0384548
AT4G37890	Zinc finger (C3HC4-type RING finger) family protein(EDA40)	mRNA	466.42	341.19	-0.451076	0.000622589	0.0116614
AT4G38060	uncharacterized protein(AT4G38060)	mRNA	465.97	635.28	0.447163	0.00034075	0.00698567
AT4G38100	CURVATURE THYLAKOID 1D-like protein(AT4G38100)	mRNA	348.7	248.89	-0.486481	0.000631653	0.0117931
AT4G38420	SKU5 similar 9(sks9)	mRNA	666.43	871.97	0.387815	0.00247374	0.0359925
AT4G38540	FAD/NAD(P)-binding oxidoreductase family protein(AT4G38540)	mRNA	762.64	1178.24	0.627554	2.13053e-08	1.08428e-06
AT4G38550	phospholipase-like protein (PEARLI 4) family protein(AT4G38550)	mRNA	1432.13	1899.88	0.407741	2.45295e-05	0.000688338
AT4G38620	myb domain protein 4(MYB4)	mRNA	489.26	370.81	-0.399912	0.00178384	0.0276271
AT4G39200	Ribosomal protein S25 family protein(AT4G39200)	mRNA	4676.88	3733.38	-0.325065	6.16815e-05	0.00156441
AT4G39270	Leucine-rich repeat protein kinase family protein(AT4G39270)	mRNA	635.12	801.82	0.336247	0.00254517	0.0367096
AT4G39350	cellulose synthase A2(CESA2)	mRNA	2832.57	2300.52	-0.300151	0.000142455	0.00325127
AT4G39510	cytochrome P450, family 96, subfamily A, polypeptide 12(CYP96A12)	mRNA	574.29	986.78	0.780954	3.0856e-08	1.54995e-06
AT4G39675	uncharacterized protein(AT4G39675)	mRNA	180.68	111.47	-0.696799	0.000311968	0.00646333
AT4G39955	alpha/beta-Hydrolases superfamily protein(AT4G39955)	mRNA	151.3	224.21	0.567477	0.00149949	0.0239825
AT5G01200	Duplicated homeodomain-like superfamily protein(AT5G01200)	mRNA	20.98	47.1	1.16675	0.000645489	0.0119935
AT5G01490	cation exchanger 4(CAX4)	mRNA	27.75	71.53	1.36576	2.64944e-06	9.41585e-05
AT5G01740	Nuclear transport factor 2 (NTF2) family protein(AT5G01740)	mRNA	147.98	90.74	-0.705673	0.000476311	0.00931233
AT5G01870	Bifunctional inhibitor/lipid-transfer protein/seed storage 2S albumin superfamily protein(AT5G01870)	mRNA	121.12	266.86	1.13959	1.45752e-07	6.41832e-06
AT5G01900	WRKY DNA-binding protein 62(WRKY62)	mRNA	0.18	99.93	9.11419	3.39741e-14	3.27152e-12
AT5G02090	uncharacterized protein(AT5G02090)	mRNA	141.05	230.87	0.710917	3.06002e-05	0.000839761
AT5G02230	Haloacid dehalogenase-like hydrolase (HAD) superfamily protein(AT5G02230)	mRNA	884.45	1160.32	0.391669	2.20235e-05	0.000622533
AT5G02270	non-intrinsic ABC protein 9(ABCI20)	mRNA	1329.82	1753.43	0.398954	0.000343994	0.00704596
AT5G02350	Cysteine/Histidine-rich C1 domain family protein(AT5G02350)	mRNA	69.09	116.42	0.752704	0.00115501	0.0192007
AT5G02380	metallothionein 2B(MT2B)	mRNA	10281.1	13776.4	0.422203	0.000417324	0.00829892
AT5G02450	Ribosomal protein L36e family protein(AT5G02450)	mRNA	1986.6	1500.87	-0.404501	5.96479e-05	0.0015245
AT5G02540	NAD(P)-binding Rossmann-fold superfamily protein(AT5G02540)	mRNA	229.03	84.46	-1.43921	1.92831e-10	1.27132e-08
AT5G02610	Ribosomal L29 family protein(AT5G02610)	mRNA	967.22	766.65	-0.335281	0.000730068	0.0132261
AT5G02960	Ribosomal protein S12/S23 family protein(AT5G02960)	mRNA	6517.53	5502.88	-0.244139	0.00348145	0.0468914
AT5G03240	polyubiquitin 3(UBQ3)	mRNA	22137.5	26461.5	0.257401	0.00254983	0.0367312
AT5G03350	Legume lectin family protein(AT5G03350)	mRNA	61.5	762.96	3.63292	3.32703e-106	8.57892e-103
AT5G03360	cysteine/histidine-rich C1 domain protein(AT5G03360)	mRNA	162.76	280.18	0.783616	4.10889e-07	1.71502e-05
AT5G03490	UDP-Glycosyltransferase superfamily protein(AT5G03490)	mRNA	201.15	341.68	0.764344	1.61877e-08	8.40421e-07
AT5G03630	Pyridine nucleotide-disulfide oxidoreductase family protein(ATMDAR2)	mRNA	3390.33	4322.7	0.35051	5.34942e-06	0.000177857
AT5G03640	Protein kinase superfamily protein(AT5G03640)	mRNA	35.59	11.48	-1.63205	0.000107702	0.00256089
AT5G03740	histone deacetylase 2C(HD2C)	mRNA	893.35	722.63	-0.305967	0.00221352	0.03295
AT5G04020	calmodulin binding protein(AT5G04020)	mRNA	759.96	976.94	0.362347	0.00313509	0.0432897
AT5G04740	ACT domain-containing protein(ACR12)	mRNA	2426.43	3524.84	0.538726	1.31696e-12	1.08378e-10
AT5G04930	aminophospholipid ATPase 1(ALA1)	mRNA	1842.73	2413.96	0.389559	3.38013e-06	0.000117429
AT5G04970	Plant invertase/pectin methylesterase inhibitor superfamily(AT5G04970)	mRNA	116.69	184.84	0.663624	0.000352837	0.00720166
AT5G05600	2-oxoglutarate (2OG) and Fe(II)-dependent oxygenase superfamily protein(AT5G05600)	mRNA	296.71	972.06	1.71202	5.12062e-52	2.97086e-49
AT5G05900	UDP-Glycosyltransferase superfamily protein(AT5G05900)	mRNA	16.37	83.11	2.34423	5.60981e-13	4.82173e-11
AT5G05965	cell wall RBR3-like protein(AT5G05965)	mRNA	48.77	23.35	-1.06268	0.00142009	0.0228703
AT5G06090	glycerol-3-phosphate acyltransferase 7(GPAT7)	mRNA	62.61	30.83	-1.02221	0.001032	0.0174792
AT5G06300	Putative lysine decarboxylase family protein(LOG7)	mRNA	217.8	334.58	0.619369	7.93976e-06	0.000253102
AT5G06360	Ribosomal protein S8e family protein(AT5G06360)	mRNA	1208.47	988.79	-0.289446	0.00158796	0.0251206
AT5G06750	Protein phosphatase 2C family protein(AT5G06750)	mRNA	240.66	370.2	0.621311	1.19429e-06	4.52136e-05
AT5G06839	bZIP transcription factor family protein(TGA10)	mRNA	313.29	567.92	0.858187	1.47146e-09	8.75595e-08
AT5G06860	polygalacturonase inhibiting protein 1(PGIP1)	mRNA	2306.87	5241.03	1.18391	2.14264e-24	4.10944e-22
AT5G06980	uncharacterized protein(AT5G06980)	mRNA	789.71	570.25	-0.469712	0.00281601	0.0397513
AT5G07220	BCL-2-associated athanogene 3(BAG3)	mRNA	2723.31	3510.49	0.366314	2.05496e-06	7.42825e-05
AT5G07460	peptidemethionine sulfoxide reductase 2(PMSR2)	mRNA	310.92	731.2	1.2337	1.06936e-19	1.53189e-17
AT5G07780	Actin-binding FH2 (formin homology 2) family protein(FH19)	mRNA	27.49	55.2	1.00558	0.000934798	0.0162623
AT5G07860	HXXXD-type acyl-transferase family protein(AT5G07860)	mRNA	641.16	1210.22	0.91652	1.9387e-20	2.88406e-18
AT5G07870	HXXXD-type acyl-transferase family protein(AT5G07870)	mRNA	859.98	1538.37	0.839033	1.29118e-19	1.82709e-17
AT5G08130	basic helix-loop-helix (bHLH) DNA-binding superfamily protein(BIM1)	mRNA	1907.87	2597.92	0.445392	6.03409e-05	0.00153711
AT5G08240	uncharacterized protein(AT5G08240)	mRNA	239.44	369.75	0.626879	2.8679e-05	0.000793269
AT5G08380	alpha-galactosidase 1(AGAL1)	mRNA	473.38	634.41	0.422406	0.000203192	0.00445696
AT5G08790	NAC (No Apical Meristem) domain transcriptional regulator superfamily protein(ATAF2)	mRNA	627.27	1324.53	1.07833	9.25135e-23	1.6389e-20
AT5G09220	amino acid permease 2(AAP2)	mRNA	2370.63	3426.46	0.53145	9.00639e-08	4.10631e-06
AT5G09290	Inositol monophosphatase family protein(AT5G09290)	mRNA	12.1	62.6	2.371	3.17604e-10	2.0249e-08
AT5G09480	hydroxyproline-rich glycoprotein family protein(AT5G09480)	mRNA	143.9	211.38	0.554817	0.00221967	0.0329993
AT5G09510	Ribosomal protein S19 family protein(AT5G09510)	mRNA	2248.05	1796.87	-0.323189	0.000119699	0.00278838
AT5G09520	hydroxyproline-rich glycoprotein family protein(PELPK2)	mRNA	56.44	26.99	-1.06448	0.00116651	0.0193505
AT5G09530	hydroxyproline-rich glycoprotein family protein(PELPK1)	mRNA	1855.32	1062.57	-0.804101	5.63001e-09	3.07425e-07
AT5G09720	Magnesium transporter CorA-like family protein(AT5G09720)	mRNA	2.62	25.04	3.25566	1.08142e-06	4.13451e-05
AT5G10160	Thioesterase superfamily protein(AT5G10160)	mRNA	862.04	678.43	-0.345554	0.000977372	0.016789
AT5G10180	slufate transporter 2;1(SULTR2;1)	mRNA	669.68	1216.36	0.86102	1.91481e-13	1.74263e-11
AT5G10210	nitric oxide synthase-interacting protein(AT5G10210)	mRNA	43.5	19.64	-1.14718	0.00288453	0.0405213
AT5G10360	Ribosomal protein S6e(EMB3010)	mRNA	5623.27	4755.81	-0.241719	0.00113325	0.0188796
AT5G10625	flowering-promoting factor-like protein(AT5G10625)	mRNA	210.74	347.57	0.72186	3.33602e-07	1.40506e-05
AT5G10770	Eukaryotic aspartyl protease family protein(AT5G10770)	mRNA	5269.31	3593.56	-0.552199	6.61334e-10	4.10363e-08
AT5G10830	S-adenosyl-L-methionine-dependent methyltransferases superfamily protein(AT5G10830)	mRNA	476.86	648.81	0.444216	9.84318e-05	0.00236514
AT5G11110	sucrose phosphate synthase 2F(SPS2F)	mRNA	1246.57	893.95	-0.479701	1.34668e-06	5.03258e-05
AT5G11260	Basic-leucine zipper (bZIP) transcription factor family protein(HY5)	mRNA	770.6	1003.54	0.381054	0.000293588	0.00614918
AT5G11390	WPP domain-interacting protein 1(WIT1)	mRNA	463.13	576.89	0.316864	0.00360645	0.0482391
AT5G11520	aspartate aminotransferase 3(ASP3)	mRNA	3399.8	4330.66	0.349138	4.58984e-06	0.000155046
AT5G11670	NADP-malic enzyme 2(NADP-ME2)	mRNA	4013.32	5314.1	0.405029	6.56828e-08	3.10448e-06
AT5G11920	6-&1-fructan exohydrolase(cwINV6)	mRNA	13.09	581.24	5.47217	4.10546e-99	7.93962e-96
AT5G12330	Lateral root primordium (LRP) protein-like protein(LRP1)	mRNA	83.66	131.53	0.652801	0.0008727	0.0153896
AT5G12340	DUF4228 domain protein(AT5G12340)	mRNA	23.68	53.53	1.17633	0.000490955	0.00955038
AT5G12420	O-acyltransferase (WSD1-like) family protein(AT5G12420)	mRNA	143.98	231.1	0.682665	0.000832022	0.0147733
AT5G12880	proline-rich family protein(AT5G12880)	mRNA	38.64	68.3	0.822023	0.00362152	0.048385
AT5G12950	proline-tRNA ligase (DUF1680)(AT5G12950)	mRNA	2098.13	2484.75	0.243999	0.00335328	0.0455352
AT5G13080	WRKY DNA-binding protein 75(WRKY75)	mRNA	45.84	87.53	0.933219	0.000231702	0.00499328
AT5G13100	Gap junction beta-4 protein(AT5G13100)	mRNA	1212.3	993.04	-0.287826	0.0032315	0.0443486
AT5G13170	senescence-associated gene 29(SAG29)	mRNA	131.81	219.16	0.733481	8.28395e-06	0.000262631
AT5G13210	Uncharacterized conserved protein UCP015417, vWA(AT5G13210)	mRNA	625.26	254.27	-1.29809	7.14638e-22	1.19314e-19
AT5G13320	Auxin-responsive GH3 family protein(PBS3)	mRNA	24.48	59.9	1.29081	0.000765349	0.0137686
AT5G13330	uncharacterized protein(Rap2.6L)	mRNA	492.41	727.25	0.562569	3.06746e-07	1.29666e-05
AT5G13370	Auxin-responsive GH3 family protein(AT5G13370)	mRNA	1246.3	1972.74	0.662554	5.76486e-13	4.93672e-11
AT5G13490	ADP/ATP carrier 2(AAC2)	mRNA	902.39	1144.8	0.343285	0.0030327	0.0421437
AT5G13550	sulfate transporter 4.1(SULTR4;1)	mRNA	589.75	896.91	0.604846	6.91948e-10	4.25942e-08
AT5G13580	ABC-2 type transporter family protein(ABCG6)	mRNA	483.38	286.17	-0.756305	3.87158e-05	0.0010399
AT5G13750	zinc induced facilitator-like 1(ZIFL1)	mRNA	445.18	1116.59	1.32664	7.77234e-40	3.16443e-37
AT5G14000	NAC domain containing protein 84(NAC084)	mRNA	322.61	466.54	0.532233	7.54227e-06	0.000241759
AT5G14050	Transducin/WD40 repeat-like superfamily protein(AT5G14050)	mRNA	648.19	486.02	-0.415385	0.000116114	0.00273748
AT5G14360	Ubiquitin-like superfamily protein(AT5G14360)	mRNA	100.95	59.78	-0.755867	0.000947547	0.0164239
AT5G14730	uncharacterized protein(AT5G14730)	mRNA	235.47	489.69	1.05631	1.05017e-14	1.04598e-12
AT5G14760	L-aspartate oxidase(AO)	mRNA	247.43	345.02	0.479642	0.000285877	0.00600719
AT5G14780	formate dehydrogenase(FDH)	mRNA	8449	10158.5	0.265838	0.00157114	0.0249565
AT5G15130	WRKY DNA-binding protein 72(WRKY72)	mRNA	84.42	143.04	0.760703	0.00067741	0.0124866
AT5G15150	homeobox 3(HB-3)	mRNA	590.09	826.28	0.48568	0.00071631	0.0130687
AT5G15200	Ribosomal protein S4(AT5G15200)	mRNA	10281.5	8310.3	-0.307071	0.000120553	0.00280329
AT5G15530	biotin carboxyl carrier protein 2(BCCP2)	mRNA	1187.89	941.38	-0.335552	0.000651447	0.0120848
AT5G15948		mRNA	0.97	12.5	3.68321	0.00106206	0.0179253
AT5G16070	TCP-1/cpn60 chaperonin family protein(AT5G16070)	mRNA	1282.07	1039.45	-0.302652	0.00076219	0.0137224
AT5G16170	Core-2/I-branching beta-1,6-N-acetylglucosaminyltransferase family protein(AT5G16170)	mRNA	60.88	101.7	0.740332	0.000793361	0.0141627
AT5G16350	O-acyltransferase (WSD1-like) family protein(AT5G16350)	mRNA	142.81	206.29	0.530571	0.00166966	0.0261633
AT5G16360	NC domain-containing protein-like protein(AT5G16360)	mRNA	351.69	447.82	0.34861	0.00253918	0.0366688
AT5G16910	cellulose-synthase like D2(CSLD2)	mRNA	1573.11	1976.95	0.329656	0.0020472	0.0308702
AT5G16970	alkenal reductase(AER)	mRNA	2690.49	3977.74	0.564082	1.6157e-08	8.40421e-07
AT5G16980	Zinc-binding dehydrogenase family protein(AT5G16980)	mRNA	355.05	544.33	0.616466	1.57584e-06	5.84195e-05
AT5G17330	glutamate decarboxylase(GAD)	mRNA	4472.31	6093.77	0.446314	1.75322e-08	9.02152e-07
AT5G17380	Thiamine pyrophosphate dependent pyruvate decarboxylase family protein(AT5G17380)	mRNA	2891.98	4192.24	0.535665	3.22584e-08	1.60994e-06
AT5G17460	glutamyl-tRNA (Gln) amidotransferase subunit C(AT5G17460)	mRNA	764.35	542	-0.49594	1.10973e-06	4.2081e-05
AT5G17650	glycine/proline-rich protein(AT5G17650)	mRNA	144.7	239.54	0.727221	1.41135e-05	0.000419213
AT5G17760	P-loop containing nucleoside triphosphate hydrolases superfamily protein(AT5G17760)	mRNA	387.01	628.71	0.700029	1.1665e-09	7.04972e-08
AT5G17810	WUSCHEL related homeobox 12(WOX12)	mRNA	63.55	116.01	0.868196	4.57159e-05	0.00120453
AT5G17860	calcium exchanger 7(CAX7)	mRNA	468.76	699.81	0.578105	5.8973e-07	2.37602e-05
AT5G18010	SAUR-like auxin-responsive protein family(SAUR19)	mRNA	61.55	99.53	0.69336	0.00348059	0.0468914
AT5G18020	SAUR-like auxin-responsive protein family(SAUR20)	mRNA	54.57	92.66	0.763845	0.00268386	0.0383285
AT5G18130	uncharacterized protein(AT5G18130)	mRNA	336.56	462.76	0.459386	0.000206559	0.00452227
AT5G18270	NAC domain containing protein 87(ANAC087)	mRNA	376.1	524.87	0.480835	4.96077e-05	0.00129791
AT5G18310	ubiquitin hydrolase(AT5G18310)	mRNA	242.17	376.33	0.63594	1.38148e-06	5.14607e-05
AT5G18380	Ribosomal protein S5 domain 2-like superfamily protein(AT5G18380)	mRNA	6272.4	5235.22	-0.260767	0.000903912	0.0158323
AT5G18560	Integrase-type DNA-binding superfamily protein(PUCHI)	mRNA	10.19	0.68	-3.90775	0.00164835	0.0259335
AT5G18860	inosine-uridine preferring nucleoside hydrolase family protein(NSH3)	mRNA	655.87	1286.83	0.972347	2.31537e-23	4.26452e-21
AT5G19040	isopentenyltransferase 5(IPT5)	mRNA	57.45	23.65	-1.28037	5.41331e-05	0.00140052
AT5G19240	Glycoprotein membrane precursor GPI-anchored(AT5G19240)	mRNA	253.53	519.08	1.03383	7.98992e-13	6.79202e-11
AT5G19250	Glycoprotein membrane precursor GPI-anchored(AT5G19250)	mRNA	2498.16	3707.93	0.569747	8.30086e-07	3.24853e-05
AT5G19440	NAD(P)-binding Rossmann-fold superfamily protein(AT5G19440)	mRNA	2055.89	3659.26	0.831793	1.12216e-20	1.71328e-18
AT5G19590	DUF538 family protein (Protein of unknown function, DUF538)(AT5G19590)	mRNA	1512.52	1898.43	0.327854	7.20262e-05	0.00179539
AT5G19600	sulfate transporter 3;5(SULTR3;5)	mRNA	202.36	138.23	-0.549891	0.000904627	0.0158323
AT5G20010	RAS-related nuclear protein-1(RAN-1)	mRNA	5727.79	7352.69	0.360294	4.24125e-05	0.00112745
AT5G20160	Ribosomal protein L7Ae/L30e/S12e/Gadd45 family protein(AT5G20160)	mRNA	601.61	417.3	-0.527732	8.81872e-06	0.000276641
AT5G20250	Raffinose synthase family protein(DIN10)	mRNA	5935.52	3946.74	-0.588715	8.42413e-06	0.000266711
AT5G20290	Ribosomal protein S8e family protein(AT5G20290)	mRNA	11596.8	9288.72	-0.32017	0.000139492	0.0031925
AT5G20400	2-oxoglutarate (2OG) and Fe(II)-dependent oxygenase superfamily protein(AT5G20400)	mRNA	658.59	1046.16	0.667642	4.50041e-12	3.54038e-10
AT5G20960	aldehyde oxidase 1(AO1)	mRNA	1322.48	2008.5	0.60287	3.61405e-09	2.01885e-07
AT5G21170	5'-AMP-activated protein kinase beta-2 subunit protein(AKINBETA1)	mRNA	1321.72	1008.4	-0.390348	0.000725632	0.0131766
AT5G21930	uncharacterized protein(PAA2)	mRNA	1081.96	818.48	-0.402626	0.000964429	0.016604
AT5G22090	FAF-like protein (DUF3049)(AT5G22090)	mRNA	1765.61	2389.32	0.436431	2.58914e-06	9.25828e-05
AT5G22140	FAD/NAD(P)-binding oxidoreductase family protein(AT5G22140)	mRNA	634.06	2134.63	1.75129	7.86469e-76	9.12579e-73
AT5G22300	nitrilase 4(NIT4)	mRNA	50.18	94.76	0.917187	0.000116672	0.00273772
AT5G22410	root hair specific 18(RHS18)	mRNA	81.82	47.35	-0.788967	0.0032247	0.0442814
AT5G22440	Ribosomal protein L1p/L10e family(AT5G22440)	mRNA	1243.02	1012.73	-0.295589	0.00110709	0.0185302
AT5G22500	fatty acid reductase 1(FAR1)	mRNA	5560.6	4129.01	-0.429445	2.8286e-05	0.000783334
AT5G22550	transmembrane protein, putative (DUF247)(AT5G22550)	mRNA	107.3	208.35	0.957274	1.47237e-07	6.47144e-06
AT5G22555	uncharacterized protein(AT5G22555)	mRNA	2.62	149.1	5.83014	4.51448e-26	9.52431e-24
AT5G22560	transmembrane protein, putative (DUF247)(AT5G22560)	mRNA	7.49	39.2	2.38782	5.67601e-07	2.29483e-05
AT5G22570	WRKY DNA-binding protein 38(WRKY38)	mRNA	8.49	207.42	4.60991	4.36805e-43	2.15679e-40
AT5G22630	arogenate dehydratase 5(ADT5)	mRNA	658.65	1178.46	0.839315	9.66153e-18	1.22522e-15
AT5G22800	Alanyl-tRNA synthetase, class IIc(EMB1030)	mRNA	2004.54	1552.43	-0.368748	8.9771e-06	0.00028077
AT5G22890	C2H2 and C2HC zinc fingers superfamily protein(AT5G22890)	mRNA	337.2	592.01	0.81204	1.97407e-09	1.14245e-07
AT5G23020	2-isopropylmalate synthase 2(IMS2)	mRNA	98.49	148.71	0.594479	0.0015202	0.0242636
AT5G23070	Thymidine kinase(TK1b)	mRNA	238.7	169.22	-0.496325	0.00123935	0.0204307
AT5G23120	photosystem II stability/assembly factor, chloroplast (HCF136)(HCF136)	mRNA	3251.21	2574.27	-0.336811	0.00334072	0.0454177
AT5G23350	GRAM domain protein/ABA-responsive-like protein(AT5G23350)	mRNA	146.8	97.06	-0.596868	0.00153688	0.0244793
AT5G23740	ribosomal protein S11-beta(RPS11-BETA)	mRNA	2262.09	1885.82	-0.262466	0.00251647	0.0363963
AT5G23830	MD-2-related lipid recognition domain-containing protein(AT5G23830)	mRNA	392.23	272.86	-0.523555	7.14396e-05	0.00178269
AT5G23840	MD-2-related lipid recognition domain-containing protein(AT5G23840)	mRNA	135.19	55.54	-1.28348	6.83267e-09	3.67902e-07
AT5G23900	Ribosomal protein L13e family protein(AT5G23900)	mRNA	2047.5	1705.29	-0.263848	0.00225043	0.0333285
AT5G23980	ferric reduction oxidase 4(FRO4)	mRNA	102.83	162.16	0.657177	0.000898085	0.0157654
AT5G24030	SLAC1 homologue 3(SLAH3)	mRNA	801.99	1084.84	0.43583	0.000197839	0.00434367
AT5G24080	Protein kinase superfamily protein(AT5G24080)	mRNA	25.85	8.11	-1.67217	0.000609121	0.0114553
AT5G24090	chitinase A(CHIA)	mRNA	303.14	465.08	0.617486	2.67312e-07	1.13617e-05
AT5G24210	alpha/beta-Hydrolases superfamily protein(AT5G24210)	mRNA	13.39	33.53	1.32395	0.00124372	0.0204703
AT5G24230	Lipase class 3-related protein(AT5G24230)	mRNA	27.85	53.79	0.949774	0.00239339	0.0351541
AT5G24280	gamma-irradiation and mitomycin c induced 1(GMI1)	mRNA	522.08	355.77	-0.553321	3.64205e-06	0.000125775
AT5G24290	Vacuolar iron transporter (VIT) family protein(MEB2)	mRNA	445.75	591.66	0.408551	0.000857147	0.0151614
AT5G24380	YELLOW STRIPE like 2(YSL2)	mRNA	545.88	800.56	0.552405	2.74165e-07	1.16317e-05
AT5G24470	two-component response regulator-like protein(PRR5)	mRNA	472.21	639.94	0.438505	0.000166876	0.00373092
AT5G24530	2-oxoglutarate (2OG) and Fe(II)-dependent oxygenase superfamily protein(DMR6)	mRNA	522.82	2340.49	2.16242	2.39771e-119	1.11287e-115
AT5G24660	response to low sulfur 2(LSU2)	mRNA	32.71	62.84	0.941869	0.00125633	0.0206194
AT5G24780	vegetative storage protein 1(VSP1)	mRNA	67.99	196.51	1.53124	2.59849e-16	2.88532e-14
AT5G24810	ABC1 family protein(AT5G24810)	mRNA	742.98	927.79	0.320467	0.00181276	0.0279712
AT5G25250	SPFH/Band 7/PHB domain-containing membrane-associated protein family(FLOT1)	mRNA	48.06	127	1.40182	8.4317e-10	5.14933e-08
AT5G25440	Protein kinase superfamily protein(AT5G25440)	mRNA	74.64	114.6	0.618695	0.0033094	0.0451455
AT5G25810	Integrase-type DNA-binding superfamily protein(tny)	mRNA	233.56	158.36	-0.560606	0.000273434	0.00578976
AT5G25820	Exostosin family protein(AT5G25820)	mRNA	551.82	708.51	0.360585	0.00149131	0.0238682
AT5G25930	kinase family with leucine-rich repeat domain-containing protein(AT5G25930)	mRNA	246.13	579.43	1.23524	5.04884e-26	1.05557e-23
AT5G25980	glucoside glucohydrolase 2(TGG2)	mRNA	808.26	559.09	-0.531737	2.75848e-05	0.000765742
AT5G26030	ferrochelatase 1(FC1)	mRNA	1293.39	1702.57	0.396559	0.00026398	0.00560492
AT5G26200	Mitochondrial substrate carrier family protein(AT5G26200)	mRNA	323.01	163	-0.986704	1.0891e-06	4.13854e-05
AT5G26220	ChaC-like family protein(AT5G26220)	mRNA	12.4	33.43	1.43088	0.000645096	0.0119935
AT5G26280	TRAF-like family protein(AT5G26280)	mRNA	15033.5	18632.8	0.309664	0.000137495	0.00314989
AT5G26340	Major facilitator superfamily protein(MSS1)	mRNA	1818.9	3059.71	0.750324	1.61068e-11	1.2019e-09
AT5G26600	Pyridoxal phosphate (PLP)-dependent transferases superfamily protein(AT5G26600)	mRNA	684.03	869.88	0.346766	0.00048222	0.00941202
AT5G26660	myb domain protein 86(MYB86)	mRNA	104.81	160.73	0.616781	0.00173222	0.027034
AT5G26742	DEAD box RNA helicase (RH3)(emb1138)	mRNA	8355.78	7046.53	-0.245862	0.00156171	0.0248237
AT5G27100	glutamate receptor 2.1(GLR2.1)	mRNA	38.87	85.59	1.1387	1.56032e-05	0.000456049
AT5G27120	NOP56-like pre RNA processing ribonucleoprotein(AT5G27120)	mRNA	1215.29	890.78	-0.448156	8.52052e-06	0.000269395
AT5G27350	Major facilitator superfamily protein(SFP1)	mRNA	914.01	1130.94	0.307238	0.00104988	0.0177325
AT5G27600	long-chain acyl-CoA synthetase 7(LACS7)	mRNA	1426.36	1864.78	0.386665	4.46326e-05	0.00118241
AT5G27700	Ribosomal protein S21e(AT5G27700)	mRNA	1522.33	1259.35	-0.273603	0.00376902	0.0498108
AT5G27760	Hypoxia-responsive family protein(AT5G27760)	mRNA	324.43	448.5	0.467221	0.00048429	0.00943878
AT5G27770	Ribosomal L22e protein family(AT5G27770)	mRNA	1478.83	1171.48	-0.336117	0.000146382	0.00332721
AT5G27850	Ribosomal protein L18e/L15 superfamily protein(AT5G27850)	mRNA	4835.59	3808.43	-0.344494	1.12766e-05	0.000342982
AT5G28060	Ribosomal protein S24e family protein(AT5G28060)	mRNA	3055.08	2456.79	-0.314438	0.00092595	0.0161446
AT5G28770	bZIP transcription factor family protein(BZO2H3)	mRNA	243.35	157.52	-0.627519	0.00199102	0.0302148
AT5G33290	xylogalacturonan deficient 1(XGD1)	mRNA	322.46	654.69	1.02167	1.66983e-11	1.23807e-09
AT5G34850	purple acid phosphatase 26(PAP26)	mRNA	4543.27	5374.2	0.242317	0.000944293	0.0164014
AT5G34940	glucuronidase 3(GUS3)	mRNA	564.15	430.05	-0.391571	0.000575478	0.0108933
AT5G35190	proline-rich extensin-like family protein(EXT13)	mRNA	187.7	37.58	-2.32038	0.00032379	0.00666152
AT5G35580	Protein kinase superfamily protein(AT5G35580)	mRNA	130.46	205.79	0.657575	5.76585e-05	0.00147854
AT5G35690	zinc metalloproteinase-like protein(AT5G35690)	mRNA	1357.57	2044.37	0.59063	5.20354e-12	4.07968e-10
AT5G36160	Tyrosine transaminase family protein(AT5G36160)	mRNA	584.17	840.4	0.524679	5.53796e-07	2.25078e-05
AT5G37540	Eukaryotic aspartyl protease family protein(AT5G37540)	mRNA	457.15	595.36	0.381117	0.00121156	0.0200404
AT5G37600	uncharacterized protein(GSR 1)	mRNA	3147.3	4435.4	0.494951	8.57115e-06	0.000270627
AT5G37740	Calcium-dependent lipid-binding (CaLB domain) family protein(AT5G37740)	mRNA	501.25	785.89	0.648802	5.48746e-10	3.42332e-08
AT5G37990	S-adenosyl-L-methionine-dependent methyltransferase superfamily protein(AT5G37990)	mRNA	91.8	219.09	1.25502	8.67407e-11	5.92056e-09
AT5G38200	Class I glutamine amidotransferase-like superfamily protein(AT5G38200)	mRNA	722.2	1232.35	0.77094	3.1655e-13	2.81463e-11
AT5G38340	Disease resistance protein (TIR-NBS-LRR class) family(AT5G38340)	mRNA	88.79	187.15	1.07576	5.75192e-08	2.74096e-06
AT5G38410	Ribulose bisphosphate carboxylase (small chain) family protein(RBCS3B)	mRNA	75013	61016.6	-0.297939	0.00109881	0.0184515
AT5G38430	Ribulose bisphosphate carboxylase (small chain) family protein(RBCS1B)	mRNA	10482.6	8735.38	-0.26306	0.00148648	0.0238238
AT5G38530	tryptophan synthase beta type 2(TSBtype2)	mRNA	1516.72	2215.1	0.546421	2.49709e-11	1.80529e-09
AT5G38540	Mannose-binding lectin superfamily protein(AT5G38540)	mRNA	6.25	37.58	2.58784	1.73092e-07	7.55065e-06
AT5G38550	Mannose-binding lectin superfamily protein(AT5G38550)	mRNA	242.71	564.79	1.2185	5.94122e-18	7.74595e-16
AT5G38900	Thioredoxin superfamily protein(AT5G38900)	mRNA	30.07	133.99	2.15602	4.61111e-18	6.04576e-16
AT5G38910	RmlC-like cupins superfamily protein(AT5G38910)	mRNA	0.18	5.58	4.9941	0.00120315	0.0199154
AT5G38980	uncharacterized protein(AT5G38980)	mRNA	184.32	345.24	0.905404	1.05073e-10	7.10915e-09
AT5G39020	Malectin/receptor-like protein kinase family protein(AT5G39020)	mRNA	48.42	84.49	0.803236	0.00132271	0.0215371
AT5G39030	Protein kinase superfamily protein(AT5G39030)	mRNA	17.7	48.77	1.46199	3.25107e-05	0.000886577
AT5G39040	transporter associated with antigen processing protein 2(ABCB27)	mRNA	673.35	1129.98	0.74687	7.04168e-14	6.67005e-12
AT5G39050	HXXXD-type acyl-transferase family protein(PMAT1)	mRNA	1168.93	2315	0.985822	1.00913e-27	2.34188e-25
AT5G39090	HXXXD-type acyl-transferase family protein(AT5G39090)	mRNA	30.78	66.45	1.11038	0.000175578	0.00390666
AT5G39580	Peroxidase superfamily protein(AT5G39580)	mRNA	1102.15	1486.9	0.431985	0.000306036	0.00635258
AT5G39610	NAC domain containing protein 6(NAC6)	mRNA	76.43	141.8	0.891736	1.49693e-05	0.000439181
AT5G39860	basic helix-loop-helix (bHLH) DNA-binding family protein(PRE1)	mRNA	125.75	81.33	-0.628603	0.00365946	0.0487795
AT5G40000	P-loop containing nucleoside triphosphate hydrolases superfamily protein(AT5G40000)	mRNA	4.26	49.06	3.5241	9.02688e-12	6.91375e-10
AT5G40010	AAA-ATPase 1(AATP1)	mRNA	52.64	135.97	1.36901	7.06932e-09	3.79763e-07
AT5G40240	nodulin MtN21 /EamA-like transporter family protein(UMAMIT40)	mRNA	203.37	543.59	1.41842	4.91591e-29	1.32655e-26
AT5G40370	Glutaredoxin family protein(GRXC2)	mRNA	1107.77	1673.99	0.595632	2.25616e-11	1.64208e-09
AT5G40670	PQ-loop repeat family protein / transmembrane family protein(AT5G40670)	mRNA	812.46	1096.06	0.431962	1.0775e-05	0.000331524
AT5G40690	histone-lysine N-methyltransferase trithorax-like protein(AT5G40690)	mRNA	467.95	627.52	0.42332	8.52784e-05	0.00208761
AT5G40720	C3H4 type zinc finger protein (DUF23)(AT5G40720)	mRNA	106.66	158.77	0.574005	0.00359955	0.0482302
AT5G40730	arabinogalactan protein 24(AGP24)	mRNA	2877.62	2252.22	-0.353528	0.000455925	0.00897426
AT5G40850	urophorphyrin methylase 1(UPM1)	mRNA	4349.61	2883.86	-0.592886	1.98728e-06	7.22866e-05
AT5G41280	Receptor-like protein kinase-related family protein(AT5G41280)	mRNA	3.92	351.26	6.48373	5.63379e-49	3.18886e-46
AT5G41290	Receptor-like protein kinase-related family protein(AT5G41290)	mRNA	3.28	213.02	6.02247	3.69571e-34	1.17488e-31
AT5G41300	Receptor-like protein kinase-related family protein(AT5G41300)	mRNA	1.31	38.29	4.86808	2.2392e-09	1.28626e-07
AT5G41670	6-phosphogluconate dehydrogenase family protein(AT5G41670)	mRNA	3286.1	2732.94	-0.265923	0.0030603	0.0424509
AT5G41750	Disease resistance protein (TIR-NBS-LRR class) family(AT5G41750)	mRNA	36.57	87.74	1.26243	4.57271e-05	0.00120453
AT5G42530	uncharacterized protein(AT5G42530)	mRNA	7.52	353.49	5.55413	3.09258e-60	2.31515e-57
AT5G42580	cytochrome P450, family 705, subfamily A, polypeptide 12(CYP705A12)	mRNA	96.56	52.17	-0.888083	0.000667078	0.0123255
AT5G42590	cytochrome P450, family 71, subfamily A, polypeptide 16(CYP71A16)	mRNA	277.22	142.95	-0.955545	1.04912e-06	4.02427e-05
AT5G42600	marneral synthase(MRN1)	mRNA	34.86	3.74	-3.22207	1.12345e-07	5.02347e-06
AT5G42830	HXXXD-type acyl-transferase family protein(AT5G42830)	mRNA	37.85	155.27	2.0366	6.76028e-18	8.71588e-16
AT5G42980	thioredoxin 3(TRX3)	mRNA	7277.53	8991.6	0.305129	0.000162305	0.00363924
AT5G43060	Granulin repeat cysteine protease family protein(RD21B)	mRNA	6053.2	7869.34	0.378545	2.66673e-05	0.000744727
AT5G43150	elongation factor(AT5G43150)	mRNA	149.39	269.32	0.850189	3.46835e-08	1.72355e-06
AT5G43260	chaperone protein dnaJ-like protein(AT5G43260)	mRNA	181.92	254.38	0.483647	0.00196584	0.0298959
AT5G43290	WRKY DNA-binding protein 49(WRKY49)	mRNA	146.12	93.76	-0.640029	0.000714763	0.013061
AT5G43350	phosphate transporter 1;1(PHT1;1)	mRNA	2598.44	3968.49	0.610947	6.91297e-10	4.25942e-08
AT5G43580	Serine protease inhibitor, potato inhibitor I-type family protein(UPI)	mRNA	985.25	1765.05	0.841151	7.05868e-16	7.58383e-14
AT5G44130	FASCICLIN-like arabinogalactan protein 13 precursor(FLA13)	mRNA	2937.33	1589.64	-0.885803	1.006e-21	1.6676e-19
AT5G44460	calmodulin like 43(CML43)	mRNA	111.17	237.18	1.09328	1.21626e-10	8.1814e-09
AT5G44568	uncharacterized protein(AT5G44568)	mRNA	11.1	50.69	2.19068	1.96545e-08	1.00689e-06
AT5G44610	microtubule-associated protein 18(MAP18)	mRNA	881.88	569.11	-0.631863	3.85568e-08	1.89976e-06
AT5G44790	copper-exporting ATPase / responsive-to-antagonist 1 / copper-transporting ATPase (RAN1)(RAN1)	mRNA	3737.32	4630.58	0.309187	0.000149418	0.00338959
AT5G44870	Disease resistance protein (TIR-NBS-LRR class) family(LAZ5)	mRNA	242.03	322.74	0.415201	0.002495	0.0362337
AT5G44920	Toll-Interleukin-Resistance (TIR) domain family protein(AT5G44920)	mRNA	255.13	700.19	1.45654	2.46856e-29	6.82e-27
AT5G45000	Disease resistance protein (TIR-NBS-LRR class) family(AT5G45000)	mRNA	22.26	60.22	1.43553	4.06254e-06	0.00013885
AT5G45030	Trypsin family protein(AT5G45030)	mRNA	294.83	403.19	0.451599	0.000624598	0.0116709
AT5G45070	phloem protein 2-A8(PP2-A8)	mRNA	72.65	420.81	2.53422	2.21654e-55	1.31896e-52
AT5G45080	phloem protein 2-A6(PP2-A6)	mRNA	1.97	12.54	2.67235	0.00210811	0.0316243
AT5G45110	NPR1-like protein 3(NPR3)	mRNA	584.55	1932.36	1.72497	6.91657e-65	6.17357e-62
AT5G45350	proline-rich family protein(AT5G45350)	mRNA	704.06	973.44	0.467396	1.6068e-05	0.000467868
AT5G45380	urea-proton symporter DEGRADATION OF UREA 3 (DUR3)(DUR3)	mRNA	189.7	368	0.956018	3.753e-11	2.64729e-09
AT5G45410	zinc finger B-box protein(AT5G45410)	mRNA	1348.34	1683.93	0.320644	0.000286032	0.00600719
AT5G45470	transmembrane protein, putative (DUF594)(AT5G45470)	mRNA	1711.15	2826.94	0.724274	3.35855e-13	2.96357e-11
AT5G45480	transmembrane protein, putative (DUF594)(AT5G45480)	mRNA	982.9	1751.49	0.833456	5.91709e-15	5.9445e-13
AT5G45490	P-loop containing nucleoside triphosphate hydrolases superfamily protein(AT5G45490)	mRNA	1826.38	3031.34	0.730969	3.65669e-13	3.20229e-11
AT5G45500	RNI-like superfamily protein(AT5G45500)	mRNA	1826.88	4129.4	1.17656	6.09793e-33	1.86203e-30
AT5G45510	Leucine-rich repeat (LRR) family protein(AT5G45510)	mRNA	6300.9	14406.9	1.19313	4.13084e-31	1.1983e-28
AT5G45950	GDSL-like Lipase/Acylhydrolase superfamily protein(AT5G45950)	mRNA	2692.62	3515.12	0.384562	8.2074e-05	0.00201463
AT5G46180	ornithine-delta-aminotransferase(DELTA-OAT)	mRNA	971.68	1168.48	0.266079	0.00367099	0.048877
AT5G46330	Leucine-rich receptor-like protein kinase family protein(FLS2)	mRNA	493.72	321.32	-0.619685	0.000102379	0.00244687
AT5G46430	Ribosomal protein L32e(AT5G46430)	mRNA	2504.55	1841.41	-0.443737	4.30882e-07	1.79202e-05
AT5G46690	beta HLH protein 71(bHLH071)	mRNA	71.91	40.95	-0.812372	0.00250228	0.036294
AT5G46710	PLATZ transcription factor family protein(AT5G46710)	mRNA	228.75	140.07	-0.707669	1.5137e-05	0.000443542
AT5G46960	Plant invertase/pectin methylesterase inhibitor superfamily protein(AT5G46960)	mRNA	448.92	652.53	0.539577	0.000156497	0.00353979
AT5G47000	Peroxidase superfamily protein(AT5G47000)	mRNA	92.46	33.09	-1.48263	5.73342e-08	2.73777e-06
AT5G47120	BAX inhibitor 1(BI1)	mRNA	1974.81	2700.73	0.451634	1.63612e-07	7.16404e-06
AT5G47210	Hyaluronan / mRNA binding family(AT5G47210)	mRNA	7075.71	6093.91	-0.215506	0.00264888	0.037946
AT5G47450	tonoplast intrinsic protein 2;3(TIP2;3)	mRNA	3185.61	1080.9	-1.55934	1.84652e-37	7.02496e-35
AT5G47700	60S acidic ribosomal protein family(AT5G47700)	mRNA	2757.77	2293.85	-0.265727	0.00336868	0.0457117
AT5G47930	Zinc-binding ribosomal protein family protein(AT5G47930)	mRNA	2646.18	2139.49	-0.306644	0.00198071	0.0300826
AT5G47950	HXXXD-type acyl-transferase family protein(AT5G47950)	mRNA	246.26	133.34	-0.885119	7.41688e-08	3.4356e-06
AT5G47990	cytochrome P450, family 705, subfamily A, polypeptide 5(CYP705A5)	mRNA	2952.36	2027.95	-0.541848	2.1021e-05	0.000597837
AT5G48010	thalianol synthase 1(THAS1)	mRNA	1720.34	2459.78	0.51584	3.86883e-06	0.000132816
AT5G48175	uncharacterized protein(AT5G48175)	mRNA	2.29	14.94	2.7078	0.000592026	0.0111882
AT5G48290	Heavy metal transport/detoxification superfamily protein(AT5G48290)	mRNA	135.5	245.04	0.854757	6.98545e-08	3.2618e-06
AT5G48380	BAK1-interacting receptor-like kinase 1(BIR1)	mRNA	1402.95	1831.66	0.38469	2.3675e-05	0.00066597
AT5G48410	glutamate receptor 1.3(GLR1.3)	mRNA	46.45	97.01	1.06231	1.04374e-05	0.000322103
AT5G48657	defense protein-like protein(AT5G48657)	mRNA	137.74	258.14	0.906245	7.26107e-09	3.89163e-07
AT5G48850	Tetratricopeptide repeat (TPR)-like superfamily protein(ATSDI1)	mRNA	41.38	116.88	1.49815	5.45923e-09	2.98803e-07
AT5G48930	hydroxycinnamoyl-CoA shikimate/quinate hydroxycinnamoyl transferase(HCT)	mRNA	3812.97	4980.57	0.385396	0.000119792	0.00278838
AT5G49080	pseudo(EXT11)	mRNA	145.08	35.21	-2.0429	0.000222433	0.0048153
AT5G49480	Ca2+-binding protein 1(CP1)	mRNA	1903.85	3274.09	0.782174	3.8178e-20	5.60758e-18
AT5G49760	Leucine-rich repeat protein kinase family protein(AT5G49760)	mRNA	2467.24	3159.61	0.356849	1.42377e-05	0.000421986
AT5G49780	Leucine-rich repeat protein kinase family protein(AT5G49780)	mRNA	44.51	86	0.950112	0.000106731	0.00254043
AT5G49850	Mannose-binding lectin superfamily protein(AT5G49850)	mRNA	161.52	1360.5	3.07439	8.79121e-115	3.40029e-111
AT5G50200	nitrate transmembrane transporter(WR3)	mRNA	489.37	708.39	0.533615	1.83414e-06	6.7137e-05
AT5G50210	quinolinate synthase(QS)	mRNA	558.39	759.62	0.443998	1.2852e-05	0.000384847
AT5G50260	Cysteine proteinases superfamily protein(CEP1)	mRNA	13.77	56.38	2.03337	4.00059e-07	1.67282e-05
AT5G50750	reversibly glycosylated polypeptide 4(RGP4)	mRNA	11.46	29.42	1.35962	0.00216106	0.0323142
AT5G50760	SAUR-like auxin-responsive protein family(AT5G50760)	mRNA	426.79	628.71	0.558871	4.99148e-07	2.05385e-05
AT5G51060	NADPH/respiratory burst oxidase protein D(RHD2)	mRNA	287.44	405.92	0.497924	0.00057281	0.0108516
AT5G51500	Plant invertase/pectin methylesterase inhibitor superfamily(AT5G51500)	mRNA	73.23	160.16	1.12893	1.84131e-08	9.45381e-07
AT5G51830	pfkB-like carbohydrate kinase family protein(AT5G51830)	mRNA	477.85	877.31	0.876527	1.00227e-17	1.26412e-15
AT5G52470	fibrillarin 1(FIB1)	mRNA	2115.38	1685.87	-0.327425	4.27093e-05	0.00113404
AT5G52510	SCARECROW-like 8(SCL8)	mRNA	1411.21	1852.96	0.392902	0.000157245	0.00354676
AT5G52640	heat shock-like protein(HSP90.1)	mRNA	588.81	830.1	0.495487	0.0017558	0.0272919
AT5G52650	RNA binding Plectin/S10 domain-containing protein(AT5G52650)	mRNA	3102.4	2532.44	-0.292857	0.000736433	0.0133091
AT5G52670	Copper transport protein family(AT5G52670)	mRNA	1.63	22.28	3.7697	2.73453e-06	9.67383e-05
AT5G52710	Copper transport protein family(AT5G52710)	mRNA	0.18	22.5	6.97196	5.3615e-08	2.58142e-06
AT5G52720	Copper transport protein family(AT5G52720)	mRNA	0.35	37.62	6.74035	5.52593e-08	2.64959e-06
AT5G52810	NAD(P)-binding Rossmann-fold superfamily protein(AT5G52810)	mRNA	300.38	516.54	0.782065	3.14719e-10	2.01203e-08
AT5G52940	hypothetical protein (DUF295)(AT5G52940)	mRNA	53.51	17.33	-1.62654	8.62091e-06	0.000271459
AT5G53160	regulatory components of ABA receptor 3(RCAR3)	mRNA	1631.71	1259.75	-0.373247	0.000509301	0.00985768
AT5G53250	arabinogalactan protein 22(AGP22)	mRNA	1638.54	1313.85	-0.318604	0.000950605	0.0164509
AT5G53370	pectin methylesterase PCR fragment F(PMEPCRF)	mRNA	766.97	608.39	-0.33419	0.00266636	0.0381258
AT5G53490	Tetratricopeptide repeat (TPR)-like superfamily protein(AT5G53490)	mRNA	1524.62	1150.88	-0.405714	0.00307755	0.0426387
AT5G53550	YELLOW STRIPE like 3(YSL3)	mRNA	727.93	1031.27	0.50255	9.58452e-07	3.69482e-05
AT5G53660	growth-regulating factor 7(GRF7)	mRNA	211.48	136.11	-0.635783	0.00116061	0.01928
AT5G53760	Seven transmembrane MLO family protein(MLO11)	mRNA	344	542.51	0.657219	1.11443e-07	4.99279e-06
AT5G53870	early nodulin-like protein 1(ENODL1)	mRNA	85.78	16.27	-2.39813	9.75317e-13	8.17119e-11
AT5G53970	Tyrosine transaminase family protein(TAT7)	mRNA	518.11	725.11	0.484937	0.000262944	0.00558803
AT5G53980	homeobox protein 52(HB52)	mRNA	160.78	77.61	-1.05083	4.56897e-06	0.000154566
AT5G54040	Cysteine/Histidine-rich C1 domain family protein(AT5G54040)	mRNA	57.76	96.21	0.736106	0.00161606	0.0254781
AT5G54050	Cysteine/Histidine-rich C1 domain family protein(AT5G54050)	mRNA	7.21	36.21	2.32895	7.10506e-07	2.82705e-05
AT5G54300	cotton fiber-like protein (DUF761)(AT5G54300)	mRNA	271.84	172	-0.660379	8.27485e-06	0.000262631
AT5G54390	HAL2-like protein(HL)	mRNA	861.06	1118.6	0.377513	4.04769e-05	0.00108012
AT5G54500	flavodoxin-like quinone reductase 1(FQR1)	mRNA	2772.26	4013.73	0.533883	7.57891e-09	4.04331e-07
AT5G54800	glucose 6-phosphate/phosphate translocator 1(GPT1)	mRNA	1889.22	2302.92	0.285671	0.00147937	0.0237261
AT5G54840	Ras-related small GTP-binding family protein(SGP1)	mRNA	113.25	171.72	0.600492	0.0020517	0.030898
AT5G54860	Major facilitator superfamily protein(AT5G54860)	mRNA	253.11	391.06	0.627638	2.21942e-06	7.99783e-05
AT5G55050	GDSL-like Lipase/Acylhydrolase superfamily protein(AT5G55050)	mRNA	804.61	1159.17	0.526726	0.000322164	0.00663636
AT5G55250	IAA carboxylmethyltransferase 1(IAMT1)	mRNA	42.89	20.31	-1.07862	0.00185511	0.0284921
AT5G55770	Cysteine/Histidine-rich C1 domain family protein(AT5G55770)	mRNA	4.25	38.28	3.17023	5.37452e-09	2.94862e-07
AT5G55850	RPM1-interacting protein 4 (RIN4) family protein(NOI)	mRNA	1701.56	2101.22	0.304364	0.000618531	0.0116041
AT5G56080	nicotianamine synthase 2(NAS2)	mRNA	14.39	460.43	4.99967	9.35797e-80	1.2065e-76
AT5G56630	phosphofructokinase 7(PFK7)	mRNA	1046.79	1399.35	0.418786	6.80406e-06	0.000220533
AT5G56670	Ribosomal protein S30 family protein(AT5G56670)	mRNA	1337.08	1028.72	-0.378227	0.000205945	0.00451308
AT5G56870	beta-galactosidase 4(BGAL4)	mRNA	5498.21	7406.52	0.429833	4.04649e-06	0.000138506
AT5G56980	cotton fiber protein(AT5G56980)	mRNA	2124.54	2787.95	0.392058	0.000116598	0.00273772
AT5G57090	Auxin efflux carrier family protein(EIR1)	mRNA	729.12	1180.17	0.694777	4.24858e-10	2.6939e-08
AT5G57180	chloroplast import apparatus 2(CIA2)	mRNA	1394.85	1832.79	0.39393	0.000715953	0.0130687
AT5G57220	cytochrome P450, family 81, subfamily F, polypeptide 2(CYP81F2)	mRNA	31.6	80.36	1.34669	2.46449e-06	8.82615e-05
AT5G57240	OSBP(oxysterol binding protein)-related protein 4C(ORP4C)	mRNA	2479.82	1812.78	-0.452031	2.79155e-05	0.000773996
AT5G57530	xyloglucan endotransglucosylase/hydrolase 12(XTH12)	mRNA	80.4	27.79	-1.5326	1.34331e-06	5.0281e-05
AT5G57610	kinase superfamily with octicosapeptide/Phox/Bem1p domain-containing protein(AT5G57610)	mRNA	1090.92	1372.45	0.331212	0.000699155	0.0128162
AT5G57625	CAP (Cysteine-rich secretory proteins, Antigen 5, and Pathogenesis-related 1 protein) superfamily protein(AT5G57625)	mRNA	322.38	156.54	-1.04218	2.42031e-07	1.04208e-05
AT5G57630	CBL-interacting protein kinase 21(CIPK21)	mRNA	485.86	647.03	0.413285	0.000524313	0.0100692
AT5G57760	uncharacterized protein(AT5G57760)	mRNA	133.22	56.82	-1.22945	3.67287e-06	0.000126651
AT5G58010	LJRHL1-like 3(LRL3)	mRNA	97.78	59.93	-0.706414	0.00282122	0.0397638
AT5G58350	with no lysine (K) kinase 4(WNK4)	mRNA	723.21	1106.64	0.613703	1.69486e-11	1.24866e-09
AT5G58840	Subtilase family protein(AT5G58840)	mRNA	3.28	68.73	4.38724	3.88833e-15	3.95774e-13
AT5G58860	cytochrome P450, family 86, subfamily A, polypeptide 1(CYP86A1)	mRNA	296.59	415.84	0.487583	0.00291428	0.0408403
AT5G59030	copper transporter 1(COPT1)	mRNA	670.3	853	0.347739	0.00257312	0.0369978
AT5G59320	lipid transfer protein 3(LTP3)	mRNA	38.03	8.42	-2.17538	3.47052e-06	0.000120389
AT5G59490	Haloacid dehalogenase-like hydrolase (HAD) superfamily protein(AT5G59490)	mRNA	188.27	691.56	1.87708	1.38361e-41	6.42189e-39
AT5G59520	ZRT/IRT-like protein 2(ZIP2)	mRNA	1110.06	1788.28	0.687939	2.69406e-13	2.4233e-11
AT5G59530	2-oxoglutarate (2OG) and Fe(II)-dependent oxygenase superfamily protein(AT5G59530)	mRNA	92.63	183.14	0.983413	2.24253e-07	9.70942e-06
AT5G59540	2-oxoglutarate (2OG) and Fe(II)-dependent oxygenase superfamily protein(AT5G59540)	mRNA	1182.94	1693.83	0.517909	2.20124e-07	9.54846e-06
AT5G60250	zinc finger (C3HC4-type RING finger) family protein(AT5G60250)	mRNA	140.28	202.38	0.52872	0.00124043	0.0204307
AT5G60360	aleurain-like protease(ALP)	mRNA	9582.59	11754	0.294661	6.13878e-05	0.00155867
AT5G60660	plasma membrane intrinsic protein 2;4(PIP2;4)	mRNA	4489.94	3269.57	-0.457596	1.31497e-06	4.94596e-05
AT5G60670	Ribosomal protein L11 family protein(AT5G60670)	mRNA	1029.87	839.48	-0.294906	0.00360505	0.0482391
AT5G61010	exocyst subunit exo70 family protein E2(EXO70E2)	mRNA	204.53	482.59	1.23849	3.29018e-16	3.60166e-14
AT5G61020	evolutionarily conserved C-terminal region 3(ECT3)	mRNA	2038.78	1715.24	-0.249293	0.00338344	0.0458107
AT5G61170	Ribosomal protein S19e family protein(AT5G61170)	mRNA	2972.13	2435.5	-0.287277	0.00146069	0.0234427
AT5G61590	Integrase-type DNA-binding superfamily protein(AT5G61590)	mRNA	401.84	530.82	0.401622	0.00251717	0.0363963
AT5G61820	stress up-regulated Nod 19 protein(AT5G61820)	mRNA	5985	11950	0.997584	1.8169e-41	8.26762e-39
AT5G61900	Calcium-dependent phospholipid-binding Copine family protein(BON1)	mRNA	740.28	961.14	0.376665	0.000394227	0.0079486
AT5G62110	Homeodomain-like superfamily protein(AT5G62110)	mRNA	0.17	4.54	4.70779	0.00343647	0.0464203
AT5G62300	Ribosomal protein S10p/S20e family protein(AT5G62300)	mRNA	2609.39	2137.19	-0.287995	0.00065642	0.0121674
AT5G62330	uncharacterized protein(AT5G62330)	mRNA	6.24	29.46	2.23891	1.6056e-05	0.000467868
AT5G62920	response regulator 6(ARR6)	mRNA	215.16	112.94	-0.929816	1.92587e-06	7.02729e-05
AT5G63160	BTB and TAZ domain protein 1(BT1)	mRNA	199.46	112.09	-0.831513	0.000192997	0.00424941
AT5G63530	farnesylated protein 3(FP3)	mRNA	426.04	593.64	0.478607	6.17486e-05	0.00156441
AT5G63600	flavonol synthase 5(FLS5)	mRNA	3783.01	6136.47	0.697875	2.90104e-17	3.48832e-15
AT5G63650	SNF1-related protein kinase 2.5(SNRK2.5)	mRNA	759.41	510.68	-0.572479	2.93465e-06	0.000103345
AT5G63790	NAC domain containing protein 102(NAC102)	mRNA	1670.45	2942.79	0.816946	5.7251e-17	6.64312e-15
AT5G63800	Glycosyl hydrolase family 35 protein(MUM2)	mRNA	1127.24	1383.24	0.295252	0.00298685	0.0416062
AT5G63930	Leucine-rich repeat protein kinase family protein(AT5G63930)	mRNA	691.39	925.12	0.420139	5.10956e-05	0.00133233
AT5G63990	Inositol monophosphatase family protein(AT5G63990)	mRNA	109.64	158.76	0.53408	0.00243619	0.03558
AT5G64120	Peroxidase superfamily protein(AT5G64120)	mRNA	791.31	484.9	-0.706549	2.06759e-11	1.51844e-09
AT5G64250	Aldolase-type TIM barrel family protein(AT5G64250)	mRNA	1929.51	4094.29	1.08538	2.09399e-37	7.83794e-35
AT5G64370	beta-ureidopropionase(BETA-UP)	mRNA	1359.54	1791.29	0.397875	1.32755e-06	4.97714e-05
AT5G64430	Octicosapeptide/Phox/Bem1p family protein(AT5G64430)	mRNA	1671.15	2052.72	0.296701	0.00110221	0.0184685
AT5G64810	WRKY DNA-binding protein 51(WRKY51)	mRNA	2.95	111.78	5.24308	1.21549e-22	2.12089e-20
AT5G64840	general control non-repressible 5(ABCF5)	mRNA	4259.65	5168.73	0.279076	0.00178207	0.0276271
AT5G65010	asparagine synthetase 2(ASN2)	mRNA	2032	1353.68	-0.586018	7.73008e-07	3.0354e-05
AT5G65210	bZIP transcription factor family protein(TGA1)	mRNA	1848.06	2484.06	0.426687	2.52034e-07	1.07716e-05
AT5G65380	MATE efflux family protein(AT5G65380)	mRNA	2292.03	3171.3	0.468452	4.84702e-06	0.000162785
AT5G65530	Protein kinase superfamily protein(AT5G65530)	mRNA	349.18	444.88	0.349469	0.00320116	0.0440363
AT5G65690	phosphoenolpyruvate carboxykinase 2(PCK2)	mRNA	72.92	41.36	-0.818091	0.00263665	0.0378175
AT5G65730	xyloglucan endotransglucosylase/hydrolase 6(XTH6)	mRNA	82.6	44.54	-0.890948	0.00245805	0.0358316
AT5G65980	Auxin efflux carrier family protein(AT5G65980)	mRNA	97.62	58.47	-0.739385	0.00294966	0.0412118
AT5G65990	Transmembrane amino acid transporter family protein(AT5G65990)	mRNA	1060.1	1361.89	0.361416	0.000523939	0.0100692
AT5G66052	uncharacterized protein(AT5G66052)	mRNA	1001.38	821.18	-0.286213	0.00326246	0.0446151
AT5G66390	Peroxidase superfamily protein(AT5G66390)	mRNA	2436.24	2963.18	0.282489	0.00220282	0.0328119
AT5G66580	uncharacterized protein(AT5G66580)	mRNA	282.27	382.99	0.440246	0.00223797	0.0332287
AT5G66650	calcium uniporter (DUF607)(AT5G66650)	mRNA	382.52	277.96	-0.460646	0.000514438	0.00993965
AT5G66670	pectinesterase, putative (DUF677)(AT5G66670)	mRNA	0.98	14.25	3.85572	0.000194163	0.00427102
AT5G66910	Disease resistance protein (CC-NBS-LRR class) family(AT5G66910)	mRNA	239.48	359.35	0.585442	1.37404e-05	0.000409864
AT5G66985	uncharacterized protein(AT5G66985)	mRNA	28.17	78.63	1.48088	4.98366e-07	2.05385e-05
AT5G67160	HXXXD-type acyl-transferase family protein(EPS1)	mRNA	80.99	188.99	1.22255	1.4516e-10	9.6525e-09
AT5G67340	ARM repeat superfamily protein(AT5G67340)	mRNA	137.17	325.24	1.24558	2.11326e-17	2.56767e-15
AT5G67400	root hair specific 19(RHS19)	mRNA	401.86	203.55	-0.981269	3.45653e-07	1.45055e-05
AT5G67430	Acyl-CoA N-acyltransferases (NAT) superfamily protein(AT5G67430)	mRNA	75.11	248.07	1.72371	1.89886e-19	2.67071e-17
AT5G67480	BTB and TAZ domain protein 4(BT4)	mRNA	354.03	513.74	0.537157	7.49217e-06	0.000240818
