# Supplementary material for: Gravacin as an inhibitor of the auxin transport-activating protein kinase D6PK in Arabidopsis
Source: Front Plant Sci. 2025 Mar 12;16:1563571. doi: 10.3389/fpls.2025.1563571 (PMC11938129; doi:10.3389/fpls.2025.1563571)
Supplement: Supplementary file 4 [file DataSheet6.xlsx]

## Sheet: Table S6
Table S6. Differentially Expressed Genes of Col-0 and d0 d1 d2
Gene ID	Gene Model Description	Type	WT Average Read Count	d0d1d2 Average Read Count	log2 (d0d1d2 / WT)	Pvalue(d0d1d2 / WT)	Qvalue (d0d1d2 / WT)
AT1G64795		mRNA	0.19	7.1	5.247	0.000690808	0.0219638
AT4G26590	oligopeptide transporter	mRNA	7.17	251.41	5.1325	3.33779e-25	9.86942e-22
AT5G08760	Secreted peptide which functions in plant growth and pathogen defense.	mRNA	0.19	6.15	5.04565	0.000863074	0.0258104
AT5G35935	transposable_element_gene;(source:Araport11);copia-like retrotransposon family, has a 2.0e-232 P-value blast match to GB:CAA72989 open reading frame 1 (Ty1_Copia-element) (Brassica oleracea);(source:TAIR10)	mRNA	15.89	483.79	4.9282	2.46843e-66	2.91953e-62
AT4G35810	2-oxoglutarate-dependent dioxygenase	mRNA	0.19	5.52	4.89422	0.00169724	0.0405565
AT5G46871	Encodes a defensin-like (DEFL) family protein.	mRNA	0.19	5.52	4.89411	0.00187121	0.0434809
AT3G60170	transposable_element_gene;(source:Araport11);copia-like retrotransposon family, has a 7.6e-229 P-value blast match to gb|AAO73527.1| gag-pol polyprotein (Glycine max) (SIRE1) (Ty1_Copia-family);(source:TAIR10)	mRNA	0.19	5.52	4.89402	0.00169735	0.0405565
AT2G23000	serine carboxypeptidase-like 10;(source:Araport11)	mRNA	0.37	9.77	4.71589	0.000943311	0.0276164
AT1G52690	Intrinsically disordered protein that stabilizes lactate dehydrogenase (LDH) during drying and freezing.	mRNA	85.6	1984.67	4.53518	4.15682e-22	8.93905e-19
AT3G55240	Overexpression leads to PEL (Pseudo-Etiolation in Light) phenotype.	mRNA	1.38	24.7	4.16338	2.97377e-06	0.000314038
AT5G14650	Encodes a cell wall localized endo-polygalacturonase.	mRNA	2.45	30.81	3.65225	8.71287e-07	0.000112625
AT5G28335	transposable_element_gene;(source:Araport11);gypsy-like retrotransposon family, has a 4.8e-178 P-value blast match to GB:AAD22153 polyprotein (Gypsy_Ty3-element) (Sorghum bicolor);(source:TAIR10)	mRNA	1.02	12.3	3.59644	0.000881639	0.026069
AT4G21650	Subtilase family protein;(source:Araport11)	mRNA	8.83	92.73	3.39298	2.22691e-12	1.50508e-09
AT3G21040	transposable_element_gene;(source:Araport11);copia-like retrotransposon family, has a 5.7e-20 P-value blast match to gb|AAO73527.1| gag-pol polyprotein (Glycine max) (SIRE1) (Ty1_Copia-family);(source:TAIR10)	mRNA	3.43	35.12	3.35452	2.09426e-08	4.76344e-06
AT1G06830	Encodes a member of the CC-type glutaredoxin (ROXY) family that has been shown to interact with the transcription factor TGA2. CEPD1 is a non secreted polypeptide that is highly similar to CEPD2 which is another member of a novel family related to glutaredoxins. It is induced by nitrogen starvation. It acts downstream of the CEP1 peptide in systemic N-demand signalling .The RNA is expressed in th…	mRNA	2.36	21.75	3.20342	3.08869e-05	0.00211165
AT5G33390	glycine-rich protein;(source:Araport11)	mRNA	1.38	12.66	3.19844	0.00114215	0.0309479
AT2G32860	beta glucosidase 33;(source:Araport11)	mRNA	38.46	329.69	3.09975	1.0574e-07	1.8841e-05
AT3G59670	elongation factor;(source:Araport11)	mRNA	214.44	1790.4	3.06163	1.3701e-38	6.48197e-35
AT4G22960	FAM63A-like protein (DUF544);(source:Araport11)	mRNA	2.01	15.13	2.91274	0.00133139	0.0347659
AT4G28530	Member of NAC family of transcription factors. Along with NAC2, KIR1 positively regulates programmed cell death of stigmatic tissue.	mRNA	14.55	108.05	2.89287	1.4107e-12	1.02204e-09
AT3G32920	P-loop containing nucleoside triphosphate hydrolases superfamily protein;(source:Araport11)	mRNA	2.02	14.8	2.8731	0.000662014	0.0212194
AT5G52300	Encodes a protein that is induced in expression in response to water deprivation such as cold, high-salt, and desiccation. The response appears to be via abscisic acid. The promoter region contains two ABA-responsive elements (ABREs) that are required for the dehydration-responsive expression of rd29B as cis-acting elements. Protein is a member of a gene family with other members found plants, an…	mRNA	323.54	2290.94	2.82393	6.10968e-30	2.40874e-26
AT3G42658	Member of Sadhu non-coding retrotransposon family.In some natural accessions the allele is methylated and silenced.	mRNA	134	880.31	2.71581	3.13857e-10	1.39517e-07
AT1G10300	GTPase involved in HA - and ABA-mediated signaling pathways, particularly during defense respnses to pathogens. A truncated version of NOG1-2 has been detected in Col-0, Ler-0, Rsch-4 ecotypes. Functions similarly to the paralogous gene NOG1-1.	mRNA	3.05	19.87	2.70301	0.000122149	0.00607929
AT5G43840	member of Heat Stress Transcription Factor (Hsf) family	mRNA	8.7	56.46	2.69849	9.6956e-09	2.54833e-06
AT3G62990	myelin transcription factor-like protein;(source:Araport11)	mRNA	2.12	13.68	2.69162	0.00167851	0.0403099
AT2G32670	member of Synaptobrevin -like protein family; TGN/PM localized.	mRNA	6.7	42.33	2.6583	9.67034e-08	1.75337e-05
AT1G73870	B-box type zinc finger protein with CCT domain-containing protein;(source:Araport11)	mRNA	9.23	57.23	2.63186	1.60481e-09	5.7518e-07
AT5G44572	SCOOP (SERINE RICH ENDOGENOUS PEPTIDE) family member, involved in immunity against herbivorous insects.	mRNA	3.43	20.87	2.60476	0.000135765	0.00650107
AT5G47590	Heat shock protein HSP20/alpha crystallin family;(source:Araport11)	mRNA	52.19	314	2.58902	3.15201e-08	6.65722e-06
AT3G32925	transposable_element_gene;(source:Araport11);non-LTR retrotransposon family (LINE), has a 3.1e-13 P-value blast match to GB:AAB41224 ORF2 (LINE-element) (Rattus norvegicus);(source:TAIR10)	mRNA	7.47	44.55	2.57552	8.13566e-07	0.000108008
AT5G25230	Ribosomal protein S5/Elongation factor G/III/V family protein;(source:Araport11)	mRNA	4.47	26.26	2.55525	8.53811e-06	0.000759282
AT3G29970	B12D protein;(source:Araport11)	mRNA	8.69	50.1	2.52653	6.52727e-07	9.19064e-05
AT5G39520	Plastid localized transmembrane protein involved in ABA mediated leaf senescence and stomatal movement.	mRNA	15.39	88.23	2.51909	9.61699e-13	7.33838e-10
AT2G46640	Encodes TAC1 (Tiller Angle Control 1). Influences axillary branch growth angle. Inflorescence stems of TAC1 mutants are vertically oriented and have axillary shoots with narrow branch angles.	mRNA	24.35	137.35	2.49555	9.90007e-14	9.00716e-11
AT4G28703	RmlC-like cupins superfamily protein;(source:Araport11)	mRNA	20.95	117.58	2.48864	4.59182e-11	2.43365e-08
AT3G22830	member of Heat Stress Transcription Factor (Hsf) family	mRNA	6.85	37.64	2.45761	1.52736e-06	0.000179917
AT2G07732	Ribulose bisphosphate carboxylase large chain, catalytic domain-containing protein;(source:Araport11)	mRNA	179.83	902.79	2.32775	1.83463e-06	0.000205679
AT3G44120	F-box and associated interaction domains-containing protein;(source:Araport11)	mRNA	9.16	45.79	2.32179	7.39081e-07	9.99027e-05
AT5G46350	member of WRKY Transcription Factor; Group II-c	mRNA	7.73	38.15	2.30335	2.69892e-06	0.000287581
AT4G33467	hypothetical protein;(source:Araport11)	mRNA	20.52	101.17	2.30153	2.13584e-07	3.36822e-05
AT1G12805	nucleotide binding protein;(source:Araport11)	mRNA	4.55	21.62	2.24728	0.000372947	0.01412
AT2G29380	highly ABA-induced PP2C protein 3;(source:Araport11)	mRNA	4.57	21.61	2.24275	0.000728135	0.022723
AT3G54530	hypothetical protein;(source:Araport11)	mRNA	4.13	19.3	2.22415	0.000501422	0.0172903
AT3G62455	transposable_element_gene;(source:Araport11);copia-like retrotransposon family, has a 7.1e-232 P-value blast match to gb|AAO73529.1| gag-pol polyprotein (Glycine max) (SIRE1) (Ty1_Copia-family);(source:TAIR10)	mRNA	18.25	84.67	2.21414	8.75668e-09	2.35386e-06
AT1G72060	serine-type endopeptidase inhibitor;(source:Araport11)	mRNA	41.29	186.41	2.17466	5.12139e-06	0.000500605
AT1G67860	transmembrane protein;(source:Araport11)	mRNA	14.94	64.38	2.10757	3.29462e-05	0.00222773
AT3G26230	putative cytochrome P450	mRNA	4.7	20.15	2.09916	0.00111986	0.030554
AT4G16620	nodulin MtN21-like transporter family protein	mRNA	22.13	93.17	2.07375	2.85622e-08	6.19852e-06
AT2G32880	TRAF-like family protein;(source:Araport11)	mRNA	73.15	302.35	2.04722	0.000225757	0.00981671
AT3G54890	Encodes a component of the light harvesting complex associated with photosystem I.	mRNA	9691.21	37446	1.95006	2.12077e-06	0.000230123
AT3G21020	transposable_element_gene;(source:Araport11);copia-like retrotransposon family, has a 5.4e-14 P-value blast match to gb|AAO73529.1| gag-pol polyprotein (Glycine max) (SIRE1) (Ty1_Copia-family);(source:TAIR10)	mRNA	9.1	34.06	1.9047	0.000241554	0.0102971
AT5G09530	The gene encodes a unique protein which contains 36 repeats of a unique pentapeptide (Pro-Glu-Leu|Ile|Val-Pro-Lys). It has been shown tobe involved in growth and development.	mRNA	702.94	2630.02	1.9036	5.27966e-08	1.04757e-05
AT1G49900	C2H2 type zinc finger transcription factor family;(source:Araport11)	mRNA	9.46	35.06	1.89022	0.00225413	0.0491538
AT5G59360	hypothetical protein;(source:Araport11)	mRNA	6.05	22.06	1.86744	0.00222897	0.0488191
AT2G45660	Controls flowering and is required for CO to promote flowering. It acts downstream of FT. Overexpression of (SOC1) AGL20 suppresses not only the late flowering of plants that have functional FRI and FLC alleles but also the delayed phase transitions during the vegetative stages of development. AGL20/SOC1 acts with AGL24 to promote flowering and inflorescence meristem identity.AGL20 upregulates ex…	mRNA	30.79	112.01	1.86312	4.21566e-09	1.27848e-06
AT2G46790	Pseudo-response regulator PRR9. Involved in clock function. PRR7 and PRR9 are partially redundant essential components of a temperature-sensitive circadian system. CCA1 and LHY had a positive effect on PRR9. Interact with TOC1 in a yeast two-hybrid assay. Acts as transcriptional repressor of CCA1 and LHY. Acts additively with EC, PRR5 and PRR7 to regulate hypocotyl growth under photoperiodic cond…	mRNA	31.39	114.18	1.86277	2.04943e-09	7.23572e-07
AT3G25130	acidic leucine-rich nuclear phosphoprotein 32 family B protein;(source:Araport11)	mRNA	10.34	37.37	1.85397	2.91118e-05	0.00202541
AT5G40800	ABA&#8208;induced transcription repressor that acts as feedback regulator in ABA signalling.	mRNA	6.59	23.8	1.85176	0.000762534	0.0234256
AT1G63750	miR825-5p target proposed as a phasiRNA producing locus.	mRNA	28.19	100.13	1.82845	1.21462e-06	0.000150429
AT3G62100	Encodes a member of the Aux/IAA family of proteins implicated in auxin signaling. IAA30 lacks the conserved degron (domain II) found in many family members. IAA30 transcripts are induced by auxin treatment and accumulate preferentially in the quiescent center cells of the root meristem. Overexpression of IAA30 leads to defects in gravitropism, root development, root meristem maintenance, and coty…	mRNA	12.48	42.67	1.77401	0.00128063	0.0339611
AT3G21010	transposable_element_gene;(source:Araport11);copia-like retrotransposon family, has a 4.6e-15 P-value blast match to dbj|BAA78426.1| polyprotein (AtRE2-1) (Arabidopsis thaliana) (Ty1_Copia-element);(source:TAIR10)	mRNA	15.08	51.55	1.77358	2.07413e-06	0.000226127
AT2G18050	encodes a structurally divergent linker histone whose gene expression is induced by dehydration and ABA. The mRNA is cell-to-cell mobile.	mRNA	319.59	1086.82	1.76581	8.63276e-09	2.34722e-06
AT1G49450	Transducin/WD40 repeat-like superfamily protein;(source:Araport11)	mRNA	89.18	302.29	1.76113	3.09201e-10	1.39517e-07
AT4G30830	myosin-like protein (Protein of unknown function, DUF593);(source:Araport11)	mRNA	7.21	24.35	1.75654	0.000619458	0.0201281
AT1G69325	Remorin family protein;(source:Araport11)	mRNA	24.03	80.73	1.74824	1.8535e-06	0.00020663
AT4G39360	hypothetical protein;(source:Araport11)	mRNA	9.24	30.97	1.74491	0.000201467	0.00910977
AT4G37220	Cold acclimation protein WCOR413 family;(source:Araport11)	mRNA	210.32	698.44	1.73157	0.000957215	0.0278511
AT2G15880	Pollen expressed protein required for pollen tube growth.Along with other members of the LRX family, itnteracts with RALF4 to control pollen tube growth and integrity. Loss of function results in premature pollen tube rupture and reduced fertility.	mRNA	755.41	2493.31	1.72273	4.67482e-09	1.36522e-06
AT3G61890	Encodes a homeodomain leucine zipper class I (HD-Zip I) protein. Loss of function mutant has abnormally shaped leaves and stems.	mRNA	194.48	639.32	1.71696	6.64912e-15	7.14932e-12
AT3G26740	transcripts are differentially regulated at the level of mRNA stability at different times of day controlled by the circadian clock. mRNAs are targets of the mRNA degradation pathway mediated by the downstream (DST) instability determinant.	mRNA	1470.21	4790.16	1.70405	5.51031e-05	0.00329158
AT4G31520	SDA1 family protein;(source:Araport11)	mRNA	6.98	22.55	1.69279	0.00130862	0.034395
AT2G01990	XRI1-like protein;(source:Araport11)	mRNA	38.07	122.68	1.68823	2.5244e-05	0.00180139
AT1G14630	XRI1-like protein;(source:Araport11)	mRNA	12.74	41	1.68597	0.000561744	0.0187628
AT1G31310	hydroxyproline-rich glycoprotein family protein;(source:Araport11)	mRNA	58.28	186.93	1.68144	3.11831e-07	4.78985e-05
AT4G35770	Senescence-associated gene that is strongly induced by phosphate starvation. Transcripts are differentially regulated at the level of mRNA stability at different times of day. mRNAs are targets of the mRNA degradation pathway mediated by the downstream (DST) instability determinant.	mRNA	6491.47	20816.7	1.68113	1.66488e-07	2.71605e-05
AT5G64190	neuronal PAS domain protein;(source:Araport11)	mRNA	13.97	44.71	1.67889	0.00135502	0.0350306
AT5G51190	encodes a member of the ERF (ethylene response factor) subfamily B-3 of ERF/AP2 transcription factor family. The protein contains one AP2 domain. There are 18 members in this subfamily including ATERF-1, ATERF-2, AND ATERF-5. Involved in regulating root architecture and the response to cold stress.	mRNA	34.24	109.54	1.67769	0.00100794	0.0285862
AT1G18265	zein-binding protein (Protein of unknown function, DUF593);(source:Araport11)	mRNA	15.82	50.51	1.67519	0.000386384	0.0143484
AT4G18550	DSEL is cytosolic acylhydrolase that shows prefential lipase activity against the sn-1 position of several classes of lipids, including 1,3-diacylglycerols and 1-monoacylglycerols. Overexpression of DSEL leads to increased peroxisome and oil body levels in cotyledons and reduced beta-oxidation activity in seedlings.	mRNA	101.66	324.51	1.67453	1.75445e-08	4.15016e-06
AT1G29600	Zinc finger C-x8-C-x5-C-x3-H type family protein;(source:Araport11)	mRNA	9.57	30.55	1.67429	0.00141429	0.0359345
AT3G18320	F-box and associated interaction domains-containing protein;(source:Araport11)	mRNA	58.16	184.82	1.6679	4.92355e-06	0.000485277
AT4G37150	Encodes a protein shown to have carboxylesterase activity, methyl salicylate esterase activity, methyl jasmonate esterase activity, and methyl IAA esterase activity in vitro. MES9 appears to be involved in MeSA hydrolysis in planta. Expression of MES9 can restore systemic acquired resistance in SAR-deficient tobacco plants. This protein does not act on MeGA4, or MEGA9 in vitro.	mRNA	13.87	44.07	1.66739	5.73743e-05	0.00341861
AT5G46050	Encodes a di- and tri-peptide transporter involved in responses to wounding, virulent bacterial pathogens, and high NaCl concentrations. The protein is predicted to have 12 transmembrane helicies.	mRNA	92.02	287.65	1.64427	1.56863e-06	0.000181892
AT5G28910	alpha-(1,6)-fucosyltransferase;(source:Araport11)	mRNA	11.27	35.08	1.6378	0.000468399	0.016562
AT1G69588	Belongs to a large gene family, called CLE for CLAVATA3/ESR-related, encoding small peptides with conserved carboxyl termini	mRNA	11.88	36.93	1.63663	0.000349	0.0135116
AT5G24080	Protein kinase superfamily protein;(source:Araport11)	mRNA	45.47	140.71	1.62988	2.33122e-07	3.62796e-05
AT1G71200	bHLH160 transcription factor. Induced by copper deficiency and seems to mediate copper uptake along with SPL7. Alternative splicing variant in response to MeJa treatment has potential novel function where it can dimerize but not bind DNA, resulting in a function opposite of the primary isoform.	mRNA	29.25	90.16	1.6243	1.73786e-05	0.00135673
AT1G15960	Member of Nramp2 family. NRAMP6 cooperates with NRAMP1 in Mn utilization.	mRNA	33.65	103.09	1.61503	3.66401e-06	0.000375204
AT1G56510	TIR-NB-LRR protein that confers resistance to four races of Albugo candida. The mRNA is cell-to-cell mobile.	mRNA	27.4	83.72	1.61115	0.00132421	0.0346891
AT2G46680	encodes a putative transcription factor that contains a homeodomain closely linked to a leucine zipper motif. Transcript is detected in all tissues examined. Is transcriptionally regulated in an ABA-dependent manner and may act in a signal transduction pathway which mediates a drought response.	mRNA	684.3	2087.91	1.60935	1.30928e-23	3.44123e-20
AT5G52900	Encodes a member of the MAKR (MEMBRANE-ASSOCIATED KINASE REGULATOR) gene family. MAKRs have putative kinase interacting motifs and membrane localization signals. Known members include: AT5G26230 (MAKR1), AT1G64080 (MAKR2), AT2G37380 (MAKR3), AT2G39370 (MAKR4), AT5G52870 (MAKR5) and AT5G52900 (MAKR6).	mRNA	179.61	546.52	1.6054	1.27053e-06	0.000156534
AT3G50970	Belongs to the dehydrin protein family, which contains highly conserved stretches of 7-17 residues that are repetitively scattered in their sequences, the K-, S-, Y- and lysine rich segments. LTI29 and LTI30 double overexpressors confer freeze tolerance. Located in membranes. mRNA upregulated by water deprivation and abscisic acid. The mRNA is cell-to-cell mobile.	mRNA	504.31	1523.38	1.59489	2.12502e-08	4.78736e-06
AT1G71030	Encodes a putative myb family transcription factor. In contrast to most other myb-like proteins its myb domain consists of a single repeat. A proline-rich region potentially involved in transactivation is found in the C-terminal part of the protein. Its transcript accumulates mainly in leaves.	mRNA	233.8	705.54	1.59348	0.000732854	0.0228012
AT5G06870	Encodes a polygalacturonase inhibiting protein involved in plant defense response. PGIPs inhibit the activity of pectin degrading enzymes such as those produced by fungal pathogens. PGIP2 is induced by fungal infection and methyl jasmonate.Suppressed in the proton sensitive stop1-mutant, but the transcription level was recovered by transformation of STOP2. Knockout mutant showed severe damage in …	mRNA	34.73	104.57	1.58997	5.49067e-05	0.00328815
AT1G18020	FMN-linked oxidoreductases superfamily protein;(source:Araport11)	mRNA	960.11	2883.31	1.58645	8.46506e-15	8.70613e-12
AT2G37030	SAUR-like auxin-responsive protein family;(source:Araport11)	mRNA	12.88	38.5	1.5799	0.000302567	0.0120695
AT2G16586	transmembrane protein;(source:Araport11)	mRNA	1830.87	5464.65	1.5776	1.02262e-08	2.65826e-06
AT3G55090	Belongs to a clade of five Arabidopsis thaliana ABCG half-transporters that are required for synthesis of an effective suberin barrier in roots and seed coats (ABCG2, ABCG6, and ABCG20) and for synthesis of an intact pollen wall (ABCG1 and ABCG16).	mRNA	64.4	192.15	1.57711	1.40202e-06	0.000170076
AT2G38790	hypothetical protein;(source:Araport11)	mRNA	69.39	206.03	1.5701	8.57435e-07	0.000112059
AT1G22890	Secreted peptide which functions in plant growth and pathogen defense.	mRNA	54.11	159.1	1.55581	6.97985e-05	0.00394053
AT2G27035	Has been classified as a stellacyanin. Has also been classified as an early nodulin-like protein (ENODL), because it does not have a His residue involved in Cu binding. ENODLs are proteins having one plastocyanin-like (PCNL) domain lacking the amino acid residues necessary for Cu binding.	mRNA	21.64	63.61	1.55573	1.30031e-05	0.00108688
AT5G61330	rRNA processing protein-like protein;(source:Araport11)	mRNA	334.56	980.14	1.55074	2.16106e-15	2.43429e-12
AT4G13280	Catalyzes the conversion of farnesyl diphosphate to (Z)-gamma-bisabolene and the additional minor products E-nerolidol and alpha-bisabolol. Expressed in cortex and sub-epidermal layers of roots, leaf hydathodes and flower stigmata. Induced by wounding.	mRNA	19.24	56.33	1.54952	0.00010444	0.00537335
AT1G53163	membrane-associated kinase regulator;(source:Araport11)	mRNA	38.38	111.81	1.54265	1.7641e-05	0.00136819
AT1G22370	UDP-glucosyl transferase 85A5;(source:Araport11)	mRNA	52.5	152.72	1.54059	4.00577e-09	1.26049e-06
AT5G22860	Serine carboxypeptidase S28 family protein;(source:Araport11)	mRNA	163.25	474.74	1.54009	3.56657e-14	3.5153e-11
AT1G58180	beta carbonic anhydrase 6;(source:Araport11)	mRNA	822.17	2382.07	1.5347	1.38312e-15	1.63589e-12
AT5G14090	LAZY1 is required for gravitropic response. Mutants have abnormal shoot angles and abnormal root gravitropism. LZY1 affects the redistribution of auxin in response to gravity in shoots and roots via an unknown mechanism.	mRNA	190	548.13	1.52854	1.13055e-07	1.97419e-05
AT1G06570	Mutation of the PDS1 locus disrupts the activity of p-hydroxyphenylpyruvate dioxygenase (HPPDase), the first committed step in the synthesis of both plastoquinone and tocopherols in plants.	mRNA	2237.9	6430.74	1.52284	1.22423e-09	4.5967e-07
AT5G01370	Nuclear protein with a lysine-rich domain and a C-terminal serine-rich domain. Interacts with Alcatraz (ALC). ACI1 is mainly expressed in the vascular system. Involved in cell separation during fruit dehiscence.	mRNA	64.95	186.32	1.52034	0.000112136	0.00568001
AT2G25625	Histone deacetylase-like protein;(source:Araport11). Induced by senescence and abiotic stresses.	mRNA	38.33	109.89	1.51968	1.34257e-05	0.00111044
AT1G75700	HVA22-like protein G;(source:Araport11)	mRNA	20.8	59.47	1.51568	0.000185195	0.00853953
AT3G15620	Required for photorepair of 6-4 photoproducts in Arabidopsis thaliana.	mRNA	120.8	344.46	1.51168	4.43462e-06	0.000439069
AT5G05940	Encodes a member of KPP-like gene family, homolog of KPP (kinase partner protein) gene in tomato. Also a member of the RopGEF (guanine nucleotide exchange factor) family, containing the novel PRONE domain (plant-specific Rop nucleotide exchanger), which is exclusively active towards members of the Rop subfamily.	mRNA	59	168.23	1.51168	5.31426e-08	1.04757e-05
AT4G34320	transmembrane protein, putative (DUF677);(source:Araport11)	mRNA	29.08	82.93	1.51165	7.66094e-05	0.00428415
AT5G01480	Cysteine/Histidine-rich C1 domain family protein;(source:Araport11)	mRNA	11.66	33.2	1.50972	0.00077201	0.023686
AT4G25580	CAP160 protein;(source:Araport11)	mRNA	1052.27	2992.3	1.50775	0.00161243	0.0393217
AT1G04660	glycine-rich protein;(source:Araport11)	mRNA	72.76	206	1.50151	0.00150173	0.0375777
AT4G35190	Putative lysine decarboxylase family protein;(source:Araport11)	mRNA	115.17	320.24	1.47538	3.33717e-12	2.1928e-09
AT3G26220	cytochrome P450 monooxygenase	mRNA	66.15	183.17	1.4694	3.32039e-05	0.00223136
AT4G26288	hypothetical protein;(source:Araport11)	mRNA	27.95	76.94	1.46063	0.000775952	0.0237453
AT2G38230	Encodes a protein predicted to function in tandem with PDX2 to form glutamine amidotransferase complex with involved in vitamin B6 biosynthesis. The mRNA is cell-to-cell mobile.	mRNA	1162.84	3191.61	1.45663	0.00117085	0.0315197
AT3G62460	Putative endonuclease or glycosyl hydrolase;(source:Araport11)	mRNA	76.54	209.86	1.45524	3.07415e-06	0.000323196
AT1G26540	Agenet domain-containing protein;(source:Araport11)	mRNA	15.06	41.1	1.44887	0.000354686	0.0136646
AT5G37180	Encodes a protein with sucrose synthase activity (SUS5).	mRNA	92.8	253.31	1.44867	8.00412e-05	0.00442377
AT3G50770	calmodulin-like 41;(source:Araport11)	mRNA	18.53	50.56	1.44772	0.00212626	0.0475099
AT4G00950	hypothetical protein (DUF688);(source:Araport11)	mRNA	45.27	122.52	1.43637	3.26455e-06	0.000338697
AT1G10070	Encodes a chloroplast branched-chain amino acid aminotransferase. Complements the yeast leu/iso-leu/val auxotrophy mutant. Involved in cell wall development.	mRNA	2680.18	7230.85	1.43184	3.609e-05	0.00237802
AT2G34530	transmembrane protein;(source:Araport11)	mRNA	26.48	70.96	1.42215	0.00129752	0.0341815
AT2G07727	cytochrome b;(source:Araport11)	mRNA	150.39	402.98	1.42205	0.00111183	0.0304403
AT5G48690	ubiquitin-associated (UBA)/TS-N domain protein;(source:Araport11)	mRNA	30.25	80.29	1.4082	4.35396e-05	0.0027612
AT1G65910	NAC domain containing protein 28;(source:Araport11)	mRNA	16.18	42.91	1.40661	0.00132388	0.0346891
AT1G63310	hypothetical protein;(source:Araport11)	mRNA	180.68	476.17	1.39804	3.18491e-10	1.39517e-07
AT5G02020	Encodes a protein involved in salt tolerance, names SIS (Salt Induced Serine rich).	mRNA	1682.8	4434.59	1.39793	1.79417e-05	0.00138244
AT4G39190	nucleolar-like protein;(source:Araport11)	mRNA	34.59	90.64	1.38997	7.29483e-07	9.9172e-05
AT1G13920	Remorin family protein;(source:Araport11)	mRNA	64.68	168.99	1.38553	8.84882e-05	0.00474646
AT5G53970	Encodes a cytosolic tyrosine aminotransferase which is strongly induced upon aging and coronatine treatment. AtTAT1 prefers Tyr as an amino donor but can also use Phe, Trp, His, Met, and Leu. The mRNA is cell-to-cell mobile.	mRNA	514.46	1338.86	1.37986	8.9297e-06	0.00078818
AT3G45160	Putative membrane lipoprotein;(source:Araport11)	mRNA	25.08	65.04	1.37481	3.94998e-05	0.0025478
AT4G29920	Encodes a member of an eight-gene family (SMAX1 and SMAX1-like) that has weak similarity to AtHSP101, a ClpB chaperonin required for thermotolerance. Loss of function mutants show increased sensitivity to salt stress and drought.	mRNA	64.16	165.75	1.36937	0.000209512	0.0093864
AT3G20450	B-cell receptor-associated protein 31-like protein;(source:Araport11)	mRNA	37.14	95.91	1.36869	9.11156e-07	0.000117138
AT1G21400	Branched chain alpha-keto acid dehydrogenase E1 alpha.	mRNA	2406.42	6193.7	1.36391	8.32662e-09	2.29031e-06
AT1G07430	Encodes a member of the group A protein phosphatase 2C (PP2C) family that is responsible for negatively regulating seed dormancy.	mRNA	25.58	65.78	1.36295	0.000131234	0.00639541
AT5G08250	Cytochrome P450 superfamily protein;(source:Araport11)	mRNA	17.43	44.77	1.36073	0.000653352	0.0209726
AT4G19530	Encodes a TIR-NB-LRR resistance protein. Transient expression in tobacco induces cell death.	mRNA	64.19	164.8	1.36015	0.00019505	0.00890715
AT1G69930	Encodes glutathione transferase belonging to the tau class of GSTs. Naming convention according to Wagner et al. (2002).	mRNA	20.14	51.7	1.35983	0.00211875	0.0474668
AT1G55940	cytochrome P450 family protein;(source:Araport11)	mRNA	49.55	127.03	1.35811	0.000487417	0.0169311
AT1G80920	A nuclear encoded soluble protein found in the chloroplast stroma. Negatively regulated by light and has rapid turnover in darkness.	mRNA	2986.64	7652.61	1.35743	2.89933e-11	1.67277e-08
AT5G20710	beta-galactosidase 7;(source:Araport11)	mRNA	273.29	699.91	1.35671	1.5822e-07	2.61726e-05
AT3G01670	Encodes a protein localized to phloem filaments that is required for phloem filament formation.The mRNA is cell-to-cell mobile.	mRNA	624.6	1589.56	1.34762	9.29599e-05	0.00493042
AT5G02810	PRR7 and PRR9 are partially redundant essential components of a temperature-sensitive circadian system. CCA1 and LHY had a positive effect on PRR7 expression levels. Acts as transcriptional repressor of CCA1 and LHY. Acts additively with EC, PRR5 and PRR9 to regulate hypocotyl growth under photoperiodic conditions.	mRNA	1136.79	2880.21	1.34121	3.66451e-11	2.0639e-08
AT5G57190	Encodes the minor form of the two non-mitochondrail phosphatidylserine decarboxylase. The gene expression level is very low. Located at the tonoplast.	mRNA	28.14	71.23	1.33967	0.000212334	0.00945908
AT2G38210	putative PDX1-like protein 4;(source:Araport11)	mRNA	21.83	55.13	1.33612	0.00222001	0.0486931
AT4G24040	Encodes a trehalase, member of Glycoside Hydrolase Family 37. Two isoforms, produced from a single transcript, regulate drought stress tolerance.	mRNA	145.26	366.63	1.33564	0.000398046	0.0146446
AT5G16770	Member of the R2R3 factor gene family.	mRNA	40.27	101.58	1.3349	1.68745e-05	0.00132175
AT4G13290	putative cytochrome P450	mRNA	97.27	244.28	1.32857	0.000373071	0.01412
AT2G22980	serine carboxypeptidase-like 13;(source:Araport11)	mRNA	416.97	1046.44	1.32749	1.15529e-07	1.99477e-05
AT5G50260	Encodes a papain-like cysteine protease involved in tapetal programmed cell death and pollen development.CEP1 is expressed specifically in the tapetum from stages 5 to 11 of anther development. The CEP1 protein first appears as a proenzyme in precursor protease vesicles, and is then transported to the vacuole and transformed into the mature enzyme before rupture of the vacuole. CEP1 was also rele…	mRNA	19.48	48.06	1.30258	0.000557216	0.018657
AT2G22540	Encodes a nuclear protein that acts as a floral repressor and that functions within the thermosensory pathway. SVP represses FT expression via direct binding to the vCArG III motif in the FT promoter.	mRNA	145.35	358.01	1.30046	0.000353079	0.0136249
AT1G07610	one of the five metallothioneins (MTs) genes identified in Arabidopsis. MTs are cysteine-rich proteins required for heavy metal tolerance. The mRNA is cell-to-cell mobile.	mRNA	1388.61	3409.83	1.29605	0.00019651	0.00892715
AT3G59060	Encodes a novel Myc-related bHLH transcription factor, which physically associated with APRR1/TOC1 and is a member of PIF3 transcription factor family. Involved in shade avoidance. Functions as negative regulator of PhyB. Protein levels are modulated by phytochrome B. Controls the resistance to B. cinerea in a COI1- and EIN2-dependent manner.	mRNA	633.51	1555.18	1.29565	4.45674e-11	2.43365e-08
AT3G50480	Homolog of RPW8	mRNA	96.73	237.29	1.29465	0.000533565	0.0181083
AT3G52900	RAB6-interacting golgin (DUF662);(source:Araport11)	mRNA	107.01	262.13	1.29253	2.7232e-09	9.33145e-07
AT4G24860	P-loop containing nucleoside triphosphate hydrolases superfamily protein;(source:Araport11)	mRNA	18.56	45.26	1.28627	0.00162393	0.0395205
AT1G02950	Encodes glutathione transferase belonging to the phi class of GSTs. Naming convention according to Wagner et al. (2002).	mRNA	133.35	325.06	1.28548	6.79814e-07	9.4041e-05
AT1G47271	Cystathionine beta-synthase (CBS) family protein;(source:Araport11)	mRNA	38.36	93.47	1.28512	3.67804e-05	0.00241009
AT3G56250	hypothetical protein;(source:Araport11)	mRNA	49.2	119.62	1.28184	2.48307e-05	0.00178532
AT5G23240	DNAJ heat shock N-terminal domain-containing protein;(source:Araport11)	mRNA	22.74	55.27	1.28126	0.000272938	0.011244
AT3G17730	NAC domain containing protein 57;(source:Araport11)	mRNA	47.55	115.16	1.27614	0.000104466	0.00537335
AT4G01360	Encodes a protein related to BYPASS1 (BPS1). Regulates production of mobile compound: bps signal.	mRNA	25.74	62.19	1.27287	8.02295e-05	0.00442384
AT4G18740	Rho termination factor;(source:Araport11)	mRNA	39.52	95.47	1.27251	3.44053e-05	0.00228612
AT5G04690	Ankyrin repeat family protein;(source:Araport11)	mRNA	21.22	51.22	1.27124	0.000254174	0.0106984
AT5G13580	Belongs to a clade of five Arabidopsis thaliana ABCG half-transporters that are required for synthesis of an effective suberin barrier in roots and seed coats (ABCG2, ABCG6, and ABCG20) and for synthesis of an intact pollen wall (ABCG1 and ABCG16). Phloem-expressed and plasma membrane-localized jasmonate transporter which together with JAT4 and GLR3.3 involved in regulating long-distance transloc…	mRNA	230.33	555.57	1.27028	0.000746	0.0230675
AT1G18330	EARLY-PHYTOCHROME-RESPONSIVE1	mRNA	847.41	2042.85	1.26945	6.9582e-09	1.95948e-06
AT2G15960	Unknown protein. Expression decreased in response to proline.	mRNA	822.94	1979.9	1.26656	2.20078e-05	0.00161175
AT2G33810	Encodes a member of the SPL (squamosa-promoter binding protein-like)gene family, a novel gene family encoding DNA binding proteins and putative transcription factors. Contains the SBP-box, which encodes the SBP-domain, required and sufficient for interaction with DNA. It binds DNA, may directly regulate AP1, and is involved in regulation of flowering and vegetative phase change. Its temporal expr…	mRNA	22.08	52.88	1.2603	0.00100932	0.0285862
AT4G37445	calcium ion-binding protein;(source:Araport11)	mRNA	24.3	58.18	1.25953	0.000234618	0.0100724
AT2G37590	PEAR protein involved in the formation of a short-range concentration gradient that peaks at protophloem sieve elements, and activates gene expression that promotes radial growth. Locally promotes transcription of inhibitory HD-ZIP III genes, and thereby establishes a negative-feedback loop that forms a robust boundary that demarks the zone of cell division.	mRNA	40.45	96.81	1.25898	5.71798e-06	0.000541035
AT1G65370	TRAF-like family protein;(source:Araport11)	mRNA	235.95	564.28	1.25791	1.84047e-07	2.96165e-05
AT1G73290	serine carboxypeptidase-like 5;(source:Araport11)	mRNA	27.39	64.77	1.24168	0.000678678	0.0216948
AT5G63350	ABA&#8208;induced transcription repressor that acts as feedback regulator in ABA signalling.	mRNA	86.17	203.55	1.24005	3.65649e-07	5.50919e-05
AT4G33150	This is a splice variant of the LKR/SDH locus. It encodes a bifunctional polypeptide lysine-ketoglutarate reductase and saccharopine dehydrogenase involved in lysine degradation. There is another splice variant that encodes a mono saccharopine dehydrogenase protein. Gene expression is induced by abscisic acid, jasmonate, and under sucrose starvation.	mRNA	4426.74	10410.9	1.23378	1.16056e-08	2.92053e-06
AT1G56600	GolS2 is a galactinol synthase that catalyzes the formation of galactinol from UDP-galactose and myo-inositol. GolS2 transcript levels rise in response to methyl viologen, an oxidative damage-inducing agent. Plants over-expressing GolS2 have increased tolerance to salt, chilling, and high-light stress.	mRNA	87.25	204.7	1.23018	0.000425813	0.0154488
AT5G05410	Encodes a transcription factor that specifically binds to DRE/CRT cis elements (responsive to drought and low-temperature stress). Belongs to the DREB subfamily A-2 of ERF/AP2 transcription factor family (DREB2A). There are eight members in this subfamily including DREB2B. The protein contains one AP2 domain. Overexpression of transcriptional activation domain of DREB2A resulted in significant dr…	mRNA	170.53	398.44	1.2243	0.000145496	0.0068973
AT5G59220	Encodes a member of the PP2C family (Clade A protein phosphatases type 2C). Functions as a negative regulator of osmotic stress and ABA signaling.	mRNA	411.73	961.88	1.22417	0.00106762	0.0296873
AT5G04680	Ankyrin repeat family protein;(source:Araport11)	mRNA	71.02	165.9	1.22408	0.000340706	0.0132338
AT2G21560	nucleolar-like protein;(source:Araport11)	mRNA	110.74	257.74	1.21879	8.70895e-07	0.000112625
AT2G23970	Class I glutamine amidotransferase-like superfamily protein;(source:Araport11)	mRNA	40.12	93.33	1.21824	2.86184e-05	0.00200287
AT2G34430	Photosystem II type I chlorophyll a/b-binding protein The mRNA is cell-to-cell mobile.	mRNA	38104.8	88415.6	1.21433	0.0011132	0.0304425
AT5G39530	hypothetical protein (DUF1997);(source:Araport11)	mRNA	713.76	1650.58	1.20947	0.00072726	0.022723
AT1G17990	FMN-linked oxidoreductases superfamily protein;(source:Araport11)	mRNA	170.26	393.19	1.20749	1.13503e-07	1.97419e-05
AT3G57540	Remorin family protein;(source:Araport11)	mRNA	136.83	315.67	1.20598	9.8767e-05	0.00519185
AT5G61420	Encodes a nuclear localized member of the MYB transcription factor family. Involved in positive regulation of aliphatic glucosinolate biosynthesis.Expression is induced by touch, wounding and glucose.	mRNA	51.4	118.58	1.20592	0.00143905	0.0364462
AT4G39700	Heavy metal transport/detoxification superfamily protein;(source:Araport11)	mRNA	24.58	56.58	1.20271	0.000579261	0.0191375
AT5G25120	putative cytochrome P450 The mRNA is cell-to-cell mobile.	mRNA	50.15	115.3	1.20101	8.0546e-05	0.00443096
AT2G23320	Encodes WRKY DNA-binding protein 15 (WRKY15).	mRNA	613.36	1408.14	1.19899	4.62964e-11	2.43365e-08
AT5G49690	UDP-glycosyltransferase that can act upon sulcotrione herbicide. Overexpression confers resistance to herbicide.	mRNA	96.19	220.13	1.19446	9.97662e-07	0.000126202
AT5G48060	C2 calcium/lipid-binding plant phosphoribosyltransferase family protein;(source:Araport11)	mRNA	84.99	194.49	1.19432	0.00111019	0.0304403
AT3G63300	Encodes a pleckstrin homology domain- and DUF828-containing protein. Mutants have defects in leaf vascular pattering, with vascular bundles that fail to meet distally in both the cotyledons and leaves. Necessary to the formation of the closed leaf vascular pattern characteristic of dicot leaves in response to auxin. Redundant with FKD2. FKD1 may influence PIN1 localization in an auxin dependent m…	mRNA	90.05	205.72	1.19184	1.06894e-07	1.887e-05
AT4G23190	Encodes putative receptor-like protein kinase that is induced by the soil-borne vascular bacteria, Ralstonia solanacearum. Naming convention from Chen et al 2003 (PMID 14756307)	mRNA	150.42	343.19	1.19001	2.76137e-09	9.33145e-07
AT5G12300	Calcium-dependent lipid-binding (CaLB domain) family protein;(source:Araport11)	mRNA	28.59	65.15	1.18845	0.001576	0.0387126
AT1G05010	Encodes 1-aminocyclopropane-1-carboxylate oxidase	mRNA	4132.26	9410.4	1.18732	8.25344e-08	1.54949e-05
AT5G24380	closest Arabidopsis homolog of Zea maize metal-phytosiderophore/metal-nicotianamine transporter ZmYS1	mRNA	471.9	1073.06	1.18517	1.45747e-06	0.000175007
AT1G07880	member of MAP Kinase	mRNA	39.87	90.21	1.17776	3.34447e-05	0.00224117
AT1G31040	ORE15 is a nuclear localized member of the PLATZ family of transcription factors. Based on over expression and loss of function phenotypes, ORE15 functions in regulation of leaf cell proliferation and senescence.	mRNA	53.1	119.86	1.17444	2.87032e-05	0.00200287
AT1G63300	Myosin heavy chain-related protein;(source:Araport11)	mRNA	390.7	881.67	1.17419	3.3152e-05	0.00223136
AT3G45300	Encodes isovaleryl-coenzyme a dehydrogenase. Mutants have increases in 12 seed free amino acids, accumulation of seed homomethionine and 3-isovaleroyloxypropyl-glucosinolate, with a concomitant decrease in seed 3-benzoyloxypropyl-glucosinolate. The mRNA is cell-to-cell mobile.	mRNA	4065.88	9149.46	1.17012	2.98676e-09	9.95094e-07
AT3G28160	transposable_element_gene;(source:Araport11);copia-like retrotransposon family, has a 1.4e-06 P-value blast match to GB:CAA31653 polyprotein (Ty1_Copia-element) (Arabidopsis thaliana);(source:TAIR10)	mRNA	33.06	74.08	1.16411	0.000130184	0.00639541
AT5G10150	SOK2 is a DUF966 domain containing protein of unknown function. Expressed in discrete domains of the PM. In root endodermis and embryo, expression is in inner basal edges and in basal	mRNA	53.34	119.17	1.15966	0.000759177	0.0234159
AT4G24230	acyl-CoA-binding protein ACBP3. Localized extracellularly in transiently expressed tobacco BY-2 cells and onion epidermal cells. Binds arachidonyl-CoA with high affinity. Microarray data shows up-regulation of many biotic- and abiotic-stress-related genes in an ACBP3 OE-1 in comparison to wild type.	mRNA	2060.55	4601.65	1.15912	5.57186e-07	8.04403e-05
AT5G37500	Encodes a guard cell outward potassium channel. Belongs to the Shaker family K+ channel. This family includes five groups based on phylogenetic analysis (FEBS Letters (2007) 581: 2357): I (inward rectifying channel): AKT1 (AT2G26650), AKT5 (AT4G32500) and SPIK (also known as AKT6, AT2G25600); II (inward rectifying channel): KAT1 (AT5G46240) and KAT2 (AT4G18290); III (weakly inward rectifying chan…	mRNA	261.82	583.45	1.15603	1.26024e-09	4.65795e-07
AT1G78290	encodes a member of SNF1-related protein kinase (SnRK2) family whose activity is activated by ionic (salt) and non-ionic (mannitol) osmotic stress and dehydration.	mRNA	191.9	427.44	1.15536	0.000113665	0.00573291
AT5G22270	hypothetical protein;(source:Araport11)	mRNA	55.54	123.46	1.15235	0.00097289	0.0279847
AT3G24310	MYB domain transcriptional activator protein, induced by ABA.	mRNA	46.01	101.23	1.13752	4.33786e-05	0.0027612
AT1G28190	PADRE protein up-regulated after infection by S. sclerotiorum.	mRNA	40.52	88.87	1.13312	0.000194001	0.00887639
AT3G15680	Ran BP2/NZF zinc finger-like superfamily protein;(source:Araport11)	mRNA	141.17	308.39	1.12733	7.97445e-05	0.00441769
AT1G73750	alpha/beta hydrolase family protein;(source:Araport11)	mRNA	79.06	172.38	1.12449	1.81644e-06	0.000204609
AT2G18380	Encodes a member of the GATA factor family of zinc finger transcription factors.	mRNA	40.17	87.24	1.11891	0.00037454	0.014126
AT5G45310	coiled-coil protein;(source:Araport11)	mRNA	67.52	146.26	1.11513	3.6641e-05	0.00240762
AT1G75550	glycine-rich protein;(source:Araport11)	mRNA	43.45	94.11	1.11507	0.002119	0.0474668
AT2G39250	Encodes a AP2 domain transcription factor that can repress flowering. SNZ and its paralogous gene, SCHLAFMUTZE (SMZ), share a signature with partial complementarity to the miR172 microRNA, whose precursor is induced upon flowering.	mRNA	59.86	129.17	1.10953	9.9317e-05	0.00519766
AT1G03090	MCCA is the biotinylated subunit of the dimer MCCase, which is involved in leucine degradation. Both subunits are nuclear coded and the active enzyme is located in the mitochondrion.	mRNA	5715.16	12331.6	1.1095	3.39763e-06	0.000350965
AT5G24120	Encodes a specialized sigma factor that functions in regulation of plastid genes and is responsible for the light-dependent transcription at the psbD LRP. Activation of SIG5 is dependent upon blue light and mediated by cryptochromes.	mRNA	63.02	135.95	1.10929	0.0004713	0.0166149
AT3G01680	Encodes a protein localized to phloem filaments that is required for phloem filament formation. The mRNA is cell-to-cell mobile.	mRNA	751.49	1616.17	1.10475	0.000432901	0.0156304
AT1G79360	organic cation/carnitine transporter 2;(source:Araport11)	mRNA	116.86	251.01	1.103	0.00220018	0.0485479
AT1G63860	Disease resistance protein (TIR-NBS-LRR class) family;(source:Araport11)	mRNA	91.06	195.5	1.10223	0.000217539	0.00960053
AT2G37440	DNAse I-like superfamily protein;(source:Araport11)	mRNA	38.6	82.85	1.1017	0.000973639	0.0279847
AT2G46630	serine/arginine repetitive matrix protein;(source:Araport11)	mRNA	126.92	272.15	1.10052	9.71737e-05	0.00514238
AT4G34030	MCC-B is involved in leucine degradation in mitochondria. The active protein is a dimer of MCC-A and MCC-B. MCC-A is biotinylated whereas MCC-B is not. The mRNA is cell-to-cell mobile.	mRNA	2846.75	6104.09	1.10046	3.09871e-06	0.000324336
AT5G07800	Flavin-binding monooxygenase family protein;(source:Araport11)	mRNA	37.65	80.7	1.09989	0.000833783	0.025125
AT5G06710	Homeobox-leucine zipper protein.	mRNA	74.07	158.48	1.09741	9.72676e-06	0.000842808
AT3G27250	ABA&#8208;induced transcription repressor that acts as feedback regulator in ABA signalling.	mRNA	41.43	88.61	1.09693	0.000418733	0.0152622
AT1G49720	Identified as a protein that binds to abscisic acid response elements. May mediate transcriptional regulation of ABA responses.	mRNA	294.2	628.48	1.09507	3.46927e-09	1.1398e-06
AT2G18260	member of SYP11 Gene Family, PM-associated, highly expressed in roots.	mRNA	35.88	76.47	1.09171	0.00028537	0.0115573
AT5G54080	Encodes a homogentisate 1,2-dioxygenase that can convert homogentisate to malylacetoacetate and is likely to be involved in tyrosine catabolism.	mRNA	2652.91	5637.34	1.08744	1.62741e-07	2.67335e-05
AT1G36180	acetyl-CoA carboxylase 2 (ACC2) The mRNA is cell-to-cell mobile.	mRNA	158.42	336.41	1.08643	3.76721e-05	0.00245492
AT3G44730	kinesin-like protein 1;(source:Araport11)	mRNA	97.8	206.95	1.08133	1.49481e-05	0.00120271
AT5G14510	Armadillo (ARM) repeat containing protein involved in vascular development.	mRNA	71.8	151.87	1.08086	1.6113e-05	0.00127051
AT4G29230	NAC domain protein involved in negative regulation of flowering and secondary cell wall biosynthesis.	mRNA	88.93	187.36	1.07505	3.82702e-06	0.000386872
AT3G47250	transmembrane protein, putative (DUF247);(source:Araport11)	mRNA	255.13	537.3	1.0745	0.00167384	0.0403099
AT5G03510	C2H2 zinc finger protein; part of the gene regulatory network of root cap developmental programmed cell death acting downstream of SMB. ZAT14-inducible misexpression leads to extensive ectopic cell death. Both the canonical EAR motif and a conserved L-box motif of ZAT14 act as transcriptional repression motifs and are required to trigger cell death.	mRNA	88.23	185.63	1.07316	3.98136e-06	0.000400762
AT1G64370	Encodes an intrinsically disordered plant protein that appears in condensates in the cytosol, in nuclei and nucleoli, binds RNA and can act as an RNA chaperone.	mRNA	715.56	1502.8	1.07051	4.68205e-10	1.90955e-07
AT3G24110	Calcium-binding EF-hand family protein;(source:Araport11)	mRNA	46.17	96.84	1.06874	0.0010414	0.0291876
AT4G24110	NADP-specific glutamate dehydrogenase;(source:Araport11)	mRNA	39.2	82.11	1.06688	0.000201797	0.00910977
AT4G15530	Encodes a dual-targeted protein believed to act as a pyruvate, orthophosphate dikinase. These enzymes are normally associated with C4 photosynthesis which does not occur in Arabidopsis. However, PPDK may play a role in remobilizing nitrogen during leaf senescence in Arabidopsis. The product of the long transcript (.1 gene model) was shown to be targeted to the chloroplast, whereas the shorter tra…	mRNA	3238.86	6776.46	1.06504	0.000375199	0.014126
AT5G38700	cotton fiber protein;(source:Araport11)	mRNA	29.28	61.23	1.06431	0.00176837	0.0416227
AT2G37025	TRF-like 8;(source:Araport11)	mRNA	500.46	1042.51	1.05872	0.00225457	0.0491538
AT3G10020	plant/protein;(source:Araport11)	mRNA	3558.51	7387.78	1.05387	0.000484452	0.0168773
AT1G23340	carboxyl-terminal proteinase, putative (DUF239);(source:Araport11)	mRNA	68.57	142.27	1.05298	0.000442127	0.0158223
AT5G04980	DNAse I-like superfamily protein;(source:Araport11)	mRNA	42.15	87.26	1.04967	0.000483651	0.0168773
AT3G51720	WEB family protein (DUF827);(source:Araport11)	mRNA	185.27	383.03	1.04779	0.000150323	0.00705534
AT4G38060	hypothetical protein;(source:Araport11)	mRNA	579.95	1198.54	1.04727	2.56713e-06	0.000275647
AT2G41190	Transmembrane amino acid transporter family protein;(source:Araport11)	mRNA	1351.68	2788.61	1.04479	0.000127707	0.0063199
AT5G64840	ABCF5 is one of five members of the ABCF gene family in Arabidopsis, which are homologs of the yeast ABCF protein GCN20.	mRNA	1267.66	2612.35	1.04318	0.00176791	0.0416227
AT1G79430	Encodes gene product that is required for several aspects of phloem development in the root: (1) the specific divisions organizing the phloem pole, (2) sieve element differentiation and (3) the expression of a companion-specific gene. Mutant has a defect in the organization of phloem poles in the root. apl seedlings have a short, determinate root with only occasional lateral branches.	mRNA	145.85	300.37	1.04226	9.62144e-06	0.000836746
AT1G77120	Catalyzes the reduction of acetaldehyde using NADH as reductant. Requires zinc for activity. Dimer. Anaerobic response polypeptide (ANP). Fermentation. The protein undergoes thiolation following treatment with the oxidant tert-butylhydroperoxide. The mRNA is cell-to-cell mobile.	mRNA	368.83	755.47	1.03443	1.86059e-06	0.00020663
AT1G17180	Encodes glutathione transferase belonging to the tau class of GSTs. Naming convention according to Wagner et al. (2002). Detoxification of the environmental pollutant 2,4,6-trinitrotoluene. Arabidopsis plant over-expressing At1g17180 were more resistant to TNT, removed more TNT from sterile and soil-based media, and had reduced levels of glutathione when grown in the presence of TNT.	mRNA	472.89	967.01	1.03203	9.59602e-07	0.000122699
AT3G15500	Encodes an ATAF-like NAC-domain transcription factor that doesn't contain C-terminal sequences shared by CUC1, CUC2 and NAM. Note: this protein (AtNAC3) is not to be confused with the protein encoded by locus AT3G29035, which, on occasion, has also been referred to as AtNAC3. The mRNA is cell-to-cell mobile.	mRNA	235.14	480.51	1.03105	1.81245e-05	0.001392
AT4G22200	Encodes AKT2, a photosynthate- and light-dependent inward rectifying potassium channel with unique gating properties that are regulated by phosphorylation. Expressed in guard cell protoplasts and in the phloem and xylem of aerial portions of the plant. The channel can coassemble with another K+ channel, KAT1, in vitro. In guard cells, AKT2/3 is responsible for the Ca2+ sensitivity of the K+ uptak…	mRNA	82.33	168.1	1.02972	0.00218181	0.0483588
AT5G39610	Encodes a NAC-domain transcription factor. Positively regulates aging-induced cell death and senescence in leaves. This gene is upregulated in response to salt stress in wildtype as well as NTHK1 transgenic lines although in the latter case the induction was drastically reduced. It was also upregulated by ABA, ACC and NAA treatment, although in the latter two cases, the induction occurred relativ…	mRNA	206.53	420.18	1.02464	6.70018e-07	9.37828e-05
AT1G13990	plant/protein;(source:Araport11)	mRNA	349.69	711.04	1.02385	5.93614e-08	1.16049e-05
AT5G61270	Basic helix-loop-helix (bHLH) phytochrome interacting factor. Interacts specifically with the far-red light?absorbing Pfr form of phyB through a conserved domain called the active phyB binding motif. Upon light exposure, PIF7 rapidly migrates to intranuclear speckles, where it colocalizes with phyB. Role as negative regulator of phyB-mediated seedling deetiolation.	mRNA	28.7	58.3	1.02254	0.00165535	0.0400891
AT3G57020	Calcium-dependent phosphotriesterase superfamily protein;(source:Araport11)	mRNA	41.5	84.2	1.02074	0.00099342	0.0283076
AT4G13250	Encodes a chlorophyll b reductase involved in the degradation of chlorophyll b and LHCII (light harvesting complex II).	mRNA	1186.02	2404.14	1.01939	2.60578e-05	0.00185104
AT3G20860	Encodes a member of the NIMA-related serine/threonine kinases (Neks) that have been linked to cell-cycle regulation in fungi and mammals. Plant Neks might be involved in plant development processes.	mRNA	67.19	135.98	1.01695	1.43772e-05	0.0011647
AT2G43010	Isolated as a semidominant mutation defective in red -light responses. Encodes a nuclear localized bHLH protein that interacts with active PhyB protein. Negatively regulates phyB mediated red light responses. Involved in shade avoidance response. Protein abundance is negatively regulated by PhyB.Involved in the regulation of response to nutrient levels. Controls the resistance to B. cinerea in a …	mRNA	921.72	1859.66	1.01264	4.82147e-11	2.47425e-08
AT1G67710	Encodes an Arabidopsis response regulator (ARR) protein that acts in concert with other type-B ARRs in the cytokinin signaling pathway. Affects ABA-JA crosstalk.	mRNA	113.75	228.93	1.009	9.20585e-06	0.000809533
AT3G56810	hypothetical protein;(source:Araport11)	mRNA	103.63	208.15	1.00619	2.49378e-06	0.000269362
AT3G61210	S-adenosyl-L-methionine-dependent methyltransferases superfamily protein;(source:Araport11)	mRNA	57.97	116.03	1.00114	0.00156209	0.0385219
AT1G78110	nucleolar GTP-binding protein;(source:Araport11)	mRNA	308.7	617.16	0.999439	1.22991e-07	2.09305e-05
AT5G67550	transmembrane protein;(source:Araport11)	mRNA	41.98	83.92	0.999291	0.000557194	0.018657
AT1G69490	Encodes a member of the NAC transcription factor gene family. It is expressed in floral primordia and upregulated by AP3 and PI. Its expression is associated with leaf senescence. The mRNA is cell-to-cell mobile.	mRNA	221.09	441.49	0.997781	9.19694e-08	1.68646e-05
AT2G29310	NAD(P)-binding Rossmann-fold superfamily protein;(source:Araport11)	mRNA	61.27	121.19	0.984004	0.00175206	0.0415268
AT1G73850	DNA ligase (DUF1666);(source:Araport11)	mRNA	158.41	312.13	0.978516	1.53836e-06	0.000180147
AT4G37300	maternal effect embryo arrest 59;(source:Araport11)	mRNA	3639.77	7161.5	0.976412	1.43495e-05	0.0011647
AT1G68830	STN7 protein kinase; required for state transitions, phosphorylation of the major antenna complex (LHCII) between PSII and PSI, and light adaptation. STN7 is involved in state transitions.	mRNA	280.35	551.22	0.975407	0.00175727	0.0415268
AT5G25190	encodes a member of the ERF (ethylene response factor) subfamily B-6 of ERF/AP2 transcription factor family. The protein contains one AP2 domain. There are 12 members in this subfamily including RAP2.11.	mRNA	63.48	124.55	0.972261	0.0018594	0.0432914
AT1G13930	Involved in response to salt stress. Knockout mutants are hypersensitive to salt stress. The mRNA is cell-to-cell mobile.	mRNA	1280.08	2507.09	0.969775	1.46818e-06	0.000175402
AT5G40700	transcriptional regulator ATRX-like protein;(source:Araport11)	mRNA	50.63	99.13	0.969301	0.000440904	0.0158024
AT1G07040	plant/protein;(source:Araport11)	mRNA	994.4	1944.18	0.967263	3.82891e-05	0.00248827
AT1G54740	FANTASTIC four-like protein (DUF3049);(source:Araport11)	mRNA	537.92	1051.5	0.966981	0.00110081	0.030314
AT5G43630	Encodes a zinc knuckle protein that negatively regulates morning specific growth. The role of TZP in hypocotyl elongation was established through a QTL analysis of BayXSha RIL populations. The Bay-0 allele contains a deletion causing a frameshift mutation. TZP is under circadian control and acts to regulate morning-specific hypocotyl growth. The mRNA is cell-to-cell mobile.	mRNA	150.14	291.43	0.956855	1.38867e-06	0.000169324
AT5G50335	hypothetical protein;(source:Araport11)	mRNA	76.76	148.61	0.952991	0.0002747	0.0112477
AT1G80180	Encodes a substrate of the MAPK kinases. Phenotypic analyses of Arabidopsis expressing phosphorylation site mutant forms of At1g80180.1 showed clustered stomata and higher stomatal index in cotyledons expressing the phosphomimetic form of At1g80180.1. Tightly connected with MAPK signaling to fine-tune stomatal production and patterning.	mRNA	1785.11	3455.41	0.952845	8.03936e-06	0.000723084
AT4G18010	Encodes an inositol polyphosphate 5-phosphatase that appears to have Type I activity. It can dephosphorylate IP3(inositol(1,4,5)P3) and IP4 (inositol(1,3,4,5)P4), but it does not appear to be active against phosphatidylinositol 4,5 bisphosphate. Overexpression of this gene renders plants insensitive to ABA in germination and growth assays.	mRNA	392.61	755.66	0.944623	0.000273318	0.011244
AT5G04190	Encodes phytochrome kinase substrate 4, a phytochrome signaling component involved in phototropism. It is phosphorylated in a phot1-dependent manner in vitro. Phosphorylation is transient and regulated by a type 2- protein phosphatase.	mRNA	384.27	738.25	0.941979	0.000371295	0.0140979
AT1G06645	2-oxoglutarate (2OG) and Fe(II)-dependent oxygenase superfamily protein;(source:Araport11)	mRNA	54.94	104.99	0.93443	0.000865326	0.0258151
AT5G42680	MIZU-KUSSEI-like protein (Protein of unknown function, DUF617);(source:Araport11)	mRNA	126.47	241.43	0.932784	0.000266477	0.0110834
AT2G02950	Encodes a basic soluble protein which can independently bind to either PHYA or PHYB, regardless of whether the phytochromes are in the Pr or Pfr state. PKS1 can be phosphorylated by oat phyA in vitro in a light regulated manner. It is postulated to be a negative regulator of phyB signalling.	mRNA	245.76	468.61	0.931144	2.13316e-05	0.00158116
AT1G64720	membrane related protein CP5	mRNA	16919.2	32204.9	0.928613	0.00149876	0.0375563
AT1G04350	encodes a protein whose sequence is similar to 2-oxoglutarate-dependent dioxygenase	mRNA	73.88	140.34	0.925572	0.000104718	0.00537335
AT1G51140	Encodes a basic helix-loop-helix-type transcription factor involved in photoperiodism flowering. Binds to the E-box cis-element in the CONSTANS (CO) promoter to regulate flowering. Interacts with CFL1 and along with CFLAP2 negatively regulates cuticle development. Binds to the potassium channel gene KAT1 as a dimer. The DNA-binding capacity is inhibited in response to ABA through phosphorylation-…	mRNA	320.97	609.63	0.925505	7.95925e-06	0.000718611
AT4G11450	bromo-adjacent domain protein, putative (DUF3527);(source:Araport11)	mRNA	108.61	205.12	0.917271	7.21503e-05	0.00405395
AT2G35600	Belongs to five-member BRX gene family. Arabidopsis BRX genes share high levels of similarity among each others, with several conserved domains. The most distinct is BRX domain - highly conserved in all BRX genes among distantly related species. This protein-protein interaction domain is required and sufficient for BRX activity.	mRNA	58.27	109.9	0.915447	0.000202193	0.00911023
AT2G40460	Major facilitator superfamily protein;(source:Araport11)	mRNA	46.75	87.91	0.910893	0.00157563	0.0387126
AT5G06690	Encodes a thioredoxin (WCRKC1) localized in chloroplast stroma. Contains a WCRKC motif. Functions in redox cascade with 2CPA and 2CPB via the ferredoxin-thioredoxin reductase (FTR)/thioredoxin (Trx) pathway to mediate the light-responsive reductive control of target proteins. Oxidizes redox-regulated proteins.	mRNA	327.88	614.63	0.906556	0.000438678	0.0157704
AT2G38800	Plant calmodulin-binding protein-like protein;(source:Araport11)	mRNA	2387.42	4461.64	0.902123	1.20236e-07	2.061e-05
AT1G76820	eukaryotic translation initiation factor 2 (eIF-2) family protein;(source:Araport11)	mRNA	138.55	258.9	0.902052	0.00158713	0.0388651
AT2G22990	sinapoylglucose:malate sinapoyltransferase. Catalyzes the formation of sinapoylmalate from sinapoylglucose. Mutants accumulate excess sinapoylglucose.	mRNA	3246.13	6063.96	0.901539	0.000102954	0.00532907
AT3G26580	Tetratricopeptide repeat (TPR)-like superfamily protein;(source:Araport11)	mRNA	999.95	1867.71	0.901341	0.001968	0.0451972
AT4G32280	Indole-3-acetic acid inducible 29 protein involved in IAA signaling. Downstream target of PIF4.	mRNA	405.92	757.17	0.899406	0.00014407	0.00687093
AT5G67370	DUF1230 family protein (DUF1230);(source:Araport11)	mRNA	59.05	110.03	0.897766	0.000739674	0.0229318
AT1G02610	RING/FYVE/PHD zinc finger superfamily protein;(source:Araport11)	mRNA	67.25	125.17	0.896372	0.000894701	0.0264222
AT4G32810	Encodes a protein with similarity to carotenoid cleaving deoxygenases, the enzymes that cleave beta-carotene. Involved in the production of a graft transmissable signal to suppress axillary branching. Protein is localized to chloroplast stroma and expressed primarily in root tip. Mutants in the gene exhibit increased shoot branching, and light-dependent defects in hook opening and hypocotyl/root …	mRNA	101.54	188.84	0.895122	6.05264e-05	0.00354596
AT1G59700	Encodes glutathione transferase belonging to the tau class of GSTs. Naming convention according to Wagner et al. (2002). The mRNA is cell-to-cell mobile.	mRNA	163.16	303.31	0.894495	2.13895e-05	0.00158116
AT2G13360	Encodes a peroxisomal photorespiratory enzyme that catalyzes transamination reactions with multiple substrates. It is involved in photorespiration.	mRNA	7906.58	14695.9	0.894288	0.000250993	0.0106164
AT1G67520	lectin protein kinase family protein;(source:Araport11)	mRNA	83.36	154.8	0.893029	0.000261479	0.0109281
AT2G20670	Phosphorus (P) stress-inducible DUF506 gene family member	mRNA	5419.01	10054.2	0.8917	0.00145219	0.036718
AT4G27410	Encodes a NAC transcription factor induced in response to desiccation. It is localized to the nucleus and acts as a transcriptional activator in ABA-mediated dehydration response.	mRNA	385.64	714.68	0.890036	4.95487e-06	0.000486338
AT2G15830	hypothetical protein;(source:Araport11)	mRNA	85.79	158.73	0.887693	0.00221979	0.0486931
AT1G80190	Similar to the PSF1 component of GINS complex, which in other organism was shown to be involved in the initiation of DNA replication.	mRNA	106.94	197.83	0.887384	4.904e-05	0.00299917
AT5G67480	BTB and TAZ domain protein. Located in cytoplasm and expressed in fruit, flower and leaves.	mRNA	436.13	802.44	0.879636	1.52198e-06	0.000179917
AT5G52310	cold regulated gene, the 5' region of cor78 has cis-acting regulatory elements that can impart cold-regulated gene expression The mRNA is cell-to-cell mobile.	mRNA	1924.23	3537.57	0.878477	3.03782e-05	0.00209503
AT5G18650	Encodes a RING-type E3 ubiquitin ligase that interacts with and ubiquitinates MYB30, leads to MYB30 proteasomal degradation and downregulation of its transcriptional activity. Since MYB30 is a positive regulator of Arabidopsis HR and defence responses, MIEL1 is involved in the negative regulation of these processes. The mRNA is cell-to-cell mobile.	mRNA	3919.56	7200.78	0.87746	6.27264e-07	8.88498e-05
AT1G79700	WRI4 encodes an AP2/ERF-type transcriptional activator that specifically controls cuticular wax biosynthesis in Arabidopsis stems. It also functions to activate transcription of genes involved fatty acid biosynthesis during seed and flower development as well as stem wax biosynthesis. Targets identified by ChIP-seq include: LACS1, KCR1, PAS2, ECR, and WSD1.	mRNA	713.4	1310.2	0.877013	5.35671e-09	1.52666e-06
AT1G08900	Major facilitator superfamily protein;(source:Araport11)	mRNA	432.07	793.39	0.876773	0.00101449	0.0286028
AT4G33980	Acts with COR27 as a key regulator in the COP1-HY5 regulatory hub by regulating HY5 activity to ensure proper skotomorphogenic growth in the dark and photomorphogenic development in the light.	mRNA	79.05	144.76	0.872738	0.00231159	0.0499366
AT1G31880	Belongs to five-member BRX gene family. Arabidopsis BRX genes share high levels of similarity among each others, with several conserved domains. The most distinct is BRX domain - highly conserved in all BRX genes among distantly related species. This protein-protein interaction domain is required and sufficient for BRX activity. BRX encodes a key regulator of cell proliferation and elongation in …	mRNA	69.42	127.08	0.872196	0.000706196	0.022333
AT3G49160	Expression of the gene is downregulated in the presence of paraquat, an inducer of photoxidative stress.	mRNA	47.34	86.51	0.869641	0.00127147	0.0337561
AT5G63160	BTB and TAZ domain protein. Short-lived nuclear-cytoplasmic protein targeted for degradation by the 26S proteosome pathway. Acts redundantly with BT2 and BT3 during female gametophyte development.	mRNA	1012.75	1848.72	0.868242	0.000131788	0.00639541
AT1G56300	Chaperone DnaJ-domain superfamily protein;(source:Araport11)	mRNA	141.49	258.2	0.867746	0.000275784	0.0112477
AT5G57410	Encodes a microtubule-associated protein.	mRNA	162.15	294.34	0.860149	0.000526381	0.0179237
AT1G73540	nudix hydrolase homolog 21;(source:Araport11)	mRNA	114.33	207.35	0.858958	0.00179546	0.0421764
AT2G03640	Nuclear transport factor 2 (NTF2) family protein with RNA binding (RRM-RBD-RNP motifs) domain-containing protein;(source:Araport11)	mRNA	894.99	1620.88	0.85683	7.25765e-05	0.00406824
AT2G02710	Encodes a putative blue light receptor protein.	mRNA	1473.49	2667.75	0.856392	5.38169e-05	0.00323107
AT3G25560	NSP-interacting kinase 2;(source:Araport11)	mRNA	205.92	372.32	0.854442	6.81442e-05	0.00388123
AT5G55970	Drought-induced gene encoding an ER-localized RING-type E3 Ub ligase.	mRNA	742.15	1341.69	0.854274	7.60171e-07	0.00010217
AT2G46590	Encodes a protein containing Dof zinc finger motifs that is a positive regulator of light-mediated seed germination. Its expression is limited to vascular system of the mother plant. A recessive mutation is inherited as maternal-effect and expression is not detected in the embryo. Mutants are defective in seed germination and are more dependent on light and cold treatment and less sensitive to gi…	mRNA	247.27	446.14	0.851394	0.000231331	0.00996746
AT1G67970	member of Heat Stress Transcription Factor (Hsf) family	mRNA	53.49	96.21	0.846937	0.0016882	0.0404195
AT2G42750	DNAJ heat shock N-terminal domain-containing protein;(source:Araport11)	mRNA	608.35	1093.92	0.84652	0.000201693	0.00910977
AT1G75100	Contains a J-domain at the C-terminus which is similar to the J-domain of auxilin, a clathrin-uncoating factor in cow, yeast and worm. Arabidopsis contains 6 other proteins similar to auxilin. Expressed in leaves and stems, but not in roots. Localized in the cytoplasm. Required for the chloroplast accumulation response, but not for the avoidance response. No molecular function known. Influences t…	mRNA	172.1	309.2	0.845339	0.000385031	0.0143206
AT1G55510	branched-chain alpha-keto acid decarboxylase E1 beta	mRNA	506.08	908.37	0.843904	0.000517006	0.0177243
AT2G28305	Putative lysine decarboxylase family protein;(source:Araport11)	mRNA	198.29	355.63	0.84275	0.000541699	0.0183318
AT3G48360	Encodes a protein (BT2) that is an essential component of the TAC1-mediated telomerase activation pathway. Acts redundantly with BT3 and BT1 during female gametophyte development and with BT3 during male gametophyte development. BT2 also mediates multiple responses to nutrients, stresses, and hormones.	mRNA	4653.92	8342.63	0.842054	0.00101434	0.0286028
AT5G47800	Encodes a gene homologous to the NPY family based on deep phylogeny.	mRNA	58.06	103.95	0.840209	0.00125171	0.0333488
AT2G30520	Encodes a phototropin-interacting NRL protein that is an early signaling component in the phototrophic response and is essential for the phototropin-mediated chloroplast accumulation response but is not involved in the chloroplast avoidance response or stomatal opening.	mRNA	1116.94	1999.32	0.839954	1.52911e-07	2.56533e-05
AT5G40640	transmembrane protein;(source:Araport11)	mRNA	94.29	168.74	0.839629	0.000429783	0.0155689
AT1G70470	transmembrane protein;(source:Araport11)	mRNA	56.02	99.5	0.828686	0.00149791	0.0375563
AT3G48710	DEK domain-containing chromatin associated protein;(source:Araport11)	mRNA	255.81	453.64	0.826438	0.000614313	0.0200713
AT3G51880	Encodes a protein belonging to the subgroup of HMGB (high mobility group B) proteins that have a distinctive DNA-binding motif, the HMG-box domain. The motif confers non-sequence specific interaction with linear DNA and structure-specific binding to distorted DNA sites. The HMGB proteins are involved in the assembly of nucleoprotein complexes. Can be phosphorylated by CK2alpha. In interphase cell…	mRNA	1754.69	3111.52	0.826406	0.000357027	0.0137102
AT2G15890	Encodes CBP1, a regulator of transcription initiation in central cell-mediated pollen tube guidance.	mRNA	2530.78	4480.03	0.823924	0.00137072	0.0352112
AT2G25350	Phox (PX) domain-containing protein;(source:Araport11)	mRNA	172.23	304.54	0.822287	4.56747e-05	0.00285699
AT2G33480	NAC domain containing protein 41;(source:Araport11)	mRNA	372.03	656.22	0.818754	1.60599e-05	0.00127051
AT1G21610	wound-responsive family protein;(source:Araport11)	mRNA	677.96	1195.16	0.817941	0.000431096	0.0155926
AT3G47500	Dof-type zinc finger domain-containing protein, identical to H-protein promoter binding factor-2a GI:3386546 from (Arabidopsis thaliana). Interacts with LKP2 and FKF1, but its overexpression does not change flowering time under short or long day conditions.	mRNA	289.9	506.21	0.804175	3.74811e-06	0.000382161
AT4G28490	Member of Receptor kinase-like protein family. Controls the separation step of floral organ abscission. The mRNA is cell-to-cell mobile.	mRNA	149.97	261.4	0.801648	6.93381e-05	0.00392391
AT2G45740	member of the peroxin11 (PEX11) gene family, integral to peroxisome membrane, controls peroxisome proliferation. The mRNA is cell-to-cell mobile.	mRNA	477.31	831.3	0.800438	0.000787635	0.0240097
AT2G17787	cylicin;(source:Araport11)	mRNA	230.19	400.6	0.799311	4.78226e-05	0.00294626
AT1G69580	Homeodomain-like superfamily protein;(source:Araport11)	mRNA	144.65	251.06	0.795453	0.00136052	0.0350457
AT5G62170	LOW protein: M-phase inducer phosphatase-like protein;(source:Araport11)	mRNA	201.4	348.01	0.78907	0.000536616	0.0181857
AT1G01140	Encodes a CBL-interacting protein kinase with similarity to SOS2	mRNA	959.26	1656.91	0.788493	0.000653426	0.0209726
AT5G18640	alpha/beta-Hydrolases superfamily protein;(source:Araport11)	mRNA	1285.55	2217.95	0.786837	2.85907e-06	0.000303279
AT2G01940	Encodes a transcription factor that, together with IDD14 and IDD16, regulates auxin biosynthesis and transport and thus aerial organ morphogenesis and gravitropic responses. May be involved in an early event in shoot gravitropism such as gravity perception and/or a signaling process subsequent to amyloplast sedimentation as a putative transcription factor in gravity-perceptive cells.	mRNA	198.35	341.88	0.785462	0.000275744	0.0112477
AT1G76700	DNAJ heat shock N-terminal domain-containing protein;(source:Araport11)	mRNA	403.51	694.79	0.783985	0.00023565	0.0100984
AT2G28720	Histone superfamily protein;(source:Araport11)	mRNA	240.26	413.45	0.783154	8.94053e-05	0.0047848
AT3G60110	DNA-binding bromodomain-containing protein;(source:Araport11)	mRNA	126.27	216.83	0.780073	0.00134558	0.0349392
AT2G43370	RNA-binding (RRM/RBD/RNP motifs) family protein;(source:Araport11)	mRNA	194.84	333.98	0.777441	0.00228258	0.0494376
AT4G14930	Survival protein SurE-like phosphatase/nucleotidase;(source:Araport11)	mRNA	604.86	1036.41	0.776925	4.9067e-05	0.00299917
AT1G58200	A member of MscS-like gene family, structurally very similar to MSL2, comprising of an N-terminal chloroplast transit peptide, five trans-membrane helices and a C-terminal cytoplasmic domain. Mutant plants showed abnormalities in the size and shape of plastids. MSL3-GFP was localized to discrete foci on the plastid envelope and co-localize with the plastid division protein AtMinE. MSL3 was capabl…	mRNA	565.75	968.81	0.776037	0.00208078	0.0468323
AT1G12750	RHOMBOID-like protein 6;(source:Araport11)	mRNA	401.14	685.12	0.772243	0.000409942	0.0149879
AT1G28260	Telomerase activating protein Est1;(source:Araport11)	mRNA	739.88	1258.18	0.765968	1.40035e-05	0.0011462
AT4G31360	selenium binding protein;(source:Araport11)	mRNA	124.23	211.07	0.764642	0.000282875	0.0114973
AT3G59680	Serine/Threonine-kinase;(source:Araport11)	mRNA	146.34	248.18	0.762057	0.00137956	0.0353177
AT3G19290	bZIP transcription factor with specificity for abscisic acid-responsive elements (ABRE). Mediates ABA-dependent stress responses.ABF4 acts through SnRK2 pathway and binds to ABA response elements of the promoters of NYE1 and regulates their expression to promote chlorophyll degradation.	mRNA	693.89	1176.19	0.761341	0.000128458	0.00634378
AT2G01100	FAM133-like protein;(source:Araport11)	mRNA	1492.03	2525.34	0.759201	0.00167458	0.0403099
AT4G33690	G patch domain protein;(source:Araport11)	mRNA	128.37	216.75	0.755736	0.000336338	0.0131288
AT5G62960	UDP-N-acetylglucosamine-N-acetylmuramyl-pyrophosphoryl-undecaprenol N-acetylglucosamine protein;(source:Araport11)	mRNA	74.29	125.29	0.754029	0.00221947	0.0486931
AT1G25275	Thionin-like gene involved in resistance against the beet cyst nematode (Heterodera schachtii).	mRNA	1007.03	1694.91	0.751096	0.00191629	0.0443975
AT1G24160	triadin;(source:Araport11)	mRNA	935.98	1569.68	0.74592	0.000334186	0.013088
AT5G64170	LNK1 is a member of a small family (4 proteins) in Arabidopsis that have some overlap in function. LNK1 functions in the integration of light signaling and circadian clock. It is regulated by the clock TOC1 complex.Functions as a transcriptional coactivator.	mRNA	468.8	785.61	0.744826	1.58572e-05	0.00125873
AT3G01490	Belongs to the Raf-like kinase subfamily of the mitogen-activated protein kinase kinase kinase (MAPKKK) family. Negatively regulates stomatal opening by negatively regulating plasma membrane H+-ATPase phosphorylation.	mRNA	406.08	679.4	0.742479	6.13101e-05	0.00357215
AT5G02320	Encodes a putative c-MYB-like transcription factor of the MYB3R factor gene family (MYB3R5). Member of DREAM complex.	mRNA	90.49	151.24	0.74097	0.0021845	0.0483588
AT1G19660	Encodes a bifunctional nuclease with non-substrate-specific DNase and RNase activity (PMID:32384799).Wound-responsive family protein;(source:Araport11)	mRNA	1468.68	2451.98	0.739429	2.04032e-05	0.00151773
AT2G46270	encodes a bZIP G-box binding protein whose expression is induced by ABA. It has been shown to bind to Adh that contains the G-box and is induced by cold and water deprivation. GBF3 has been shown to be expressed mostly in the root and dark-grown leaves. GBF3 can act as homodimers and as heterodimers with GFB1, GBF2 and GBF4. In addition, GBF3!?s DNA binding activity is enhanced by GIP1, GPRI1 and…	mRNA	1138.26	1899.52	0.738806	0.000192777	0.00883749
AT5G18630	alpha/beta-Hydrolases superfamily protein;(source:Araport11)	mRNA	926.51	1545.55	0.738236	0.00114785	0.0309959
AT5G15310	Member of the R2R3 factor gene family; MIXTA-like transcription factor that controls trichome maturation and cuticle formation.	mRNA	128.18	213.38	0.735217	0.00226291	0.049176
AT1G70100	neurofilament heavy protein;(source:Araport11)	mRNA	551.84	917.81	0.733936	0.000434122	0.0156304
AT4G01120	bZIP (basic leucine zipper) transcription factor that binds to the G-box regulatory element found in many plant promoters. GBF2 nuclear localization is increased by blue light	mRNA	951.7	1582.8	0.733897	6.87917e-06	0.000628289
AT1G22310	Protein containing methyl-CpG-binding domain.Has sequence similarity to human MBD proteins.	mRNA	228.62	378.96	0.72912	0.000366149	0.0139698
AT1G80420	Encodes a component of plant break excision repair and functions at several stages during active DNA demethylation in Arabidopsis.	mRNA	421.24	696.26	0.724985	0.000131657	0.00639541
AT5G48110	The Col variant has no enzyme activity due to various substitution and deletion mutations.	mRNA	942.39	1557.12	0.724494	0.000734327	0.0228012
AT4G11330	MAP kinase	mRNA	179.45	296.43	0.724123	0.00031509	0.0124224
AT2G30960	myosin-M heavy chain-like protein;(source:Araport11)	mRNA	93.97	155.02	0.722143	0.00104738	0.0292858
AT3G59800	stress response protein;(source:Araport11)	mRNA	145.14	239.27	0.72118	0.00114538	0.0309644
AT3G19900	hypothetical protein;(source:Araport11)	mRNA	434.79	714.92	0.717456	0.00019662	0.00892715
AT5G50670	Together with SPL13B involved in floral transition. Expression reduced by Verticillium dahliae SRNAs which affects the plant's miR157d which targets SPL13A and B.	mRNA	236.67	388.66	0.715608	8.73632e-05	0.00471821
AT1G21130	O-methyltransferase family protein;(source:Araport11)	mRNA	1444.64	2371.65	0.715183	0.00106096	0.0295607
AT4G38420	SKU5 similar 9;(source:Araport11)	mRNA	533.43	875.55	0.714876	0.00134868	0.0349815
AT1G80440	Encodes a member of a family of F-box proteins, called the KISS ME DEADLY (KMD) family, that targets type-B ARR proteins for degradation and is involved in the negative regulation of the cytokinin response. Also named as KFB20, a member of a group of Kelch repeat F-box proteins that negatively regulate phenylpropanoid biosynthesis by targeting the phenypropanoid biosynthesis enzyme phenylalanine …	mRNA	4219.92	6902.03	0.709806	0.000874817	0.0259486
AT3G27050	plant/protein;(source:Araport11)	mRNA	162.96	265.95	0.706635	0.000598908	0.0196221
AT5G18130	transmembrane protein;(source:Araport11)	mRNA	937.45	1529.35	0.706097	0.000784663	0.02395
AT1G27300	transmembrane protein;(source:Araport11)	mRNA	460.72	751.39	0.705684	6.76869e-05	0.00387684
AT3G63500	Encodes a PHD-finger protein that, with TTA2, is redundantly required for MP-dependent embryonic root meristem initiation.	mRNA	1790.56	2919.95	0.70553	0.00184654	0.0430768
AT5G22080	Chaperone DnaJ-domain superfamily protein;(source:Araport11)	mRNA	886.28	1444.1	0.70434	0.000641014	0.0206865
AT5G54300	cotton fiber-like protein (DUF761);(source:Araport11)	mRNA	213.44	347.7	0.703998	0.00208457	0.0468731
AT2G15270	PRKR-interacting protein;(source:Araport11)	mRNA	171.21	278.87	0.703816	0.0015964	0.0389827
AT2G40000	Ortholog of sugar beet HS1 PRO-1 2. Involved in basal disease resistance.	mRNA	2635.95	4292.36	0.703451	6.48397e-05	0.00373207
AT1G16810	7-dehydrocholesterol reductase-like protein;(source:Araport11)	mRNA	613.79	995.18	0.697224	0.000459633	0.0163413
AT2G42890	A member of mei2-like gene family, predominantly plant-based family of genes encoding RNA binding proteins with characteristic presence of a highly conserved RNA binding motif first described in the mei2 gene of the fission yeast S. pombe. In silico analyses reveal nine mei2 -like genes in A. thaliana. They were grouped into four distinct clades, based on overall sequence similarity and subfamily…	mRNA	1927.18	3124.44	0.697107	0.000284661	0.01155
AT2G29340	NAD-dependent epimerase/dehydratase family protein;(source:Araport11)	mRNA	480.04	777.79	0.696237	0.00199151	0.0456043
AT5G62020	member of Heat Stress Transcription Factor (Hsf) family The mRNA is cell-to-cell mobile.	mRNA	223.32	361.22	0.69378	0.00200502	0.0457807
AT3G13450	branched chain alpha-keto acid dehydrogenase E1 beta	mRNA	1860.91	3002.69	0.690249	0.00157968	0.0387628
AT5G56550	Encodes OXIDATIVE STRESS 3 (OXS3)&#65292; involved in tolerance to heavy metals and oxidative stress.	mRNA	428.05	690.45	0.689745	0.00205125	0.0463885
AT5G63880	SNF7 family protein;(source:Araport11)	mRNA	227.69	367.16	0.689329	0.00168594	0.0404062
AT2G25650	DNA-binding storekeeper protein-related transcriptional regulator;(source:Araport11)	mRNA	301.42	484.61	0.685024	0.000226934	0.00982981
AT5G01600	Encodes a ferretin protein that is targeted to the chloroplast. Member of a Ferritin gene family. Gene expression is induced in response to iron overload and by nitric oxide. Expression of the gene is downregulated in the presence of paraquat, an inducer of photoxidative stress.	mRNA	1447.48	2326.89	0.684864	0.000300758	0.0120176
AT3G48740	Encodes a member of the SWEET sucrose efflux transporter family proteins.	mRNA	2322.32	3724.3	0.681398	0.000210841	0.00942804
AT3G02040	Encodes a member of the glycerophosphodiester phosphodiesterase (GDPD) family. Has glycerophosphodiester phosphodiesterase activity. Functions in maintaining cellular phosphate homeostasis under phosphate starvation. The mRNA is cell-to-cell mobile.	mRNA	796.6	1277.42	0.681304	0.000487426	0.0169311
AT2G17880	Chaperone DnaJ-domain superfamily protein;(source:Araport11)	mRNA	532.4	853.37	0.680651	0.000300397	0.0120176
AT1G07980	nuclear factor Y, subunit C10;(source:Araport11)	mRNA	257.27	412.36	0.680618	0.000470728	0.0166149
AT2G31810	Encodes the small subunit of acetolactate synthase; partially responsible for resistance to hypoxic stress.	mRNA	2394.38	3836.96	0.680311	0.000173641	0.00808559
AT5G14640	GSK3-like kinase, subgroup II.	mRNA	738.7	1182.2	0.678415	0.000269616	0.0111305
AT3G27360	Histone superfamily protein;(source:Araport11)	mRNA	200.71	319.74	0.671774	0.000567402	0.0187982
AT4G37260	Member of the R2R3 factor gene family. The mRNA is cell-to-cell mobile.	mRNA	920.91	1466.85	0.671588	5.36104e-05	0.00322685
AT4G17840	CAAX protease self-immunity protein;(source:Araport11)	mRNA	436.4	693.67	0.668592	0.00025465	0.0106994
AT3G52490	Encodes a member of an eight-gene family (SMAX1 and SMAX1-like) that has weak similarity to AtHSP101, a ClpB chaperonin required for thermotolerance.	mRNA	297.57	471.79	0.664898	0.00153122	0.0381274
AT5G19530	Encodes a spermine synthase. Required for internode elongation and vascular development, specifically in the mechanism that defines the boundaries between veins and nonvein regions. This mechanism may be mediated by polar auxin transport. Though ACL5 has been shown to function as a spermine synthase in E. coli, an ACL5 knockout has no effect on the endogenous levels of free and conjugated polyami…	mRNA	937.28	1485.57	0.664468	6.42717e-05	0.00371723
AT4G36730	member of a gene family encoding basic leucine zipper proteins (GBFs) which bind the G-box	mRNA	1508.21	2387.19	0.662473	8.83e-06	0.000782298
AT1G69260	ABI five binding protein;(source:Araport11)	mRNA	393.08	619.77	0.656913	0.00043966	0.0157817
AT1G73390	Endosomal targeting BRO1-like domain-containing protein;(source:Araport11)	mRNA	669.8	1055.41	0.656004	4.38761e-05	0.00277129
AT4G36520	Chaperone DnaJ-domain superfamily protein;(source:Araport11)	mRNA	640.68	1007.43	0.653008	0.00125209	0.0333488
AT1G70290	Encodes an enzyme putatively involved in trehalose biosynthesis. Though the protein has both trehalose-6-phosphate synthase (TPS)-like and trehalose-6-phosphate phosphatase (TPP)-like domains, neither activity has been detected in enzymatic assays nor has the protein been able to complement yeast TPS or TPP mutants.	mRNA	3252.43	5100.22	0.649039	0.000373836	0.014126
AT2G19900	The malic enzyme (EC 1.1.1.40) encoded by AtNADP-ME1 is expressed in response to developmental and cell-specific signals. The enzyme is active in vitro and appears to function as a homohexamer or homooctamer. It is believed to be a cytosolic protein.	mRNA	203.37	318.34	0.64647	0.00194777	0.0447759
AT5G11100	Calcium-dependent lipid-binding (CaLB domain) family protein;(source:Araport11)	mRNA	217.27	339.36	0.643358	0.00138619	0.0354106
AT5G53550	YELLOW STRIPE like 3;(source:Araport11)	mRNA	1165.06	1818.49	0.642339	6.89207e-05	0.00390964
AT5G13460	Member of IQ67 (CaM binding) domain containing family.	mRNA	408.34	636.11	0.6395	0.00226352	0.049176
AT3G52920	transcriptional activator (DUF662);(source:Araport11)	mRNA	756.16	1177.68	0.639179	0.00107631	0.0298479
AT4G26080	Involved in abscisic acid (ABA) signal transduction. Negative regulator of ABA promotion of stomatal closure.	mRNA	3493.51	5437.88	0.638366	4.95716e-05	0.00300671
AT4G37440	hypothetical protein;(source:Araport11)	mRNA	669.42	1041.09	0.637109	0.000133778	0.00644177
AT1G02330	Encodes a nuclear coiled-coil domain-containing protein that interacts with and negatively regulates COP1's E3 ubiquitin ligase activity, and represses COP1 mediated HY5 degradation in cell-free extracts.	mRNA	362.29	562.32	0.63423	0.00192253	0.0444141
AT1G60610	SBP (S-ribonuclease binding protein) family protein;(source:Araport11)	mRNA	311.35	481.89	0.630157	0.00132195	0.0346891
AT5G39580	Class III peroxidase cell wall-targeted protein localized to the micropylar endosperm facing the radicle. Involved in seed germination.	mRNA	1035.67	1600.73	0.628174	0.000248152	0.0105387
AT5G57630	CBL-interacting protein kinase.When mutated plants are hypersensitive to salt and osmotic stress.	mRNA	378.43	584.52	0.627239	0.00219751	0.0485476
AT5G07890	myosin heavy chain-like protein;(source:Araport11)	mRNA	315.96	484.74	0.617472	0.000285817	0.0115573
AT1G15340	Protein containing methyl-CpG-binding domain.Has sequence similarity to human MBD proteins.	mRNA	1905.74	2917.63	0.614448	0.000484174	0.0168773
AT1G03290	ELKS/Rab6-interacting/CAST family protein;(source:Araport11)	mRNA	574.33	877.41	0.611383	0.00151578	0.0378624
AT1G77930	Chaperone DnaJ-domain superfamily protein;(source:Araport11)	mRNA	214.91	327.99	0.60995	0.00178007	0.0418564
AT1G25550	Member of HHO/HRS GARP type transcriptional repressor family. Involved in Pi uptake and Pi starvation signaling. Transcriptional repressors that functions with other NIGT genes as an important hub in the nutrient signaling network associated with the acquisition and use of nitrogen and phosphorus.	mRNA	1209.54	1845.21	0.609322	0.000387802	0.0143785
AT1G75380	Encodes a nuclease involved in ABA-mediated callose deposition. It has been shown to interact with JAZ proteins, binds to a jasmonic acid-responsive element (JARE) and repress AtJMT expression.	mRNA	1650.05	2517.11	0.609258	1.8683e-05	0.00141649
AT3G58620	Encodes one of the 36 carboxylate clamp (CC)-tetratricopeptide repeat (TPR) proteins (Prasad 2010, Pubmed ID: 20856808) with potential to interact with Hsp90/Hsp70 as co-chaperones. The TTL family is required for osmotic stress tolerance and male sporogenesis.	mRNA	677.37	1029.72	0.604245	0.000370497	0.0140902
AT5G12480	calmodulin-domain protein kinase CDPK isoform 7 (CPK7)	mRNA	1208.57	1836.87	0.603952	1.75562e-05	0.00136609
AT2G41430	Encodes hydrophilic protein lacking Cys residues that is expressed in response to drought stress, light stress and treatment with plant-growth-promoting rhizobacteria (Paenibacillus polymyxa), possibly revealing a connection between responses to biotic and abiotic stress. Also identified as a CTC Interacting Domain (CID) protein in a yeast two hybrid screen using the PAB2 protein as bait. Contain…	mRNA	9942.33	15095.4	0.602455	0.000110651	0.00561686
AT1G01240	transmembrane protein;(source:Araport11)	mRNA	513.96	778.85	0.599702	0.000515834	0.0177098
AT4G15260	UDP-Glycosyltransferase superfamily protein;(source:Araport11)	mRNA	416.36	630.57	0.598822	0.00100848	0.0285862
AT3G17510	Encodes a CBL-interacting protein kinase. Specifically interacts with ECT1 and ECT2.	mRNA	1166.65	1766.31	0.598363	0.00124047	0.0331188
AT4G19150	Ankyrin repeat family protein;(source:Araport11)	mRNA	275.8	416.39	0.594317	0.00165669	0.0400891
AT5G06910	DnaJ homologue, contains J domain which is common in all known DnaJ proteins but missing G/F domain.	mRNA	235.53	355.36	0.593408	0.00217567	0.0482791
AT3G54500	Member of a small family (4 proteins) in Arabidopsis that have some overlap in function. LNK2 along with LNK1 functions in the integration of light signaling and circadian clock. It is regulated by the clock TOC1 complex. Functions as a transcriptional coactivator.	mRNA	2737.06	4128.39	0.592953	0.000711852	0.0224265
AT4G22920	Similar to the tomato senescence-inducible chloroplast stay-green protein 1. It is upregulated during maximal senescence in the Arabidopsis life cycle, especially in senescent leaves. Acts antagonistically with SGR2 to balance chlorophyll catabolism in chloroplasts with the dismantling and remobilizing of other cellular components in senescing leaf cells.	mRNA	184.03	276.89	0.589368	0.00171895	0.0409485
AT3G03880	sterol O-acyltransferase, putative (DUF1639);(source:Araport11)	mRNA	199.23	299.6	0.588591	0.00171594	0.0409179
AT1G61660	Encodes a transcriptional activator that regulates the expression of genes by binding to their GCG- or E-boxes to mediate physiological responses, including proline biosynthesis and ROS scavenging pathways, to enhance stress tolerance. Governs the competence of pericycle cells to initiate lateral root primordium formation.	mRNA	424.52	636.2	0.583644	0.00220215	0.0485479
AT1G11400	The PYM gene encodes a protein capable of interacting with MAGO, and Y14, whose orthologs form part of the exon junction complex in animal cells. In vitro binding assays indicate that PYM can bind to MAGO and Y14 either individually, or when they are together. But, MAGO-Y14-PYM ternary complexes are difficult to detect in vivo in Arabidopsis based on pull-down experiments. However there is some e…	mRNA	608.44	911.38	0.582942	0.00130422	0.0343175
AT3G13062	Polyketide cyclase/dehydrase and lipid transport superfamily protein;(source:Araport11)	mRNA	551.58	826.13	0.582818	0.00110806	0.0304403
AT5G60200	Encodes a Dof-type transcription factor. PEAR protein involved in the formation of a short-range concentration gradient that peaks at protophloem sieve elements, and activates gene expression that promotes radial growth. Locally promotes transcription of inhibitory HD-ZIP III genes, and thereby establishes a negative-feedback loop that forms a robust boundary that demarks the zone of cell divisio…	mRNA	414.26	619.02	0.579456	0.00111646	0.0304965
AT5G08190	nuclear factor Y, subunit B12;(source:Araport11)	mRNA	240.35	359.1	0.579235	0.00189078	0.0438925
AT5G53020	Ribonuclease P protein subunit P38-like protein;(source:Araport11)	mRNA	256.23	382.12	0.576597	0.000878662	0.0260135
AT2G28910	Encodes a CAX-interacting protein (CXIP4). The gene product is located in the nucleus of GFP-CXIP4-expressing yeast cells. When transiently expressed in the tobacco leaves, GFP-CXIP4 locates to the nucleus as well as in discrete areas of the cytoplasm (which do not overlap with mitochondria).	mRNA	6754.94	10009.8	0.567404	0.00189613	0.0439735
AT2G43910	HARMLESS TO OZONE LAYER 1;(source:Araport11)	mRNA	2582.66	3804.28	0.558763	0.00203652	0.0462817
AT4G11960	Encodes PGRL1B, a transmembrane protein present in thylakoids. PGRL1B has a highly homologous isoform PGRL1A encoded by At4g22890. Plants lacking PGRL1 show perturbation of cyclic electron flow, similar to PGR5-deficient plants. PGRL1 and PGR5 interact physically and associate with PSI (photosystem I).	mRNA	306.29	451.11	0.558572	0.00106802	0.0296873
AT3G09980	Encodes ACIP1, a microtubules-associated protein required for bacterial immunity. The mRNA is cell-to-cell mobile.	mRNA	626.5	919.86	0.554103	0.00026865	0.0111295
AT4G33540	metallo-beta-lactamase family protein;(source:Araport11)	mRNA	899.45	1317.29	0.550457	0.00112233	0.0305861
AT1G32700	PLATZ transcription factor family protein;(source:Araport11)	mRNA	1165.37	1704.12	0.548239	0.00145312	0.036718
AT1G56460	HIT zinc finger and PAPA-1-like domain-containing protein;(source:Araport11)	mRNA	723.02	1055.87	0.546334	0.000774343	0.0237268
AT5G58070	Encodes a temperature-induced lipocalin that is involved in thermotolerance and is required for retinal-mediated de novo root organogenesis. Peripherally associated with plasma membrane.	mRNA	1203.72	1755.49	0.54438	0.000145498	0.0068973
AT5G03180	RING/U-box superfamily protein;(source:Araport11)	mRNA	341.66	497.73	0.54279	0.000908993	0.0267109
AT5G52550	stress response NST1-like protein;(source:Araport11)	mRNA	693.23	1009.56	0.542322	0.000340247	0.0132338
AT3G27350	transcriptional regulator ATRX-like protein;(source:Araport11)	mRNA	676.64	980.78	0.535543	0.00157125	0.0386762
AT3G07700	ABC1K7 is a member of an atypical protein kinase family that is induced by salt stress. Loss of function mutations affect the metabolic profile of chloroplast lipids. It appears to function along with ABC1K8 in mediating lipid membrane changes in response to stress.	mRNA	492.03	712.4	0.533942	0.000966178	0.0279847
AT2G26670	Encodes a plastid heme oxygenase necessary for phytochrome chromophore biosynthesis and for coupling the expression of some nuclear genes to the functional state of the chloroplast.	mRNA	1720.09	2482.74	0.529452	0.00140355	0.035777
AT4G15545	NAI1 interacting protein, involved in ER body formation.	mRNA	2881.6	4154.73	0.527886	0.00165746	0.0400891
AT1G72770	mutant has ABA hypersensitive inhibition of seed germination; Protein Phosphatase 2C; regulates the activation of the Snf1-related kinase OST1 by abscisic acid. The mRNA is cell-to-cell mobile.	mRNA	1054.07	1518.07	0.526266	0.000473783	0.0166528
AT1G21730	P-loop containing nucleoside triphosphate hydrolases superfamily protein;(source:Araport11)	mRNA	596.59	858.81	0.525597	0.00212706	0.0475099
AT1G18660	Membrane localized protein of unknown function. Involved in negative regulation of immune response. Mutants have increased resistance to pathogens.	mRNA	719.26	1029.78	0.517765	0.00206167	0.0465351
AT2G27050	ethylene-insensitive3-like1 (EIL1) The mRNA is cell-to-cell mobile.	mRNA	1890.56	2706.23	0.517476	0.000665721	0.0213094
AT2G29450	Encodes a member of the TAU glutathione S-transferase gene family. Gene expression is induced by exposure to auxin, pathogen and herbicides. Naming convention according to Wagner et al. (2002)	mRNA	704.75	1008.19	0.516587	0.00075959	0.0234159
AT1G33050	hypothetical protein;(source:Araport11)	mRNA	2155.52	3062.52	0.506688	0.00211326	0.047428
AT1G14690	microtubule-associated protein 65-7;(source:Araport11)	mRNA	702.3	995.34	0.503114	0.00105517	0.029434
AT4G01330	Protein kinase superfamily protein;(source:Araport11)	mRNA	1793.73	2535.44	0.499276	0.00126143	0.0335271
AT1G32230	Encodes a protein belonging to the (ADP-ribosyl)transferase domain-containing subfamily of WWE protein-protein interaction domain protein family. Superoxide radicals are necessary and sufficient to propagate cell death or lesion formation in rcd1 mutants. Without stress treatment, RCD1 is localized in the nucleus. Under high salt or oxidative stress, RCD1 is found not only in the nucleus but also…	mRNA	8973.92	12604.8	0.490167	0.00102912	0.0289746
AT5G16880	Encodes a member of the Arabidopsis TOL (TOM1-LIKE) family of ubiquitin binding proteins that acts redundantly in the recognition and further endocytic sorting of a PIN-FORMED (PIN)-type auxin carrier protein at the plasma membrane, modulating dynamic auxin distribution and associated growth responses.	mRNA	3455.79	4845.55	0.487645	0.000603827	0.0197559
AT1G58030	Encodes a member of the cationic amino acid transporter (CAT) subfamily of amino acid polyamine choline transporters. Localized to the tonoplast.	mRNA	7090.44	9774.05	0.46308	0.00212896	0.0475099
AT5G40810	Cytochrome C1 family;(source:Araport11)	mRNA	2615.18	1876.37	-0.478971	0.0022597	0.049176
AT4G32390	Nucleotide-sugar transporter family protein;(source:Araport11)	mRNA	1707.98	1216.39	-0.489687	0.00098797	0.0282252
AT1G07930	GTP binding Elongation factor Tu family protein.	mRNA	8499.73	6045.53	-0.49155	0.00222109	0.0486931
AT5G02500	Encodes a member of heat shock protein 70 family. Hsc70-1 negatively regulates the expression of Hsp101 through HsfA1d, HsfA1e and HsfA2. During non-HS condition, Hsc70-1 attenuates the activity of HsfAs and finally affects the expression of HsfA2 and Hsp101 genes. hsc70-1 mutant showed thermotolerance phenotype due to higher expression of Hsp101 and other HS inducible genes.	mRNA	58310	41351.9	-0.495791	0.000865415	0.0258151
AT5G43330	predicted to encode a cytosolic malate dehydrogenase. The mRNA is cell-to-cell mobile.	mRNA	1094.28	769.46	-0.508054	0.00175721	0.0415268
AT5G08570	Pyruvate kinase family protein;(source:Araport11)	mRNA	1379.09	968.78	-0.509475	0.00140822	0.0358573
AT5G38480	general regulatory factor, a 14-3-3 gene	mRNA	3660.61	2565.96	-0.512586	0.000734495	0.0228012
AT1G48600	Encodes a phosphoethanolamine N-methyltransferase that catalyses the last two methylation steps of the three sequential methylations of phosphoethanolamine (PEA) that are required for the synthesis of phosphocholine (PCho) in plants.	mRNA	3371.01	2352.5	-0.518987	0.00133035	0.0347659
AT1G58983	Ribosomal protein S5 family protein;(source:Araport11)	mRNA	5429.41	3732.1	-0.540807	0.000955312	0.0278299
AT4G35630	Encodes a phosphoserine aminotransferase which is involved in serine biosynthesis in the chloroplast which operates via the phosphorylated pathway. The mRNA is cell-to-cell mobile.	mRNA	1092.49	750.71	-0.541283	0.000618644	0.0201281
AT5G16510	RGP5 is a member of the reversably-glycosylated family of proteins. Analyses using tagged RGP5 suggest that it is present in the cytosol and in association with the Golgi apparatus. Recombinant RGP5 does not have UDP-arabinose mutase activity based on an in vitro assay even though the related RGP1, RGP2, and RGP3 proteins do have activity in the same assay. RGP5 can form complexes with RGP1 and R…	mRNA	924.27	634.15	-0.5435	0.000973299	0.0279847
AT3G06350	Encodes a bi-functional dehydroquinate-shikimate dehydrogenase enzyme that catalyzes two steps in the chorismate biosynthesis pathway.	mRNA	1617.52	1106.38	-0.547941	0.000220753	0.00971987
AT4G13180	NAD(P)-binding Rossmann-fold superfamily protein;(source:Araport11)	mRNA	1610.77	1099.24	-0.551246	0.000730141	0.0227556
AT3G61580	Fatty acid/sphingolipid desaturase;(source:Araport11)	mRNA	7577.36	5144.89	-0.558555	0.00028636	0.0115595
AT4G15000	Ribosomal L27e protein family;(source:Araport11)	mRNA	2509.64	1691.98	-0.568764	0.00215375	0.0479275
AT4G22930	Encodes dihydroorotase (PYR4).	mRNA	762.53	509.44	-0.581886	0.00180788	0.0423167
AT1G47290	Encodes an enzyme with 3&#946;-hydroxysteroid dehydrogenase/C4-decarboxylase activity <i>in vitro</i>. The activity of the enzyme was determined using microsomal extracts of yeast overexpressing the <i>Arabidopsis</i> gene. Cytosolic fractions failed to be associated to the activity, leading to the speculation that the enzyme is membrane-bound.	mRNA	594.26	396.41	-0.584088	0.00155215	0.0384433
AT2G31670	Stress responsive alpha-beta barrel domain protein;(source:Araport11)	mRNA	863.77	573.95	-0.589728	0.00037822	0.0142013
AT2G37760	Encodes an NADPH-dependent aldo-keto reductase that can act on a wide variety of substrates in vitro including aliphatic and aromatic aldehydes and steroids. Transcript levels for this gene are up-regulated in response to cold, salt, and drought stress.	mRNA	1143.73	758.57	-0.592388	0.000122331	0.00607929
AT5G40830	Encodes an SAM&#8208;dependent methyltransferase superfamily protein that has an N&#8208;terminal transmembrane domain and a putative methyltransferase domain, DUF248, and is strongly expressed in the vasculature. Overexpression results in increased phloem and xylem in the plant.	mRNA	432.97	286.85	-0.593974	0.000983018	0.0281186
AT3G53870	Ribosomal protein S3 family protein;(source:Araport11)	mRNA	3449.11	2281.68	-0.596126	6.3505e-05	0.00368189
AT1G61790	Encodes the OST3/6 subunit of the hetero-oligomeric plant oligosaccharyltransferase complex (OST). Also identified by GWAS as having a role in interspecific pollen tube recognition.	mRNA	1930.77	1270.28	-0.604027	0.000148849	0.00701399
AT5G14880	Potassium transporter family protein;(source:Araport11)	mRNA	2191.56	1439.98	-0.605911	0.000701893	0.0222268
AT1G80530	Major facilitator superfamily protein;(source:Araport11)	mRNA	1073.45	704.82	-0.606921	0.00216726	0.0481828
AT4G29130	Encodes a hexokinase (HXK1) in the plant glucose-signaling network. Functions as a glucose sensor to interrelate nutrient, light, and hormone signaling networks for controlling growth and development in response to the changing environment.	mRNA	1720.55	1122.85	-0.615712	0.000305213	0.0121341
AT1G11680	putative obtusifoliol 14-alpha demethylase involved in sterol biosynthesis. The mRNA is cell-to-cell mobile.	mRNA	3807.86	2483.05	-0.61687	0.0021854	0.0483588
AT5G63570	Encodes a protein with homology to glutamate-1-semialdehyde 2,1-aminomutase catalyzing the conversion of glutamate-1-semialdehyde (GSA) into 5-amino levulinate. The expression of this gene was demonstrated to be light-induced. The mRNA is cell-to-cell mobile.	mRNA	2089.87	1359.92	-0.619892	0.000434	0.0156304
AT1G72370	acidic protein associated to 40S ribosomal subunit of ribosomes. Involved in polysome formation during active protein synthesis. Expressed in actively growing tissue.	mRNA	7212.32	4689.49	-0.62103	0.000166637	0.0077901
AT2G24580	FAD-dependent oxidoreductase family protein;(source:Araport11)	mRNA	751.4	486.23	-0.62793	0.00154222	0.0383608
AT5G03700	D-mannose binding lectin protein with Apple-like carbohydrate-binding domain-containing protein;(source:Araport11)	mRNA	586.88	379.4	-0.629339	0.00110928	0.0304403
AT5G62680	Encodes a high-affinity, proton-dependent glucosinolate-specific transporter that is crucial for the transport of both methionine- and tryptophan-derived glucosinolates to seeds.	mRNA	2148.69	1388.34	-0.630097	0.000296467	0.0119098
AT1G04270	Encodes cytosolic ribosomal protein S15.	mRNA	4573.3	2952.44	-0.63133	0.000802169	0.0243273
AT1G56070	encodes a translation elongation factor 2-like protein that is involved in cold-induced translation. Mutations in this gene specifically blocks low temperature-induced transcription of cold-responsive genes but induces the expression of CBF genes and mutants carrying the recessive mutations fail to acclimate to cold and is freezing sensitive.	mRNA	28982.1	18704.7	-0.631765	0.00136001	0.0350457
AT2G30780	Tetratricopeptide repeat (TPR)-like superfamily protein;(source:Araport11)	mRNA	361.91	233.47	-0.632415	0.00108481	0.0300394
AT5G14040	Encodes a mitochondrial phosphate transporter. Modulates plant responses to salt stress.	mRNA	8128.79	5243.79	-0.632432	0.000104718	0.00537335
AT3G55740	Encodes a proline transporter with affinity for gly betaine, proline, and GABA. Protein is expressed most highly in the roots.	mRNA	406.61	261.85	-0.634929	0.00112505	0.0305898
AT2G37270	One of two genes encoding the ribosomal protein S5. Expressed at a lower level compared to ATRPS5A.	mRNA	2030.88	1305.21	-0.637817	0.00117693	0.0316006
AT1G01300	Eukaryotic aspartyl protease family protein;(source:Araport11)	mRNA	2182.83	1401.52	-0.639212	0.00148506	0.0373985
AT4G07825	transmembrane protein;(source:Araport11)	mRNA	2521.67	1612.03	-0.645497	0.000473227	0.0166528
AT5G24400	Encodes a protein with 6-phosphoglucunolactonase activity that localizes to the chloroplasts and the peroxisome. However, mutant phenotypes observed in pgl3 mutant plants can be complemented with a chloroplast-targeted version of the protein. PGL3 likely functions in the oxidative branch of the pentose phosphate pathway. pgl3 mutant phenotypes suggest that it is important in pathogen defense and …	mRNA	1234.2	788.56	-0.646293	0.00111147	0.0304403
AT1G54270	member of eIF4A - eukaryotic initiation factor 4A	mRNA	2558.25	1634.31	-0.64647	0.00156229	0.0385219
AT2G17265	Encodes a homoserine kinase (HSK) which produces O-phospho-L-homoserine (HserP), a compound at the branching point of methionine and threonine biosynthesis. HSK is found in the stromal fraction of chloroplasts. Mutation of this gene results in higher level of the amino acid homoserine and resistance to downy mildew pathogen Hyaloperonospora arabidopsidis.	mRNA	971.91	619.78	-0.649073	5.35293e-05	0.00322685
AT3G54110	Member of Uncoupling protein PUMP2 family. Encodes a mitochondrial uncoupling protein AtUCP1 involved in maintain the redox poise of the mitochondrial electron transport chain to facilitate photosynthetic metabolism. Disruption of UCP1 results in a photosynthetic phenotype. Specifically there is a restriction in photorespiration with a decrease in the rate of oxidation of photorespiratory glycine…	mRNA	1880.51	1197.11	-0.651571	0.00077888	0.0238041
AT3G06050	Encodes a mitochondrial matrix localized peroxiredoxin involved in redox homeostasis. Knockout mutants have reduced root growth under certain oxidative stress conditions.	mRNA	1542.92	980.37	-0.654265	0.00204955	0.0463885
AT1G18080	Encodes the Arabidopsis thaliana homolog of the tobacco WD-40 repeat ArcA gene. It is a scaffold protein that acts downstream of and is phosphorylated by WNK8 in the glucose responsiveness and flowering pathways . Knockout mutants show insensitivity to gibberellin in GA-induced seed germination.	mRNA	6127.52	3886.88	-0.65669	1.31433e-05	0.00109473
AT5G35160	Endomembrane protein 70 protein family;(source:Araport11)	mRNA	3110.58	1972.83	-0.656915	0.000806719	0.024434
AT4G26500	Sulfur acceptor that interacts with and activates the cysteine desulfurases, AtSufS in plastids and AtNifS1 in mitochondria, and both activations are vital during embryogenesis. Dual localization in mitochondria and chloroplasts. Involved in Fe-S cluster biogenesis in mitochondria and plastids. Expressed in all major tissues, with higher expression in green parts. Its expression is light-dependen…	mRNA	349.07	221.06	-0.659075	0.00202422	0.0460855
AT1G53240	mMDH1 encodes a mitochrondrial malate dehydrogenase. It is expressed at higher levels than the other mitochrondrial isoform mMDH2 (At3G15020) according to transcript and proteomic analyses.	mRNA	4788.92	3032.6	-0.659148	8.68059e-05	0.00469884
AT5G40780	Encodes LHT1 (lysine histidine transporter), a high-affinity transporter for cellular amino acid uptake in both root epidermis and leaf mesophyll.	mRNA	1387.2	875.48	-0.66402	0.000390475	0.0144549
AT1G02720	Encodes a protein with putative galacturonosyltransferase activity.	mRNA	246.4	154.6	-0.672404	0.000508359	0.017504
AT1G11130	Encodes an atypical receptor-like kinase protein with a predicted extracellular domain of six leucine-rich repeats and an intracellular serine-threonine kinase domain expressed throughout the developing root but whose kinase activity is not essential for its function in vivo. Regulates expression of GLABRA2, CAPRICE, WEREWOLF, and ENHANCER OF GLABRA3. Required for floral organ shape, the developm…	mRNA	184.2	114.39	-0.68724	0.00223096	0.0488191
AT3G58610	Acetohydroxy acid isomeroreductase.	mRNA	7673.9	4757.07	-0.689888	0.00204138	0.0463426
AT2G18020	Ribosomal protein L2 family;(source:Araport11)	mRNA	7247.07	4478.4	-0.694415	0.000222728	0.00974747
AT2G31610	Ribosomal protein S3 family protein;(source:Araport11)	mRNA	2868.29	1770.97	-0.695647	0.000223769	0.00974818
AT1G30110	Encodes a ppGpp pyrophosphohydrolase.	mRNA	416.17	256.32	-0.699253	0.000274974	0.0112477
AT4G21410	Encodes a cysteine-rich receptor-like protein kinase.	mRNA	1678.27	1033.05	-0.700062	3.39143e-05	0.00226388
AT1G44800	Encodes Siliques Are Red 1 (SIAR1). Functions as a bidirectional amino acid transporter that is crucial for the amino acid homeostasis of siliques. Member of nodulin MtN21-like transporter family.	mRNA	3956.79	2431.67	-0.702382	0.00135148	0.0350011
AT5G22130	member of Glycosyltransferase Family- 50	mRNA	214.33	131.62	-0.70345	0.00135945	0.0350457
AT4G21990	Encodes a protein disulfide isomerase-like (PDIL) protein, a member of a multigene family within the thioredoxin (TRX) superfamily. This protein also belongs to the adenosine 5'-phosphosulfate reductase-like (APRL) group.	mRNA	1599.85	981.92	-0.704255	0.000106885	0.00544487
AT4G32605	Mitochondrial glycoprotein family protein;(source:Araport11)	mRNA	159.56	97.9	-0.70471	0.00192956	0.0444437
AT2G46620	P-loop containing nucleoside triphosphate hydrolases superfamily protein;(source:Araport11)	mRNA	531.25	325.62	-0.706211	0.00194656	0.0447759
AT5G15200	Ribosomal protein S4;(source:Araport11)	mRNA	7621.58	4667.27	-0.707511	0.00101027	0.0285862
AT5G66120	3-dehydroquinate synthase;(source:Araport11)	mRNA	1802.53	1102.49	-0.709255	0.00021688	0.00958933
AT2G17730	Intrinsic thylakoid membrane protein that fixes RPOTmp on the stromal side of the thylakoid membrane.	mRNA	488.18	297.62	-0.713969	2.52827e-05	0.00180139
AT5G49850	Mannose-binding lectin superfamily protein;(source:Araport11)	mRNA	164.93	100.36	-0.716664	0.00210952	0.0473891
AT1G52780	Putative regeneration determinant regulated by TCSA.	mRNA	925.23	562.53	-0.717866	0.00214218	0.0477598
AT3G07390	isolated from differential screening of a cDNA library from auxin-treated root culture. sequence does not show homology to any known proteins and is predicted to be extracellular. The mRNA is cell-to-cell mobile.	mRNA	697.8	423.66	-0.719918	0.00204826	0.0463885
AT5G67070	Member of a diversely expressed predicted peptide family showing sequence similarity to tobacco Rapid Alkalinization Factor (RALF), and is believed to play an essential role in the physiology of Arabidopsis. Consists of a single exon and is characterized by a conserved C-terminal motif and N-terminal signal peptide. The mRNA is cell-to-cell mobile.	mRNA	808.68	490.56	-0.721145	8.48297e-06	0.000757225
AT3G54900	A.thaliana PICOT protein.It activates CAX1 gene Calcium transport activity.In other organisms, PICOT proteins appear to play a negative regulatory role in cellular stress responses.	mRNA	582.38	353.12	-0.721826	0.00186498	0.0433786
AT3G09570	Lung seven transmembrane receptor family protein;(source:Araport11)	mRNA	1072.21	649.75	-0.72262	0.00149271	0.0374842
AT3G11510	Ribosomal protein S11 family protein;(source:Araport11)	mRNA	3382.59	2046.02	-0.725312	0.0013524	0.0350011
AT2G40970	Homeodomain-like superfamily protein;(source:Araport11)	mRNA	774.04	467.85	-0.726366	0.00138179	0.0353364
AT3G04120	encodes cytosolic GADPH (C subunit) involved in the glycolytic pathway but also interacts with H2O2 potentially placing it in a signalling cascade induced by ROS. The mRNA is cell-to-cell mobile.	mRNA	18504.2	11184	-0.726418	0.000142375	0.00680381
AT5G08690	Encodes the mitochondrial ATP synthase beta-subunit. This subunit is encoded by a multigene family of three members (At5g08670, At5g08680, At5g08690) that shared 98% sequence identity at the amino acid level. The mRNA is cell-to-cell mobile.	mRNA	9378.5	5660.07	-0.728537	0.000107033	0.00544487
AT3G08580	mitochondrial ADP/ATP carrier	mRNA	37710.5	22673.5	-0.733959	8.05159e-08	1.53224e-05
AT3G60080	RING/U-box superfamily protein;(source:Araport11)	mRNA	906.06	544.17	-0.735536	0.00192639	0.0444141
AT3G58700	Ribosomal L5P family protein;(source:Araport11)	mRNA	617.39	370.69	-0.735992	0.00137094	0.0352112
AT5G61760	Encodes an inositol polyphosphate 3-/6-/5-kinase that is localized to the nucleus. Able to complement a mutation in a yeast transcriptional regulator gene (ARG82/IPK2). Acts redundantly with ATIPK2alpha during pollen development, pollen tube guidance and embryogenesis.	mRNA	526.89	316.12	-0.737024	0.000646231	0.0208264
AT4G13940	Encodes a S-adenosyl-L-homocysteine hydrolase required for DNA methylation-dependent gene silencing. The mRNA is cell-to-cell mobile.	mRNA	52261.9	31350.6	-0.737265	5.68592e-06	0.000540162
AT2G41070	Transcription factor homologous to ABI5. Regulates AtEm1 expression by binding directly at the AtEm1 promoter. Located in the nucleus and expressed during seed maturation in the cotyledons and later in the whole embryo.	mRNA	185.1	110.75	-0.741067	0.00148614	0.0373985
AT3G03600	Structural component of the mitochondrial ribosome small subunit	mRNA	401.67	239.71	-0.74473	0.000407719	0.0149297
AT4G01430	Encodes a plasma membrane-localized amino acid transporter likely involved in amino acid export in the developing seed.	mRNA	410.57	244.82	-0.745901	0.00022827	0.00985352
AT1G03440	Leucine-rich repeat (LRR) family protein;(source:Araport11)	mRNA	213.83	127.46	-0.746351	0.00152753	0.0380755
AT4G16442	Uncharacterized protein family (UPF0497);(source:Araport11)	mRNA	474.05	282.52	-0.746656	0.001733	0.0412
AT2G02990	Encodes a member of the ribonuclease T2 family that responds to inorganic phosphate starvation, and inhibits production of anthocyanin. Also involved in wound-induced signaling independent of jasmonic acid. Its expression is responsive to both phosphate (Pi) and phosphite (Phi) in roots.	mRNA	337.24	200.94	-0.747051	0.000496539	0.017172
AT2G17630	Pyridoxal phosphate (PLP)-dependent transferases superfamily protein;(source:Araport11)	mRNA	327.24	194.55	-0.750197	3.7156e-05	0.00242797
AT5G60390	Alpha subunit of the elongation factor-1 complex. Functions in catalytic delivery of aminoacyl tRNAs to the ribosome during protein synthesis.	mRNA	31534.5	18716.4	-0.752631	1.36689e-05	0.0011227
AT2G44620	Encodes a mitochondrial acyl carrier protein (ACP) that forms part of the bridge domain which connects the membrane and the peripheral arm of mitochondrial complex I and contributes to the mitochondrial respiratory chain. Its acylated form is predominantly present in the mitochondrial membrane while the non-acylated form is soluble. The mRNA is cell-to-cell mobile. The designations of mtACP-1 and…	mRNA	874.11	515.85	-0.760848	0.00107632	0.0298479
AT1G13280	Encodes allene oxide cyclase. One of four genes in Arabidopsis that encode this enzyme, which catalyzes an essential step in jasmonic acid biosynthesis. Gene expression is reduced during senescence, a process that involves jasmonic acid signalling pathway.	mRNA	1149.81	677.92	-0.762198	0.00120612	0.0323479
AT4G01410	Late embryogenesis abundant (LEA) hydroxyproline-rich glycoprotein family;(source:Araport11)	mRNA	587.07	346.04	-0.762612	0.000269483	0.0111305
AT2G40380	prenylated RAB acceptor 1.B2;(source:Araport11)	mRNA	441.88	260.35	-0.763201	0.00222007	0.0486931
AT5G39320	UDP-glucose 6-dehydrogenase family protein;(source:Araport11)	mRNA	1828.22	1076.99	-0.763435	0.000223341	0.00974747
AT2G16600	Encodes cytosolic cyclophilin ROC3. The mRNA is cell-to-cell mobile.	mRNA	5879.68	3460.77	-0.764646	0.00133866	0.0348312
AT5G18520	Encodes a candidate G-protein Coupled Receptor that is involved in the regulation of root growth by bacterial N-acyl-homoserine lactones (AHLs) and plays a role in mediating interactions between plants and microbes. The mRNA is cell-to-cell mobile.	mRNA	3284.02	1929.24	-0.76743	0.00133759	0.0348312
AT1G68550	encodes a member of the ERF (ethylene response factor) subfamily B-6 of ERF/AP2 transcription factor family. The protein contains one AP2 domain. There are 12 members in this subfamily including RAP2.11.	mRNA	650.07	381.02	-0.770733	0.000907031	0.0267109
AT1G76690	Encodes one of the closely related 12-oxophytodienoic acid reductases. This enzyme is not expected to participate in jasmonic acid biosynthesis because during in vitro assays, it shows very little activity with the naturally occurring OPDA isomer. Shows activity towards 2,4,6-trinitrotoluene. Expressed predominately in root. Predicted to be a cytosolic protein.	mRNA	1342.42	786.33	-0.771618	0.000618617	0.0201281
AT4G11010	nucleoside diphosphate kinase 3 (ndpk3), located to the inter-membrane space in mitochondria	mRNA	1855.96	1082.41	-0.777917	0.000152572	0.00714672
AT3G13410	2-C-methyl-D-erythritol 4-phosphate cytidylyltransferase;(source:Araport11)	mRNA	3696.69	2152.72	-0.780072	0.000619076	0.0201281
AT5G56747	transposable_element_gene;(source:Araport11);copia-like retrotransposon family, has a 1.2e-45 P-value blast match to GB:CAA72989 open reading frame 1 (Ty1_Copia-element) (Brassica oleracea);(source:TAIR10)	mRNA	179.32	104.36	-0.780923	0.00100731	0.0285862
AT1G02500	encodes a S-adenosylmethionine synthetase. SAM1 is regulated by protein S-nitrosylation. The covalent binding of nitric oxide (NO) to the Cys114 residue inhibits the enzyme activity.	mRNA	17649.2	10259.6	-0.782629	0.0007622	0.0234256
AT2G44050	6,7-dimethyl-8-ribityllumazine synthase / DMRL synthase / lumazine synthase / riboflavin synthase [Arabidopsis thaliana]. Acts in the jasmonic acid signaling pathway. The mRNA is cell-to-cell mobile.	mRNA	738.48	429.14	-0.783092	3.8951e-05	0.00252435
AT3G04860	hypothetical protein (DUF868);(source:Araport11)	mRNA	330.77	191.96	-0.785009	0.000133912	0.00644177
AT1G75270	One of three functional dehydroascorbate reductases. Catalyzes the glutathione (GSH)-dependent reduction of dehydroascorbate. DHAR2 is a cytoplasmic enzyme.	mRNA	959.81	555.81	-0.788152	0.000967307	0.0279847
AT2G33040	gamma subunit of Mt ATP synthase;(source:Araport11)	mRNA	7123.13	4123.16	-0.788763	0.00141837	0.0359995
AT4G18730	encodes a cytosolic ribosomal protein L16, which is a constituent of 60S large ribosomal complex. Gene is expressed in root and shoot apical meristems and in lateral root primordia. Expression in lateral root primordia is induced by auxin.	mRNA	3322.61	1915.92	-0.79428	0.000422275	0.015344
AT5G17840	DnaJ/Hsp40 cysteine-rich domain superfamily protein;(source:Araport11)	mRNA	391.8	225.81	-0.794997	0.000149201	0.0070166
AT3G57560	encodes a N-acetylglutamate kinase, involved in arginine biosynthesis	mRNA	456.52	262.69	-0.797305	1.21821e-05	0.00102551
AT3G09200	Ribosomal protein L10 family protein;(source:Araport11)	mRNA	8194.42	4705.38	-0.800332	1.0457e-06	0.000131574
AT5G15120	2-aminoethanethiol dioxygenase, putative (DUF1637);(source:Araport11)	mRNA	502.41	288.15	-0.802024	0.00198756	0.0455579
AT3G59220	encodes a cupin-domain containing protein that is similar to pirins which interact with a CCAAT box binding transcription factor. The protein interacts with GPA1 (G protein alpha-subunit) in vitro. Mutants in the gene are affected in germination and early seedling development.	mRNA	622.84	356.88	-0.803427	0.0020563	0.0464581
AT5G13430	Rieske FeS protein.Ubiquinol-cytochrome C reductase iron-sulfur subunit;(source:Araport11)	mRNA	2656.09	1521.64	-0.803674	5.78138e-06	0.000542692
AT5G13440	Ubiquinol-cytochrome C reductase iron-sulfur subunit;(source:Araport11)	mRNA	3225.26	1844.23	-0.806398	0.000838032	0.0252209
AT3G03640	Encodes beta-glucosidase (GLUC).	mRNA	823.56	470.56	-0.807495	5.94343e-05	0.00350603
AT5G09600	Encodes one of the membrane anchor subunits of the mitochondrial respiratory complex II. The protein is encoded by the nuclear genome but is imported into the mitochondrion. There are two genes that encode this protein, the other is SDH3-2.	mRNA	1237.1	705.06	-0.81114	5.89178e-05	0.00349299
AT4G35720	DUF241 domain protein, putative (DUF241);(source:Araport11)	mRNA	1595.87	909.1	-0.811834	0.000636335	0.0205635
AT4G34950	Major facilitator superfamily protein;(source:Araport11)	mRNA	141.8	80.65	-0.814065	0.00114355	0.0309504
AT3G48460	GDSL-motif esterase/acyltransferase/lipase. Enzyme group with broad substrate specificity that may catalyze acyltransfer or hydrolase reactions with lipid and non-lipid substrates.	mRNA	322.26	183.29	-0.814116	0.00026025	0.0108959
AT1G54010	GDSL-motif esterase/acyltransferase/lipase. Enzyme group with broad substrate specificity that may catalyze acyltransfer or hydrolase reactions with lipid and non-lipid substrates.	mRNA	3927.08	2232.28	-0.814936	2.70796e-05	0.00191214
AT3G58730	Member of V-ATPase family. Vacuolar-type H + -ATPase (V-ATPase) is a multisubunit proton pump located on the endomembranes.	mRNA	3966.05	2252.09	-0.816434	0.00141283	0.0359345
AT1G15710	Plastidic arogenate dehydrogenase with minimal prephenate dehydrogenase activity. Contains a single catalytic domain.	mRNA	332.89	188.98	-0.816861	4.94958e-05	0.00300671
AT5G62630	hipl2 protein precursor;(source:Araport11)	mRNA	252.44	143.15	-0.818404	0.000102803	0.00532907
AT1G80050	Encodes an adenosine phosphoribosyl transferase(E.C:2.4.2.7), a constitutively expressed enzyme involved in the one-step salvage of adenine to AMP. This isozyme has high affinity for cytokinins and is likely to be localized to the cytosol.	mRNA	382.82	216.19	-0.824346	0.00053278	0.0181076
AT5G41670	6-phosphogluconate dehydrogenase family protein;(source:Araport11)	mRNA	4632.62	2615.81	-0.824568	9.12922e-08	1.68646e-05
AT1G56190	One of a pair of plastid localized phosphoglycerate kinases involved in galactolipid biosynthesis. Functions redundantly with AT3g12780 (PGK1) in the chloroplast in the biosynthesis of thylakoid membrane galactolipids. Double mutants are photosynthetically incompetent, plants are albino and seedling lethal.	mRNA	2774.26	1565.4	-0.825569	8.60759e-08	1.60325e-05
AT5G18380	Ribosomal protein S5 domain 2-like superfamily protein;(source:Araport11)	mRNA	6798.97	3832.64	-0.826979	0.000522671	0.0178667
AT1G11580	Pectin methylesterase involved in root growth, plant-pathogen interactions.	mRNA	1851.72	1042.46	-0.828868	5.46591e-06	0.000521355
AT3G26610	Encodes an apoplast-localized polygalacturonase involved in cell elongation and flower development.	mRNA	154.75	86.83	-0.833624	0.000176654	0.00819364
AT1G51420	sucrose-phosphatase 1;(source:Araport11)	mRNA	656.74	367.95	-0.835797	0.00201252	0.0459075
AT1G11670	MATE efflux family protein;(source:Araport11)	mRNA	1049.44	586.66	-0.839025	0.00151972	0.0379209
AT2G38360	prenylated RAB acceptor 1.B4;(source:Araport11)	mRNA	686.79	383.59	-0.840279	0.00180484	0.0423126
AT4G28250	putative beta-expansin/allergen protein. Naming convention from the Expansin Working Group (Kende et al, 2004. Plant Mol Bio). Involved in the formation of nematode-induced syncytia in roots of Arabidopsis thaliana.	mRNA	313.51	175.07	-0.840589	0.000584756	0.0192652
AT3G13380	Similar to BRI, brassinosteroid receptor protein.	mRNA	456.46	253.9	-0.846199	1.99648e-05	0.0014898
AT1G13440	The expression level of GAPC-2 is upregulated in Arabidopsis seedlings exposed to cadmium.	mRNA	22467.3	12482.9	-0.84787	1.98092e-05	0.00148287
AT2G16980	Major facilitator superfamily protein;(source:Araport11)	mRNA	390.32	216.6	-0.849645	0.00175617	0.0415268
AT5G14730	Unknown protein, expression induced by IDL7 and stress.	mRNA	467.01	257.44	-0.859219	0.00129263	0.0341264
AT3G14680	putative cytochrome P450	mRNA	1310.94	720.37	-0.863791	0.00167645	0.0403099
AT5G62575	Encodes subunit 7 of mitochondrial complex II (succinate dehydrogenase complex) and participates in the respiratory chain. It contributes to anchoring succinate dehydrogenase to the inner mitochondrial membrane. The mRNA is cell-to-cell mobile.	mRNA	265.92	145.84	-0.86659	0.00176162	0.0415465
AT2G21840	Cysteine/Histidine-rich C1 domain family protein;(source:Araport11)	mRNA	392.14	214.33	-0.871555	0.00167739	0.0403099
AT4G23500	Pectin lyase-like superfamily protein;(source:Araport11)	mRNA	862.32	469.98	-0.875634	0.000627266	0.0202982
AT4G11530	Encodes a cysteine-rich receptor-like protein kinase. The mRNA is cell-to-cell mobile.	mRNA	324.72	176.97	-0.875685	0.00054488	0.0183868
AT2G47540	Pollen Ole e 1 allergen and extensin family protein;(source:Araport11)	mRNA	94.33	51.41	-0.875741	0.00173889	0.0412986
AT5G54800	Encodes glucose6-Phosphate/phosphate transporter 1. Essential for pollen maturation and embryo sac development. The mRNA is cell-to-cell mobile.	mRNA	1897.85	1028.08	-0.884414	0.000991192	0.028283
AT3G52930	Fructose 1,6-biphosphate aldolase.	mRNA	17079.6	9243.12	-0.885819	0.00226824	0.0491799
AT1G78380	Encodes a glutathione transferase that is a member of Tau GST gene family. Expression is induced by drought stress, oxidative stress, and high doses of auxin and cytokinin. naming convention according to Wagner et al. (2002) The expression of this gene is upregulated by herbicide safeners such as benoxacor and fenclorim.	mRNA	16464.9	8890.81	-0.889008	0.00137948	0.0353177
AT4G32210	Encodes one of the membrane anchor subunits of the mitochondrial respiratory complex II. The protein is encoded by the nuclear genome but is imported into the mitochondrion. There are two genes that encode this protein, the other is SDH3-1.	mRNA	2182.47	1174.87	-0.893466	0.00136153	0.0350457
AT3G20370	TRAF-like family protein;(source:Araport11)	mRNA	1902.06	1022.07	-0.896065	0.000862266	0.0258104
AT5G13890	plant viral-response family protein (DUF716);(source:Araport11)	mRNA	346.02	184.87	-0.90433	0.000463026	0.0164211
AT1G72800	RNA-binding (RRM/RBD/RNP motifs) family protein;(source:Araport11)	mRNA	148.52	79.32	-0.904803	0.000686787	0.0218948
AT1G07750	RmlC-like cupins superfamily protein;(source:Araport11)	mRNA	3671.86	1958.74	-0.906584	0.00167478	0.0403099
AT4G15160	According to PMID:14623884, PAC2 has not been correctly annotated; At4g15160 (protease inhibitor/seed storage/lipid transfer protein (LTP) family protein) containsAtPAC2(nucleotides 3269-3831).	mRNA	1203.47	641.86	-0.906873	0.000296549	0.0119098
AT5G11230	Nucleotide-sugar transporter family protein;(source:Araport11)	mRNA	546.45	291.33	-0.907456	0.00226599	0.049176
AT2G44310	Calcium-binding EF-hand family protein;(source:Araport11)	mRNA	821.6	437.05	-0.91062	0.00103013	0.0289746
AT4G21570	organic solute transporter ostalpha protein (DUF300);(source:Araport11)	mRNA	1591.95	846.56	-0.911123	2.7005e-08	5.97013e-06
AT3G18740	The gene encodes a putative leucine-rich repeat (LRR)Receptor-like kinase (RLK).	mRNA	2245.26	1192.03	-0.913462	0.000465954	0.0165002
AT3G09260	Encodes beta-glucosidase.The major constituent of ER bodies. One of the most abundant proteins in Arabidopsis seedlings. Exist in an soluble (inactive) and non-soluble (active) form, most probably formed in a polymerization process. Involved in the mutualistic interaction between Arabidopsis and the endophytic fungus Piriformospora indica.	mRNA	160878	85350.8	-0.914489	0.00185891	0.0432914
AT1G50520	member of CYP705A The mRNA is cell-to-cell mobile.	mRNA	285.78	151.29	-0.91764	0.000457175	0.0162869
AT1G69410	Encodes eIF5A-2, a putative eukaryotic translation initiation factor. There are three eIF5A coding genes in Arabidopsis: eIF5A-1/At1g13950, eIF5A-2/At1g26630 and eIF5A-3/At1g69410.	mRNA	1314.58	694.73	-0.920077	4.40925e-05	0.00277396
AT3G22850	aluminum induced protein with YGL and LRDR motifs;(source:Araport11)	mRNA	1286.9	679.81	-0.920704	0.000226463	0.00982933
AT3G25730	ethylene response DNA binding factor 3;(source:Araport11)	mRNA	405.04	212.56	-0.930169	1.83353e-05	0.00140094
AT1G27020	plant/protein;(source:Araport11)	mRNA	1095.42	574.57	-0.930914	0.00155366	0.0384433
AT2G16510	Member of V-ATPase family. Vacuolar-type H + -ATPase (V-ATPase) is a multisubunit proton pump located on the endomembranes.	mRNA	2695.92	1413.27	-0.931746	0.000904809	0.0266874
AT3G12260	LYR family of Fe/S cluster biogenesis protein;(source:Araport11)	mRNA	2452.6	1275.42	-0.943347	0.000304252	0.0121163
AT1G31350	KAR-UP F-box 1;(source:Araport11)	mRNA	283.24	147.23	-0.94396	0.00145444	0.036718
AT3G14260	LURP-one-like protein (DUF567);(source:Araport11)	mRNA	479.43	248.57	-0.947675	0.00171379	0.0409078
AT3G16560	Protein phosphatase 2C family protein;(source:Araport11)	mRNA	709.69	367.37	-0.949955	2.75401e-05	0.00193887
AT5G26280	TRAF-like family protein;(source:Araport11)	mRNA	5946.44	3073.2	-0.952282	3.58797e-09	1.15377e-06
AT2G27820	Encodes a plastid-localized arogenate dehydratase involved in phenylalanine biosynthesis. Not less than six genes encoding ADT were identi&#64257;ed in the Arabidopsis genome: ADT1 [At1g11790]; ADT2 [At3g07630]; ADT3 [At2g27820]; ADT4 [At3g44720]; ADT5 [At5g22630]; and ADT6 [At1g08250].	mRNA	709.05	366.16	-0.953432	0.000544558	0.0183868
AT3G27240	Cytochrome C1 family;(source:Araport11)	mRNA	3307.43	1704.86	-0.956051	0.000526609	0.0179237
AT1G77690	Encodes an auxin influx carrier LAX3 (Like Aux1) that promotes lateral root emergence. Auxin-induced expression of LAX3 in turn induces a selection of cell-wall-remodelling enzymes, which are likely to promote cell separation in advance of developing lateral root primordia.	mRNA	2583.67	1330.93	-0.956982	2.40248e-05	0.00173794
AT5G52830	Encodes a WRKY transcription factor WRKY27. Mutation in Arabidopsis WRKY27 results in delayed symptom development in response to the bacterial wilt pathogen Ralstonia solanacearum.	mRNA	124.23	63.72	-0.963163	0.00176028	0.0415465
AT1G24020	MLP-like protein 423;(source:Araport11)	mRNA	461.11	236.11	-0.965668	0.00123397	0.0329827
AT2G36880	Topoisomerase VI physically interacts with S-adenosylmethionine synthase methionine adenosyl transferase 3 (MAT3), which is required for H3K9me2. A Topoisomerase VI defect affects MAT3 occupancy on heterochromatic elements and its exclusion from euchromatic islands, thereby providing a possible mechanistic explanation to the essential role of Topoisomerase VI in the delimitation of chromatin doma…	mRNA	8540.66	4363.96	-0.968712	0.000760238	0.0234159
AT2G19970	CAP (Cysteine-rich secretory proteins, Antigen 5, and Pathogenesis-related 1 protein) superfamily protein;(source:Araport11)	mRNA	132.56	67.57	-0.972238	0.00164776	0.0400182
AT1G31770	Transmembrane cytokinin transporter.Responsible for acropetal translocation of cytokinins.	mRNA	2021.62	1027.94	-0.975759	2.41416e-09	8.39808e-07
AT1G77200	encodes a member of the DREB subfamily A-4 of ERF/AP2 transcription factor family. The protein contains one AP2 domain. There are 17 members in this subfamily including TINY.	mRNA	163.63	83.14	-0.976763	0.000214933	0.00952104
AT3G44320	This enzyme catalyzes the hydrolysis of indole-3-acetonitrile (IAN) to indole-3-acetic acid (IAA) (EC 3.5.5.1) and IAN to indole-3-acetamide (IAM) at lower levels. It is the only one of the four Arabidopsis nitrilases whose mRNA levels are strongly induced when plants experience sulphur deprivation. This enzyme likely participates in other non-auxin-related metabolic pathways.	mRNA	1050.82	533.93	-0.976786	7.82454e-06	0.000709155
AT2G38310	Encodes a member of the PYR (pyrabactin resistance )/PYL(PYR1-like)/RCAR (regulatory components of ABA receptor) family proteins with 14 members. PYR/PYL/RCAR family proteins function as abscisic acid sensors. Mediate ABA-dependent regulation of protein phosphatase 2Cs ABI1 and ABI2. The mRNA is cell-to-cell mobile.	mRNA	1308.01	664.57	-0.976892	0.000105515	0.00540253
AT3G05500	Encodes a protein that associates with lipid droplet surfaces and shares sequence homology with family of small rubber particle proteins. The mRNA is cell-to-cell mobile.	mRNA	1562.1	793.24	-0.977657	0.000800496	0.0243078
AT1G06350	Fatty acid desaturase family protein;(source:Araport11)	mRNA	187.85	95.28	-0.979316	0.00117258	0.0315197
AT1G12160	Encodes a flavin-containing monooxygenases involved in biosynthesis of aliphatic glucosinolates.	mRNA	369	185.86	-0.989425	0.000873115	0.0259486
AT1G17745	encodes a 3-Phosphoglycerate dehydrogenase The mRNA is cell-to-cell mobile.	mRNA	3472.83	1748.26	-0.990194	0.00203675	0.0462817
AT5G21100	Plant L-ascorbate oxidase;(source:Araport11)	mRNA	216.35	108.73	-0.992627	9.906e-05	0.00519571
AT1G12520	Copper-zinc superoxide dismutase copper chaperone (delivers copper to the Cu-Zn superoxide dismutase). Localized to the chloroplast. Expressed in roots and shoots. Up-regulated in response to copper and senescence. The AtACC activates all three CuZnSOD activities located in three different subcellular compartments. Contains three domains, central, ATX-1 like and C-terminal. ATX-1 like domain esse…	mRNA	1103.03	549.53	-1.0052	0.00036559	0.0139698
AT5G58480	O-Glycosyl hydrolases family 17 protein;(source:Araport11)	mRNA	224.27	111.68	-1.00593	0.00161467	0.0393357
AT5G22580	Stress responsive A/B Barrel Domain-containing protein;(source:Araport11)	mRNA	877.35	436.57	-1.00692	0.000375618	0.014126
AT4G12880	early nodulin-like protein 19;(source:Araport11)	mRNA	2160.55	1074.26	-1.00805	0.00230665	0.0498754
AT3G45710	Encodes a chloride permeable transporter. Modulates chloride efflux from roots.	mRNA	868.86	430.84	-1.01196	0.00095492	0.0278299
AT5G38100	SABATH family methyltransferase.	mRNA	189.52	93.96	-1.01225	0.000596053	0.0195557
AT3G07568	fanconi anemia group D2 protein;(source:Araport11)	mRNA	359.53	178.19	-1.01273	0.000954293	0.0278299
AT3G44990	Encodes a xyloglucan endotransglycosylase/hydrolase. Protein sequence and phylogenetic analysis indicates that this enzyme resides in Group III-A of the XTH family, with high similarity to Tropaeolum majus (nasturtium) xyloglucanase 1 (TmNXG1).Enzyme kinetic analysis indicates predominant xyloglucan endo-hydrolase activity (EC 3.2.1.151) with only limited potential to act as a xyloglucan endo-tra…	mRNA	2927.47	1445.46	-1.01812	0.000101205	0.00528476
AT4G29700	Alkaline-phosphatase-like family protein;(source:Araport11)	mRNA	1073.49	529.59	-1.01935	6.15415e-05	0.00357682
AT3G04790	Ribose 5-phosphate isomerase, type A protein. Loss of function is embryo lethal.	mRNA	1131.47	557.72	-1.02058	1.43698e-06	0.000173428
AT2G46505	Encodes succinate dehydrogenase ,a component of mitochondrial respiratory complex II. Nuclear encoded gene which is imported into the mitochondrion.	mRNA	1606.8	789.43	-1.02531	0.000626709	0.0202982
AT4G30450	glycine-rich protein;(source:Araport11)	mRNA	1033.25	507.38	-1.02604	0.00214501	0.047778
AT1G64190	6-phosphogluconate dehydrogenase family protein;(source:Araport11)	mRNA	3344.44	1641.16	-1.02705	2.48258e-07	3.83826e-05
AT1G14080	Encodes an alpha-(1,2)-fucosyltransferase.	mRNA	210.19	103.08	-1.02798	4.83779e-05	0.00297241
AT1G79900	encodes a mitochondrial ornithine transporter that exports ornithine from the mitochondria to the cytosol	mRNA	77.93	38.11	-1.03199	0.00125331	0.0333488
AT2G38540	Non-specific lipid transfer protein. Binds calmodulin in a Ca2+-independent manner. Localized to the cell wall. Specifically expressed in L1 epidermal layer. Predicted to be a member of PR-14 pathogenesis-related protein family with the following members: At2g38540/LTP1, At2g38530/LTP2, At5g59320/LTP3, At5g59310/LTP4, At3g51600/LTP5, At3g08770/LTP6, At2g15050/LTP7, At2g18370/LTP8, At2g15325/LTP9,…	mRNA	6891.29	3366	-1.03374	0.000366918	0.0139766
AT3G51600	Predicted to encode a PR (pathogenesis-related) protein. Belongs to the lipid transfer protein (PR-14) family with the following members: At2g38540/LTP1, At2g38530/LTP2, At5g59320/LTP3, At5g59310/LTP4, At3g51600/LTP5, At3g08770/LTP6, At2g15050/LTP7, At2g18370/LTP8, At2g15325/LTP9, At5g01870/LTP10, At4g33355/LTP11, At3g51590/LTP12, At5g44265/LTP13, At5g62065/LTP14, At4g08530/LTP15.	mRNA	3459.7	1689.24	-1.03427	1.76615e-06	0.000200858
AT5G39020	Involved in growth adaptation upon exposure to metal ions. Contributes together with the other MDS genes to the complex network of CrRLK1Ls that positively and negatively affect growth.	mRNA	92.23	45.01	-1.03486	0.000223172	0.00974747
AT5G10580	plant/protein (Protein of unknown function, DUF599);(source:Araport11)	mRNA	1186.14	578.44	-1.03604	5.40268e-06	0.000519514
AT5G10600	member of CYP81K	mRNA	214.42	104.42	-1.03811	0.000175728	0.00816671
AT1G80830	Thought to be involved in iron homeostasis. Induced in leaves in response to iron deficiency. Transgenic plants accumulate toxic levels of iron. Gene complements yeast iron uptake mutants.	mRNA	2928.1	1425.05	-1.03895	4.61245e-05	0.00286371
AT2G39700	putative expansin. Naming convention from the Expansin Working Group (Kende et al, 2004. Plant Mol Bio). Involved in the formation of nematode-induced syncytia in roots of Arabidopsis thaliana.	mRNA	1382.85	670.47	-1.04441	3.34565e-10	1.43893e-07
AT4G01750	Encodes a protein with UDP-xylose-dependent xylosyltransferase activity, which transfers Xyl onto L-fucose and (albeit less efficiently) L-arabinose. The linkage to L-fucose was shown to be preferentially to the <i>O</i>-4 position. Analysis of mutant containing T-DNA insertion in this gene indicate that the RGXT2 protein might be involved in the synthesis of the &alpha;-D-Xyl-(1,3)-&alpha;-L-Fuc…	mRNA	295.46	143.04	-1.04661	0.000552642	0.0185692
AT5G47120	Encodes BI-1, a homolog of mammalian Bax inhibitor 1. Functions as an attenuator of biotic and abiotic types of cell death. Bax-induced cell death can be downregulated by ectopically expressing AtBI in planta. The mRNA is cell-to-cell mobile.	mRNA	3342.74	1612.4	-1.05182	0.00158139	0.0387646
AT2G47160	Encodes a key transporter under boron (B) limitation in the soil. Protein accumulates in shoots and roots under conditions of boron deficiency and is degraded within several hours of restoring boron supply. Localized to the plasma membrane under B limitation, and to the cytoplasm after B application before degradation. Protein is transferred via the endosomes to the vacuole for degradation. Local…	mRNA	7005.96	3377.78	-1.05251	6.76788e-05	0.00387684
AT5G40850	Encodes a urophorphyrin III methylase that catalyzes S-adenosyl-L-methionine-dependent transmethylation in a multistep process involving the formation of a covalently linked complex with S-adenosyl-L-methionine. The mRNA is cell-to-cell mobile.	mRNA	5174.41	2489.64	-1.05546	1.88007e-08	4.40328e-06
AT4G33360	Encodes an NAD+-dependent dehydrogenase that oxidizes farnesol more efficiently than other prenyl alcohol substrates.	mRNA	1403.72	674.7	-1.05693	0.00033195	0.013022
AT1G54000	GDSL-motif esterase/acyltransferase/lipase. Enzyme group with broad substrate specificity that may catalyze acyltransfer or hydrolase reactions with lipid and non-lipid substrates.	mRNA	2232.82	1072.77	-1.05752	2.94822e-05	0.00204517
AT3G15640	Rubredoxin-like superfamily protein;(source:Araport11)	mRNA	1641.28	788.39	-1.05784	0.000131937	0.00639541
AT5G02890	Encodes a protein with similarity to transferases in plants and fungi.	mRNA	564.16	270.65	-1.05966	4.58019e-05	0.00285699
AT5G43910	pfkB-like carbohydrate kinase family protein;(source:Araport11)	mRNA	288.88	138.58	-1.05974	0.00212538	0.0475099
AT3G20015	Eukaryotic aspartyl protease family protein;(source:Araport11)	mRNA	2049.44	982.74	-1.06036	0.000474497	0.0166532
AT5G49480	AtCP1 encodes a novel Ca2+-binding protein, which shares sequence similarities with calmodulins. The expression of AtCP1 is induced by NaCl. The mRNA is cell-to-cell mobile.	mRNA	1145.52	547.36	-1.06544	0.000714951	0.0224896
AT3G20110	member of CYP705A	mRNA	85.78	40.87	-1.06966	0.000310307	0.0122748
AT1G12845	transmembrane protein;(source:Araport11)	mRNA	281.05	133.9	-1.06971	0.000380341	0.0142357
AT2G46890	3-oxo-5-alpha-steroid 4-dehydrogenase (DUF1295);(source:Araport11)	mRNA	198.9	94.57	-1.07257	0.000130672	0.00639541
AT1G30260	galactosyltransferase family protein;(source:Araport11)	mRNA	71.77	34.01	-1.07743	0.000707364	0.02234
AT5G38340	Disease resistance protein (TIR-NBS-LRR class) family;(source:Araport11)	mRNA	159.62	75.54	-1.07945	0.000167495	0.00781477
AT4G01480	Encodes a protein that might have inorganic pyrophosphatase activity.	mRNA	1107.82	522.05	-1.08545	0.000548355	0.0184514
AT1G47840	Encodes a putative hexokinase.	mRNA	239.01	112.31	-1.08952	3.46487e-05	0.00229569
AT4G34870	belongs to cyclophilin family	mRNA	10549.8	4953.41	-1.09073	1.92629e-08	4.4673e-06
AT1G67940	member of NAP subfamily The mRNA is cell-to-cell mobile.	mRNA	597.37	279.6	-1.09525	0.00114063	0.0309422
AT1G50560	member of CYP705A	mRNA	760.31	355.07	-1.0985	0.000994446	0.0283076
AT5G49270	Involved in successfully establishing tip growth in root hairs.	mRNA	126.53	59.01	-1.10046	0.00115293	0.0310976
AT3G14940	Encodes a cytosolic phosphoenolpyruvate carboxylase (PEPC) that has activity when expressed in E.coli. Its mRNA is most abundantly expressed in roots and siliques. PPC3 belongs to the plant-type PEPC family. It can form an enzymatically active complex with a castor bean ortholog of PPC4, which encodes a bacterial-type PEPC. The mRNA is cell-to-cell mobile.	mRNA	6366.35	2953.3	-1.10814	0.000547479	0.0184482
AT1G29280	member of WRKY Transcription Factor; Group II-e The mRNA is cell-to-cell mobile.	mRNA	1441.85	667.4	-1.11131	0.00225013	0.0491475
AT4G29140	Encodes Activated Disease Susceptibility 1 (ADS1), a putative MATE (multidrug and toxic compound extrusion) transport protein that negatively regulates plant disease resistance.	mRNA	1001.05	462.36	-1.11442	4.43617e-06	0.000439069
AT3G07480	Forms an accessory complex I subunit that is part of the bridge domain, which connects the membrane and the peripheral arm of mitochondrial complex I.	mRNA	2953.76	1362.89	-1.11589	8.98263e-05	0.00479648
AT4G25820	Encodes a xyloglucan endotransglycosylase with a clear preference for non-fucosylated xyloglucan polymer. The mRNA is cell-to-cell mobile.	mRNA	588.71	271.36	-1.11735	0.00192525	0.0444141
AT2G28970	Leucine-rich repeat protein kinase family protein;(source:Araport11)	mRNA	115.61	53.25	-1.11839	0.000130843	0.00639541
AT2G22122	hypothetical protein;(source:Araport11)	mRNA	819.38	376.84	-1.12058	0.00112494	0.0305898
AT5G36180	serine carboxypeptidase-like 1;(source:Araport11)	mRNA	653.13	300.25	-1.1212	0.00129761	0.0341815
AT4G31380	encodes a small protein with unknown function and is similar to flower promoting factor 1. This gene is not expressed in apical meristem after floral induction but is expressed in roots, flowers, and in low abundance, leaves.	mRNA	267.15	122.81	-1.12123	0.000840506	0.0252632
AT1G53070	Legume lectin family protein;(source:Araport11)	mRNA	201.61	91.74	-1.13604	0.00133155	0.0347659
AT3G05155	Major facilitator superfamily protein;(source:Araport11)	mRNA	130.38	59.23	-1.13821	0.000647382	0.0208351
AT5G06570	alpha/beta-Hydrolases superfamily protein;(source:Araport11)	mRNA	502.26	227.99	-1.13945	0.00201908	0.0460129
AT3G23175	HR-like lesion-inducing protein-like protein;(source:Araport11)	mRNA	354.96	161.12	-1.13955	0.000711999	0.0224265
AT1G51790	Leucine-rich repeat protein kinase family protein;(source:Araport11)	mRNA	320.75	145.19	-1.14354	0.000251329	0.0106164
AT3G19390	Granulin repeat cysteine protease family protein;(source:Araport11)	mRNA	2589.82	1168.13	-1.14865	0.00128788	0.0340389
AT1G53035	transmembrane protein;(source:Araport11)	mRNA	271.71	122.43	-1.15014	0.00072166	0.0225805
AT1G56430	Encodes a protein with nicotianamine synthase activity.	mRNA	78.64	35.24	-1.15798	0.000562368	0.0187628
AT5G47950	BIA2 is a putative HXXXD-type BAHD acyltransferase. Overexpression results in a BR deficient phenotype and is dependent on a functional HXXXD motif. BIA2 may function in BR homeostasis by regulating the pool of bioactive BR.	mRNA	576.76	258.37	-1.15854	0.00038431	0.0143163
AT1G12110	Encodes NRT1.1 (CHL1), a dual-affinity nitrate transporter. The protein is expressed in guard cells and function in stomatal opening. Mutants have less transpiration and are more tolerant to drought. Expressed in lateral roots. Involved in nitrate signaling which enables the plant root system to detect and exploit nitrate-rich soil patches. Comparing to the wild type, the mutant displays a strong…	mRNA	17491.1	7789.05	-1.1671	0.000362272	0.0138666
AT1G72020	TonB-dependent heme receptor A;(source:Araport11)	mRNA	3466.98	1539.38	-1.17133	0.000453599	0.0161838
AT3G50260	Encodes a member of the DREB subfamily A-5 of ERF/AP2 transcription factor family. The protein contains one AP2 domain. Involved in defense and freezing stress responses. There are 16 members in this subfamily including RAP2.1, RAP2.9 and RAP2.10. The mRNA is cell-to-cell mobile.	mRNA	408.62	181.07	-1.17422	0.00223928	0.0489557
AT1G51860	Leucine-rich repeat protein kinase family protein;(source:Araport11)	mRNA	1139.49	504.61	-1.17515	0.00200309	0.0457807
AT5G46890	Bifunctional inhibitor/lipid-transfer protein/seed storage 2S albumin superfamily protein;(source:Araport11)	mRNA	2584.74	1144.03	-1.17589	0.000317217	0.0124855
AT4G06744	Leucine-rich repeat (LRR) family protein;(source:Araport11)	mRNA	1081.09	476.78	-1.18109	6.64537e-06	0.000609288
AT4G00955	wall-associated receptor kinase-like protein;(source:Araport11)	mRNA	81.53	35.92	-1.18247	0.00163768	0.0398142
AT2G04090	MATE efflux family protein;(source:Araport11)	mRNA	94.9	41.61	-1.18943	0.000968026	0.0279847
AT1G03220	Eukaryotic aspartyl protease family protein;(source:Araport11)	mRNA	14525.2	6364.52	-1.19044	0.00208068	0.0468323
AT1G21520	hypothetical protein;(source:Araport11)	mRNA	98.32	43.03	-1.19211	5.0037e-05	0.00302718
AT1G60730	NAD(P)-linked oxidoreductase superfamily protein;(source:Araport11)	mRNA	1579.67	690.8	-1.19328	8.43855e-05	0.0045994
AT5G48010	Encodes an oxidosqualene cyclase involved in the biosynthesis of thalianol, a tricyclic triterpenoid of unknown function. Overexpression of THAS leads to dwarfing in the aerial tissues of Arabidopsis plants, but increases their root length. THAS is part of a small operon-like cluster of genes (with At5g48000 (THAH) and At5g47990 (THAD)) involved in thalianol metabolism.	mRNA	1907.16	832.87	-1.19526	0.00181047	0.0423189
AT5G20550	2-oxoglutarate (2OG) and Fe(II)-dependent oxygenase superfamily protein;(source:Araport11)	mRNA	204.4	88.56	-1.20667	0.000124275	0.00616294
AT1G19900	RUBY encodes a secreted galactose oxidase involved in cell wall modification.	mRNA	208.33	90.1	-1.20921	7.68689e-05	0.00428852
AT1G06620	encodes a protein whose sequence is similar to a 2-oxoglutarate-dependent dioxygenase The mRNA is cell-to-cell mobile.	mRNA	961.64	415.91	-1.20925	0.00175534	0.0415268
AT5G04960	Encodes a protein that modulates the activity of pectin methylesterase within the cell wall; pectin methylesterase inhibitor.	mRNA	243.19	104.7	-1.21583	0.000213008	0.00947125
AT2G48080	oxidoreductase, 2OG-Fe(II) oxygenase family protein;(source:Araport11)	mRNA	263.24	113.24	-1.21703	0.00143174	0.0362999
AT2G39530	Uncharacterized protein family (UPF0497);(source:Araport11)	mRNA	219.1	94.24	-1.21724	0.000131055	0.00639541
AT1G34040	Pyridoxal phosphate (PLP)-dependent transferases superfamily protein;(source:Araport11)	mRNA	306.73	130.71	-1.23055	0.000190338	0.00874263
AT5G24140	Encodes a protein with similarity to squalene monoxygenases.	mRNA	416.76	177.47	-1.23161	0.000928275	0.0272436
AT4G25090	Riboflavin synthase-like superfamily protein;(source:Araport11)	mRNA	318.76	135.34	-1.23589	0.000280699	0.0114285
AT1G71400	Encodes a CLAVATA2 (CLV2)-related gene. Complements the clv2 mutant when expressed under the control of the CLV2 promoter. The mRNA is cell-to-cell mobile.	mRNA	254.04	107.84	-1.23615	1.15787e-06	0.000144918
AT1G02360	Chitinase family protein;(source:Araport11)	mRNA	943.61	399.72	-1.23921	7.74562e-05	0.00431112
AT2G40230	HXXXD-type acyl-transferase family protein;(source:Araport11)	mRNA	326.1	137.95	-1.24117	0.00156244	0.0385219
AT1G18980	RmlC-like cupins superfamily protein;(source:Araport11)	mRNA	760.49	320.76	-1.24544	0.00165292	0.0400891
AT5G40630	Ubiquitin-like superfamily protein;(source:Araport11)	mRNA	71.88	30.22	-1.25034	0.0019982	0.0457131
AT2G29740	UDP-glucosyl transferase 71C2;(source:Araport11)	mRNA	312.89	131.01	-1.25593	0.000479654	0.0167843
AT2G31085	Member of a large family of putative ligands homologous to the Clavata3 gene. Consists of a single exon. Can replace CLV3 function in vivo.	mRNA	96.3	40.32	-1.25596	0.000565628	0.018791
AT3G44300	Encodes an enzyme that catalyzes the hydrolysis of indole-3-acetonitrile (IAN) to indole-3-acetic acid (IAA) (nitrile aminohydrolase, EC 3.5.5.1) and IAN to indole-3-acetamide (IAM) at lower levels. Mutants have reduced sensitivity to IAN and are sensitive to IAA. This enzyme likely participates in other non-auxin-related metabolic pathways. The mRNA is cell-to-cell mobile.	mRNA	3832.68	1602.51	-1.25802	3.02929e-05	0.00209503
AT5G64100	Class III peroxidase cell wall-targeted protein localized to the micropylar endosperm facing the radicle. Involved in seed germination.	mRNA	14827.6	6195.66	-1.25896	8.66222e-05	0.00469884
AT4G13510	Encodes a plasma membrane localized ammonium transporter. Contains a cytosolic trans-activation domain essential for ammonium uptake. The mRNA is cell-to-cell mobile.	mRNA	2116.54	882.1	-1.2627	6.48439e-05	0.00373207
AT1G62320	ERD (early-responsive to dehydration stress) family protein;(source:Araport11)	mRNA	100.01	41.63	-1.26429	0.000221065	0.00971987
AT2G18690	transmembrane protein;(source:Araport11)	mRNA	562.7	234.02	-1.26574	0.00105273	0.0294005
AT3G11340	Encodes a uridine diphosphate-dependent glucosyltransferase that conjugates isoleucic acid and modulates plant defense via glucosylation of N-hydroxypipecolic acid.	mRNA	3170.67	1317.27	-1.26723	0.000406715	0.014916
AT2G34080	Cysteine proteinases superfamily protein;(source:Araport11)	mRNA	274.81	113.22	-1.27928	0.000983051	0.0281186
AT5G47990	Encodes an endomembrane system-expressed member of the CYP705A family of cytochrome P450 enzymes. It appears to catalyze the addition of a double bond to thalian-diol at carbon 15. Reduced levels of THAD expression lead to a build up of thalian-diol in root extracts. thad1-1 mutants also have longer roots than wild type seedlings and show altered gravitropic responses.	mRNA	3425.5	1410.14	-1.28048	0.00150279	0.0375777
AT2G15370	Predicted fucosyltransferase, based on similarity to FUT1, but not functionally redundant with FUT1.	mRNA	82.08	33.71	-1.28401	0.00219803	0.0485476
AT5G64620	Plant cell wall (CWI) and vacuolar invertases (VI) play important roles in carbohydrate metabolism, stress responses and sugar signaling.	mRNA	518.9	212.58	-1.28742	2.77204e-08	6.07154e-06
AT5G61350	Encodes a membrane-localized receptor-like kinase that regulates root hair tip growth by maintaining cytoplasmic Ca2+ gradients. Knockouts of CAP1 produced more cytoplasmic NH4+ and ceased growth of root hairs on MS medium except when NH4+ was depleted; NH4+ depletion reestablished the Ca2+ gradient necessary for normal growth. The lower net NH4+ influx across the vacuolar membrane and relatively…	mRNA	70.72	28.91	-1.2905	0.00095425	0.0278299
AT5G23820	ML3 can be modified by NEDD8 and ubiquitin. ML3 expression is regulated by NAI1. ML3 expression is regulated by MeJA, ethylene and wounding. ml3-3 is more susceptible against infections with Alternaria brassicicola and more resistant against infections with Pseudomonas syringae DC3000.	mRNA	3652.77	1492.07	-1.29167	5.57692e-07	8.04403e-05
AT2G21045	Arsenate reductase. Contributes to QTL for arsenate tolerance. Col is resistant and Kas-1 represents sensitive strain.	mRNA	877.03	357.21	-1.29586	0.000688525	0.0219207
AT4G27652	hypothetical protein;(source:Araport11)	mRNA	219.85	89.49	-1.29675	0.00117258	0.0315197
AT5G43520	Cysteine/Histidine-rich C1 domain family protein;(source:Araport11)	mRNA	161.81	65.7	-1.3004	0.000398076	0.0146446
AT4G32460	BDX is a DUF642 cell wall protein primarily expressed in vascular tissues of roots, leaves and embryos. Mutants show defects in seed and embryo development. Promotes PME activity.	mRNA	5619.63	2278.29	-1.30252	8.84493e-05	0.00474646
AT5G01790	hypothetical protein;(source:Araport11)	mRNA	211.54	85.6	-1.30523	0.000128782	0.00634654
AT1G64390	glycosyl hydrolase 9C2;(source:Araport11)	mRNA	6507.97	2627.7	-1.30841	0.000942344	0.0276164
AT2G28160	Encodes a putative transcription factor that regulates iron uptake responses. mRNA is detected in the outer cell layers of the root and accumulates in response to iron deficiency. The expression of many iron-regulated genes is dependent on FIT1. It specifically regulates FRO2 at the level of mRNA accumulation and IRT1 at the level of protein accumulation.Similar to FER in tomato and is a regulato…	mRNA	342.65	138.28	-1.30914	0.000491704	0.0170297
AT3G20380	TRAF-like family protein;(source:Araport11)	mRNA	249.41	100.59	-1.31003	0.000114034	0.00573931
AT1G44050	Cysteine/Histidine-rich C1 domain family protein;(source:Araport11)	mRNA	61.44	24.75	-1.31187	0.00191867	0.0444092
AT5G46900	Bifunctional inhibitor/lipid-transfer protein/seed storage 2S albumin superfamily protein;(source:Araport11)	mRNA	2654.22	1067.44	-1.31413	0.000383407	0.0143052
AT1G65520	encodes a peroxisomal delta3, delta2-enoyl CoA isomerase, involved in unsaturated fatty acid degradation	mRNA	636.81	255.79	-1.31593	0.00155323	0.0384433
AT4G22070	member of WRKY Transcription Factor; Group II-b	mRNA	359.98	144.59	-1.31594	0.00108608	0.0300394
AT3G45650	Encodes a nitrate efflux transporter NAXT1 (for NITRATE EXCRETION TRANSPORTER1). Localized to the plasma membrane. NAXT1 belongs to a subclass of seven NAXT members from the large NITRATE TRANSPORTER1/PEPTIDE TRANSPORTER family and is mainly expressed in the cortex of mature roots.	mRNA	474.14	190.23	-1.31759	2.07439e-06	0.000226127
AT3G07430	YLMG is located in thylakoid membranes. It is involved in chloroplast division and more specifically the proper distribution of nucleoids. The function is conserved between cyanobacteria and chloroplasts.The mRNA is cell-to-cell mobile.	mRNA	1118.83	448.27	-1.31956	4.49843e-09	1.33013e-06
AT4G12510	Encodes a member of the AZI family of lipid transfer proteins.	mRNA	2629.48	1048.53	-1.32641	0.00139124	0.0355015
AT1G22500	Gene encodes a putative C3HC4-type RING zinc finger factor. it is induced in response to light and ascorbate stimulus.	mRNA	3037.95	1210.1	-1.32798	0.000699319	0.0222045
AT5G49560	Putative methyltransferase family protein;(source:Araport11)	mRNA	132.15	52.62	-1.32864	9.23222e-05	0.0049076
AT4G33120	S-adenosyl-L-methionine-dependent methyltransferases superfamily protein;(source:Araport11)	mRNA	661.03	260.84	-1.34156	7.77431e-10	3.07909e-07
AT3G22750	Protein kinase superfamily protein;(source:Araport11)	mRNA	197.8	78.01	-1.34223	1.58e-06	0.000182317
AT3G25890	encodes a member of the ERF (ethylene response factor) subfamily B-6 of ERF/AP2 transcription factor family. The protein contains one AP2 domain. There are 12 members in this subfamily including RAP2.11. The mRNA is cell-to-cell mobile.	mRNA	229.81	90.51	-1.34437	0.000523733	0.0178772
AT1G72200	RING/U-box superfamily protein;(source:Araport11)	mRNA	2436.54	957.87	-1.34694	0.000275724	0.0112477
AT3G23800	selenium-binding protein 3;(source:Araport11)	mRNA	1143.77	448.69	-1.35001	1.58021e-05	0.00125873
AT1G35290	Thioesterase superfamily protein;(source:Araport11)	mRNA	66.43	26.06	-1.35005	0.00165963	0.0401007
AT2G26370	MD-2-related lipid recognition domain-containing protein;(source:Araport11)	mRNA	86.71	34.01	-1.35038	0.00128561	0.0340169
AT3G26330	putative cytochrome P450	mRNA	117.5	46.05	-1.35148	1.58157e-05	0.00125873
AT2G15220	Plant basic secretory protein (BSP) family protein;(source:Araport11)	mRNA	180.79	70.75	-1.35356	4.78277e-05	0.00294626
AT5G55170	Encodes a small ubiquitin-like modifier (SUMO) polypeptide that becomes covalently attached to various intracellular protein targets, much like ubiquitination, leading to post-translational modification of those targets.	mRNA	167.22	65.39	-1.35454	0.00101417	0.0286028
AT5G51210	Encodes oleosin3, a protein found in oil bodies, involved in seed lipid accumulation.	mRNA	566.11	220.23	-1.36206	3.86765e-08	8.02537e-06
AT4G15500	Encodes a protein that might have sinapic acid:UDP-glucose glucosyltransferase activity.	mRNA	94.04	36.54	-1.36387	0.000422053	0.015344
AT4G11290	Peroxidase required for casparian strip lignification as well as partially required for SGN-dependent compensatory lignification.	mRNA	1059.27	411.46	-1.36424	0.000287301	0.0115777
AT5G59090	subtilase 4.12;(source:Araport11)	mRNA	4586.99	1775.89	-1.36901	2.00876e-07	3.18907e-05
AT5G52640	Encodes a cytosolic heat shock protein AtHSP90.1. AtHSP90.1 interacts with disease resistance signaling components SGT1b and RAR1 and is required for RPS2-mediated resistance. The mRNA is cell-to-cell mobile.	mRNA	526.13	203.23	-1.37234	0.000324213	0.0127396
AT2G19060	SGNH hydrolase-type esterase superfamily protein;(source:Araport11)	mRNA	166.73	64.39	-1.3726	5.93309e-06	0.000550382
AT2G18360	alpha/beta-Hydrolases superfamily protein;(source:Araport11)	mRNA	111.98	43.22	-1.37352	0.000266601	0.0110834
AT2G28270	Cysteine/Histidine-rich C1 domain family protein;(source:Araport11)	mRNA	79.98	30.81	-1.37613	0.000701899	0.0222268
AT2G35270	Direct target of AGAMOUS. Regulates patterning and differentiation of reproductive organs.	mRNA	224.71	86.01	-1.38553	0.000249886	0.0105933
AT1G52200	PLAC8 family protein;(source:Araport11)	mRNA	1071.51	409.83	-1.38654	0.000204063	0.00917702
AT2G38530	Involved in lipid transfer between membranes and plays a role in maintaining the integrity of the cuticle-cell wall interface. Belongs to a family of Lipid transfer proteins. Sequence similarity to other plant/Arabidopsis LPT genes but highest similarity to LPT1. Stress and pathogen-inducible motifs found in the upstream region. Expressed in flower, leaves and siliques but absent in roots. Predic…	mRNA	46718.2	17854.2	-1.38772	1.70948e-13	1.49769e-10
AT3G05890	Low temperature and salt responsive protein family;(source:Araport11)	mRNA	4314.75	1647.29	-1.38918	0.000972115	0.0279847
AT1G51270	vesicle-associated protein 1-4;(source:Araport11)	mRNA	94.61	35.88	-1.39886	6.00571e-05	0.00353396
AT4G24140	alpha/beta-Hydrolases superfamily protein;(source:Araport11)	mRNA	83.05	31.48	-1.39977	0.00103606	0.0290724
AT3G29250	NAD(P)-binding Rossmann-fold superfamily protein;(source:Araport11)	mRNA	2068.49	781.17	-1.40487	3.95283e-05	0.0025478
AT3G43430	RING/U-box superfamily protein;(source:Araport11)	mRNA	572.15	215.88	-1.40617	0.00226511	0.049176
AT1G49310	transmembrane protein;(source:Araport11)	mRNA	275.98	103.74	-1.41156	0.000393156	0.0145314
AT5G09800	Plant U-box type E3 ubiquitin ligase (PUB).	mRNA	98.12	36.88	-1.41185	0.000177113	0.00819886
AT4G02520	Encodes glutathione transferase belonging to the phi class of GSTs. Naming convention according to Wagner et al. (2002). The expression of this gene is upregulated by herbicide safeners such as benoxacor and fenclorim.	mRNA	7274.16	2729.32	-1.41424	0.000211994	0.00945908
AT3G11370	Cysteine/Histidine-rich C1 domain family protein;(source:Araport11)	mRNA	49.99	18.72	-1.41702	0.00228431	0.0494376
AT1G18280	Bifunctional inhibitor/lipid-transfer protein/seed storage 2S albumin superfamily protein;(source:Araport11)	mRNA	100.28	37.5	-1.41913	0.0012187	0.0326483
AT2G29750	UDP-glucosyl transferase 71C1;(source:Araport11)	mRNA	740.03	275.79	-1.42401	1.8371e-05	0.00140094
AT4G16260	Encodes a putative beta-1,3-endoglucanase that interacts with the 30C02 cyst nematode effector. May play a role in host defense.	mRNA	4264.22	1585.27	-1.42755	0.000102854	0.00532907
AT2G05510	Glycine-rich protein family;(source:Araport11)	mRNA	739.65	272.1	-1.4427	4.37467e-08	8.92093e-06
AT3G49860	A member of ARF-like GTPase family. A thaliana has 21 members, in two subfamilies, ARF and ARF-like (ARL) GTPases. Possible pseudogene because it lacks an N-terminal part that is conserved among the other ARL8 proteins.	mRNA	86.56	31.76	-1.44627	0.000962579	0.0279384
AT5G53660	Growth regulating factor encoding transcription activator. One of the nine members of a GRF gene family, containing nuclear targeting domain. Involved in leaf development and expressed in shoot and flower.	mRNA	1427.83	523.27	-1.44821	0.00137637	0.0353123
AT3G56980	Encodes a member of the basic helix-loop-helix transcription factor protein. bHLH IVc transcription factor repressed by bHLH11.	mRNA	198.59	72.32	-1.4573	5.86476e-06	0.000546185
AT3G45700	NPF2.4 is a member of the NAXT NPF subfamily. It encodes a plasmamembrane localized chloride transporter that is expressed in the root and is down regulated in response to ABA and salt treatment. NPF2.3 miRNA induced knockdowns have less Cl in the shoots when grown on low NaCl concentrations.	mRNA	280.73	101.79	-1.46352	3.3292e-07	5.08078e-05
AT1G47480	alpha/beta-Hydrolases superfamily protein;(source:Araport11)	mRNA	839.77	304.26	-1.46468	0.000145413	0.0068973
AT4G17340	Root expressed tonoplast intrinsic protein.	mRNA	52705.6	18998.2	-1.47209	0.00192454	0.0444141
AT2G44380	Cysteine/Histidine-rich C1 domain family protein;(source:Araport11)	mRNA	614.92	220.95	-1.47665	0.000106899	0.00544487
AT5G38550	Jacalin lectin family protein gene	mRNA	242.74	86.91	-1.48177	1.8892e-07	3.01953e-05
AT2G28630	Encodes KCS12, a member of the 3-ketoacyl-CoA synthase family involved in the biosynthesis of VLCFA (very long chain fatty acids).	mRNA	470.3	168.35	-1.48207	0.000812147	0.0245355
AT5G18840	Major facilitator superfamily protein;(source:Araport11)	mRNA	85.21	30.5	-1.48217	6.05756e-05	0.00354596
AT1G79410	organic cation/carnitine transporter5;(source:Araport11)	mRNA	808.54	289.12	-1.48368	5.32908e-07	7.82978e-05
AT5G35940	Mannose-binding lectin superfamily protein;(source:Araport11)	mRNA	162.3	57.89	-1.48738	0.0010871	0.0300394
AT3G14850	Encodes a member of the TBL (TRICHOME BIREFRINGENCE-LIKE) gene family containing a plant-specific DUF231 (domain of unknown function) domain. TBL gene family has 46 members, two of which (TBR/AT5G06700 and TBL3/AT5G01360) have been shown to be involved in the synthesis and deposition of secondary wall cellulose, presumably by influencing the esterification state of pectic polymers. A nomenclature…	mRNA	366.12	130.33	-1.49014	0.000594131	0.0195197
AT3G57800	Together with bHLH48 associates with phytochrome interacting factor 7 to regulate hypocotyl elongation.	mRNA	1945.24	691.95	-1.49122	9.24666e-09	2.45764e-06
AT3G46270	receptor protein kinase-like protein;(source:Araport11)	mRNA	125.47	44.48	-1.49619	4.39275e-06	0.000438441
AT1G73260	Encodes a trypsin inhibitor involved in modulating programmed cell death in plant-pathogen interactions.	mRNA	12016.3	4255.22	-1.49769	0.000721297	0.0225805
AT5G50200	Wound-responsive gene 3 (WR3). Encodes a high-affinity nitrate transporter. Up-regulated by nitrate. Involved in jasmonic acid-independent wound signal transduction.	mRNA	1168.09	413.6	-1.49785	0.000871829	0.0259486
AT2G29500	HSP20-like chaperones superfamily protein.	mRNA	195.45	69.16	-1.49873	1.84187e-05	0.00140094
AT4G14465	AT-hook protein. Overexpression results in early flowering in short and long days.	mRNA	2252.22	796	-1.50051	0.0014761	0.0372252
AT1G30870	Peroxidase superfamily protein;(source:Araport11)	mRNA	298.2	105.29	-1.50186	1.17689e-05	0.00100503
AT2G28960	Leucine-rich repeat protein kinase family protein;(source:Araport11)	mRNA	321.75	113.45	-1.50385	9.16797e-05	0.00488442
AT5G63600	encodes a protein whose sequence is similar to flavonol synthase	mRNA	10020.8	3529.95	-1.50527	4.58559e-05	0.00285699
AT4G13440	Calcium-binding EF-hand family protein;(source:Araport11)	mRNA	34.61	12.11	-1.51532	0.00168162	0.0403436
AT4G30640	RNI-like superfamily protein;(source:Araport11)	mRNA	75.56	26.4	-1.5169	0.000981823	0.0281186
AT2G16970	Major facilitator superfamily protein;(source:Araport11)	mRNA	74.77	26.07	-1.52	3.29615e-05	0.00222773
AT2G42060	Cysteine/Histidine-rich C1 domain family protein;(source:Araport11)	mRNA	279.46	97.37	-1.52108	0.00109552	0.0302034
AT2G03720	Involved in root hair development	mRNA	42.89	14.94	-1.52163	0.000568208	0.0187985
AT1G31760	SWIB/MDM2 domain superfamily protein;(source:Araport11)	mRNA	184.81	64.36	-1.52186	8.33009e-06	0.000746395
AT3G07070	Protein kinase superfamily protein;(source:Araport11)	mRNA	52.2	18.15	-1.52427	0.000962297	0.0279384
AT3G13760	Cysteine/Histidine-rich C1 domain family protein;(source:Araport11)	mRNA	128.05	44.46	-1.52626	2.23334e-05	0.00162882
AT1G67330	Arabinogalactan methylesterase,involved in arabinogalactan glucuronic acid methylation.	mRNA	1494.51	518.79	-1.52645	0.000133257	0.00644177
AT5G24570	hypothetical protein;(source:Araport11)	mRNA	373.46	129.4	-1.52906	0.00103381	0.0290435
AT1G12560	Member of Alpha-Expansin Gene Family. Naming convention from the Expansin Working Group (Kende et al, 2004. Plant Mol Bio). Containing a conserved root hair-specific cis-element RHE. Expressed specifically in root hair cell and involved in root hair elongation.	mRNA	140.6	48.56	-1.53368	0.000245926	0.0104629
AT3G28510	P-loop containing nucleoside triphosphate hydrolases superfamily protein;(source:Araport11)	mRNA	57.11	19.7	-1.53556	0.000971367	0.0279847
AT3G63380	ATPase E1-E2 type family protein / haloacid dehalogenase-like hydrolase family protein;(source:Araport11)	mRNA	378.8	130.52	-1.53716	7.00031e-06	0.000636894
AT5G66985	hypothetical protein;(source:Araport11)	mRNA	86.27	29.55	-1.54578	0.00184159	0.0430037
AT3G21770	Peroxidase superfamily protein;(source:Araport11)	mRNA	2760.11	933.9	-1.56339	1.04049e-08	2.6753e-06
AT3G51330	Eukaryotic aspartyl protease family protein;(source:Araport11)	mRNA	1965.91	663.42	-1.5672	1.15238e-05	0.000987668
AT1G70880	Polyketide cyclase/dehydrase and lipid transport superfamily protein;(source:Araport11)	mRNA	284.32	95.76	-1.56997	0.000340109	0.0132338
AT3G07720	Galactose oxidase/kelch repeat superfamily protein;(source:Araport11)	mRNA	2452.73	824.42	-1.57294	9.8171e-07	0.000124851
AT1G13420	Encodes a sulfotransferase. Unlike the related ST4A protein (At2g14920), in vitro experiments show that this enzyme does not act brassinosteroids. ST4B is expressed in the roots and transcript levels rise in response to cytokinin treatment.	mRNA	298.38	98.33	-1.60146	0.000347348	0.0134697
AT4G31610	Encodes a member of the REM (Reproductive Meristem) gene family, a part of the B3 DNA-binding domain superfamily. Expressed specifically in reproductive meristems.	mRNA	50.84	16.73	-1.60404	0.000875375	0.0259486
AT3G63110	Encodes cytokinin synthase involved in cytokinin biosynthesis. IPT3 subcellular localization is modulated by farnesylation- when farnesylated it is localized to the nucleus, otherwise to the chloroplast.	mRNA	177.11	58.19	-1.60584	1.91427e-05	0.0014421
AT4G32500	Encodes AKT5, a member of the Shaker family potassium ion (K+) channel. This family includes five groups based on phylogenetic analysis (FEBS Letters (2007) 581: 2357): I (inward rectifying channel): AKT1 (AT2G26650), AKT5 (AT4G32500) and SPIK (also known as AKT6, AT2G25600); II (inward rectifying channel): KAT1 (AT5G46240) and KAT2 (AT4G18290); III (weakly inward rectifying channel): AKT2 (AT4G2…	mRNA	138.16	45.35	-1.60722	8.77458e-05	0.00472808
AT5G66590	CAP (Cysteine-rich secretory proteins, Antigen 5, and Pathogenesis-related 1 protein) superfamily protein;(source:Araport11)	mRNA	811.35	266.24	-1.60758	0.000566011	0.018791
AT1G12040	encodes a a chimeric leucine-rich repeat/extensin protein that regulates root hair morphogenesis and elongation. Null mutants develop root hairs that frequently abort, swell, or branch. Gene is expressed in root hair cells and protein is specifically localized in the wall of the hair proper. The mRNA is cell-to-cell mobile.	mRNA	172.06	56.44	-1.60812	6.79095e-05	0.00388019
AT4G01630	member of Alpha-Expansin Gene Family. Naming convention from the Expansin Working Group (Kende et al, 2004. Plant Mol Bio)	mRNA	57.13	18.72	-1.6098	1.36069e-05	0.0011215
AT3G06390	Uncharacterized protein family (UPF0497);(source:Araport11)	mRNA	405.9	132.87	-1.61113	0.000794192	0.0241611
AT5G19890	Peroxidase superfamily protein;(source:Araport11)	mRNA	95.19	31.13	-1.61235	0.000563296	0.0187673
AT2G35000	ATL9 is an E3 ligase-like protein that is induced by chitin oligomers and contributes to fungal resistance.It differs from other members of the ATL family in that it has a PEST domain. It is a short lived protein that is subject to proteosome mediated degradation. It is expressed in many aerial tissues in a pattern that varies with developmental stage.	mRNA	684.98	222.88	-1.61978	0.000227305	0.00982981
AT3G16390	Encodes a nitrile-specifier protein NSP3. NSP3 is one out of five (At3g16400/NSP1, At2g33070/NSP2, At3g16390/NSP3, At3g16410/NSP4 and At5g48180/NSP5) A. thaliana epithiospecifier protein (ESP) homologues that promote simple nitrile, but not epithionitrile or thiocyanate formation. The mRNA is cell-to-cell mobile.	mRNA	184.62	59.91	-1.62374	5.2698e-09	1.52021e-06
AT4G12520	Bifunctional inhibitor/lipid-transfer protein/seed storage 2S albumin superfamily protein;(source:Araport11)	mRNA	5657.06	1830.3	-1.62797	0.000397463	0.0146446
AT1G10470	Encodes a two-component response regulator. Acts redundantly with ARR3 in the control of circadian period in a cytokinin-independent manner.	mRNA	972.74	313.72	-1.63255	3.63747e-07	5.50919e-05
AT4G15740	Calcium-dependent lipid-binding (CaLB domain) family protein;(source:Araport11)	mRNA	71.16	22.9	-1.63543	0.000581982	0.0192005
AT3G47380	Pectin methylesterase inhibitor that is involved in resistance to Botrytis cinerea. Affects PME activity during infection to prevent disease.	mRNA	43.34	13.94	-1.63629	0.000298067	0.0119505
AT5G56540	Encodes arabinogalactan protein (AGP14). Mutants exhibit longer root hairs. The mRNA is cell-to-cell mobile.	mRNA	1086.64	347.18	-1.64612	0.000314339	0.0124135
AT4G26220	Encodes a caffeoyl-coenzyme A O-methyltransferase (CCoAOMT)-like protein with a strong preference for methylating the para position of flavanones and dihydroflavonols, whereas flavones and flavonols are methylated in the meta-position.	mRNA	524.58	167.1	-1.65043	2.07138e-06	0.000226127
AT5G65980	Endomembrane-associated auxin efflux carrier involved in phosphorous uptake. Allelic variation at the PILS7 locus is associated with root Pi concentration in P-limited accessions.	mRNA	319.38	101.14	-1.65891	6.82558e-05	0.00388123
AT4G15270	glucosyltransferase-like protein;(source:Araport11)	mRNA	68.59	21.63	-1.66473	0.000743458	0.023019
AT1G29020	Calcium-binding EF-hand family protein;(source:Araport11)	mRNA	78.35	24.69	-1.66581	9.75239e-05	0.00514939
AT3G23510	Cyclopropane-fatty-acyl-phospholipid synthase;(source:Araport11)	mRNA	422.78	133.04	-1.66801	1.63502e-11	9.91704e-09
AT5G07990	Required for flavonoid 3' hydroxylase activity. Enzyme abundance relative to CHS determines Quercetin/Kaempferol metabolite ratio. The mRNA is cell-to-cell mobile.	mRNA	71.82	22.59	-1.66839	0.000134395	0.00644848
AT5G05500	Encodes Proline-rich protein-like PRPL1, controls elongation of root hairs.	mRNA	169.58	53.02	-1.67736	5.86915e-05	0.00348831
AT5G28650	member of WRKY Transcription Factor; Group II-d	mRNA	31.58	9.81	-1.68658	0.000361692	0.0138666
AT1G11540	Sulfite exporter TauE/SafE family protein;(source:Araport11)	mRNA	54.4	16.87	-1.68916	0.000402265	0.0147758
AT5G05600	Encodes a protein with similarity to flavonol synthases that is involved in the detoxifcation polycyclic aromatic hydrocarbons.One of 4 paralogs encoding a 2-oxoglutarate/Fe(II)-dependent oxygenases that hydroxylates JA to 12-OH-JA.	mRNA	600.85	185.77	-1.69346	2.76613e-05	0.00194163
AT5G02260	member of Alpha-Expansin Gene Family. Naming convention from the Expansin Working Group (Kende et al, 2004. Plant Mol Bio)	mRNA	1887.93	583.29	-1.69452	2.43593e-17	3.60137e-14
AT4G22212	Encodes a defensin-like (DEFL) family protein.	mRNA	423.15	130.67	-1.6953	1.88875e-05	0.00142742
AT2G02850	Encodes plantacyanin one of blue copper proteins. Involved in anther development and pollination. Expressed in the transmitting tract of the pistil.	mRNA	60.89	18.77	-1.69796	0.000683221	0.0218105
AT5G53250	arabinogalactan protein 22;(source:Araport11)	mRNA	7323.57	2253.18	-1.70059	0.00221121	0.0486931
AT5G39000	Involved in growth adaptation upon exposure to metal ions. Contributes together with the other MDS genes to the complex network of CrRLK1Ls that positively and negatively affect growth.	mRNA	36.14	11.11	-1.70127	0.00148979	0.0374505
AT5G65690	Encodes a putative phosphoenolpyruvate carboxykinase (ATP-dependent).The mRNA is cell-to-cell mobile.	mRNA	260.59	78.94	-1.72295	1.50965e-08	3.64395e-06
AT1G62980	Alpha-expansin 18. Naming convention from the Expansin Working Group (Kende et al, 2004. Plant Mol Bio)	mRNA	168.89	51.12	-1.72423	8.40917e-05	0.00459397
AT4G08400	Proline-rich extensin-like family protein;(source:Araport11)	mRNA	61.11	18.45	-1.72813	0.000236712	0.0101255
AT1G64780	encodes an ammonium transporter protein believed to act as a high affinity transporter. It is expressed in the root, primarily in endodermal and cortical cells, and contributes to ammonium uptake in the root.	mRNA	1258.5	378.22	-1.73438	0.000381871	0.0142704
AT1G70260	Encodes an endoplasmic reticulum (ER)-localized nodulin MtN21-like transporter family protein that negatively regulates resistance against biotrophic pathogens but not the necrotrophic pathogen, B. cinerea, possibly by regulating ROS production, cell death and PR1 expression.	mRNA	3188.96	955.16	-1.73927	6.79331e-16	9.45269e-13
AT1G15125	S-adenosyl-L-methionine-dependent methyltransferases superfamily protein;(source:Araport11)	mRNA	52.02	15.56	-1.74123	5.38868e-06	0.000519514
AT1G52855	hypothetical protein;(source:Araport11)	mRNA	44.84	13.39	-1.74397	0.000416899	0.0152187
AT4G01970	Encodes a a raffinose and high affinity stachyose synthase as well as a stachyose and Gol specific galactosylhydrolase enzyme activity.AtRS4 is a sequential multifunctional RafS and StaS as well as a high affinity StaS, accepting only Raf and Gol for Sta product formation. AtRS4 possesses a Sta and Gol specific galactosylhydrolase enzyme activity.	mRNA	29.76	8.88	-1.74556	0.00014677	0.00694368
AT5G24230	Lipase class 3-related protein;(source:Araport11)	mRNA	140.04	41.58	-1.75177	1.03324e-05	0.000892014
AT5G28145	transposable_element_gene;(source:Araport11);copia-like retrotransposon family, has a 4.1e-195 P-value blast match to GB:AAA57005 Hopscotch polyprotein (Ty1_Copia-element) (Zea mays);(source:TAIR10)	mRNA	217.97	64.7	-1.75228	1.1938e-09	4.55472e-07
AT4G26320	arabinogalactan protein 13;(source:Araport11)	mRNA	598.2	176.82	-1.75832	0.000308361	0.0122182
AT3G54040	PAR1 protein;(source:Araport11)	mRNA	614.08	180.42	-1.76708	2.49969e-05	0.00179182
AT1G60095	Mannose-binding lectin superfamily protein;(source:Araport11)	mRNA	98.48	28.91	-1.76809	1.55685e-06	0.000181416
AT3G05770	hypothetical protein;(source:Araport11)	mRNA	101.31	29.74	-1.76835	5.20632e-06	0.000504735
AT5G24410	Encodes a cytosolic 6-phosphogluconolactonase (PGL) thought to be involved in the oxidative pentose-phosphate pathway (OPPP).	mRNA	484.99	142.36	-1.76839	0.000148631	0.00701399
AT4G22080	root hair specific 14;(source:Araport11)	mRNA	35.79	10.49	-1.7709	0.00122032	0.0326546
AT4G26010	Class III peroxidase, controls together with PRX01 and PRX37 extensin-mediated cell wall properties during polar expansion of root hair cells.	mRNA	267.17	78.02	-1.77583	1.77538e-05	0.00137244
AT4G08410	Proline-rich extensin-like family protein;(source:Araport11)	mRNA	72.39	20.98	-1.7869	0.000518002	0.0177328
AT1G31885	NOD26-like intrinsic protein 3;(source:Araport11)	mRNA	212.82	61.57	-1.78946	9.39512e-06	0.000823117
AT4G24010	encodes a protein similar to cellulose synthase	mRNA	19.76	5.71	-1.79166	0.00204566	0.0463885
AT5G14330	transmembrane protein;(source:Araport11)	mRNA	584.51	168.33	-1.79594	9.81226e-05	0.00516947
AT2G14960	encodes a protein similar to IAA-amido synthases. Lines carrying an insertion in this gene are hypersensitive to auxin. Group II member of the GRETCHEN HAGEN 3 (GH3) gene family which code for acyl acid amido synthetases catalysing the conjugation of IAA to amino acids.	mRNA	74.06	21.31	-1.79739	5.20253e-06	0.000504735
AT4G34930	PLC-like phosphodiesterases superfamily protein;(source:Araport11)	mRNA	41.99	12.07	-1.79852	7.96512e-05	0.00441769
AT2G28690	TOX high mobility group box protein, putative (DUF1635);(source:Araport11)	mRNA	26.7	7.66	-1.8016	0.00198324	0.045503
AT1G60050	nodulin MtN21-like transporter family protein	mRNA	44.49	12.71	-1.80785	4.34254e-05	0.0027612
AT2G39518	Uncharacterized protein family (UPF0497);(source:Araport11)	mRNA	188.15	53.63	-1.81082	9.5505e-06	0.000833642
AT1G78860	curculin-like (mannose-binding) lectin family protein, low similarity to Ser/Thr protein kinase (Zea mays) GI:2598067; contains Pfam profile PF01453: Lectin (probable mannose binding) but not the protein kinase domain of the Z. mays protein	mRNA	120.23	34.27	-1.81096	1.18204e-06	0.000147165
AT5G25810	encodes a member of the DREB subfamily A-4 of ERF/AP2 transcription factor family (TINY). The protein contains one AP2 domain. There are 17 members in this subfamily including TINY. Ectopic or overexpression of this gene in a Ds tagged line has reduced cell expansion. The expression of this gene is induced by ethylene and light and appears to stimulate cytokinin biosynthesis.	mRNA	350.3	99.56	-1.81496	0.00071955	0.0225805
AT5G67620	PADRE protein up-regulated after infection by S. sclerotiorum.	mRNA	39.26	11.16	-1.81543	0.00207836	0.0468323
AT3G51340	Eukaryotic aspartyl protease family protein;(source:Araport11)	mRNA	94.17	26.59	-1.82439	7.32955e-09	2.03977e-06
AT2G28190	Encodes a chloroplastic copper/zinc superoxide dismutase CSD2 that can detoxify superoxide radicals. Its expression is affected by miR398-directed mRNA cleavage. Activation depends totally on CCS. Overexpression of a miR398-resistant form of CSD2 leads to more dramatic improvements in stress (hight light, Cu2+ and methyl viologen) tolerance than overexpression of wild-type CSD2. The mRNA is cell-…	mRNA	1681.18	467.08	-1.84774	6.77029e-07	9.4041e-05
AT1G64405	hypothetical protein;(source:Araport11)	mRNA	34.76	9.56	-1.8623	0.000308017	0.0122182
AT1G48640	Transmembrane amino acid transporter family protein;(source:Araport11)	mRNA	29.85	8.21	-1.86251	0.00035076	0.0135576
AT4G15396	cytochrome P450, family 702, subfamily A, polypeptide 6;(source:Araport11)	mRNA	24.5	6.67	-1.87626	0.000514117	0.0176765
AT3G28080	nodulin MtN21-like transporter family protein	mRNA	38.33	10.41	-1.87977	3.0735e-05	0.00210735
AT5G46040	Major facilitator superfamily protein;(source:Araport11)	mRNA	44.38	12.05	-1.88093	0.00133995	0.0348312
AT1G45015	MD-2-related lipid recognition domain-containing protein;(source:Araport11)	mRNA	181.51	49.2	-1.88338	3.80674e-06	0.000386474
AT4G18510	CLE2, putative ligand, member of large gene family homologous to Clavata3	mRNA	265.64	71.98	-1.88375	7.08366e-05	0.00398962
AT2G25150	HXXXD-type acyl-transferase family protein;(source:Araport11)	mRNA	113.02	30.48	-1.89065	0.000566391	0.018791
AT5G44130	Fasciclin-like arabinogalactan protein. Possibly involved in embryogenesis and seed development.	mRNA	6940.95	1871.56	-1.8909	0.000181147	0.00836921
AT4G31710	member of Putative ligand-gated ion channel subunit family	mRNA	42.66	11.45	-1.89765	0.000447018	0.0159731
AT1G12010	Encodes a protein that appears to have 1-amino-cyclopropane-1-carboxylic acid oxidase activity based on mutant analyses. The mRNA is cell-to-cell mobile.	mRNA	774.28	206.96	-1.90349	1.40321e-21	2.76607e-18
AT3G46400	Leucine-rich repeat protein kinase family protein;(source:Araport11)	mRNA	39.41	10.45	-1.91465	4.71418e-05	0.00291921
AT1G56150	SAUR-like auxin-responsive protein family;(source:Araport11)	mRNA	33.38	8.84	-1.91736	0.00180395	0.0423126
AT3G15650	alpha/beta-Hydrolases superfamily protein;(source:Araport11)	mRNA	58.98	15.49	-1.92852	0.000873886	0.0259486
AT4G14690	Encodes an early light-induced protein. ELIPs are thought not to be directly involved in the synthesis and assembly of specific photosynthetic complexes, but rather affect the biogenesis of all chlorophyll-binding complexes. A study (PMID 17553115) has shown that the chlorophyll synthesis pathway was downregulated as a result of constitutive ELIP2 expression, leading to decreased chlorophyll avai…	mRNA	196.54	51.56	-1.93046	0.00159517	0.0389827
AT2G25160	cytochrome P450, family 82, subfamily F, polypeptide 1;(source:Araport11)	mRNA	872.03	227.59	-1.93794	8.1731e-07	0.000108008
AT3G54590	Encodes a hydroxyproline-rich glycoprotein.The mRNA is cell-to-cell mobile.	mRNA	425.52	110.61	-1.94373	2.23786e-05	0.00162882
AT5G60660	A member of the plasma membrane intrinsic protein subfamily PIP2.When expressed in yeast cells can conduct hydrogen peroxide into those cells. Mutants exhibit longer root hairs.	mRNA	19929.7	5175.77	-1.94507	0.000208322	0.00935077
AT1G66200	encodes a cytosolic glutamate synthetase, this enzyme has low affinity with substrate ammonium	mRNA	29036.9	7532.01	-1.94678	7.05926e-08	1.35762e-05
AT3G59930	Encodes a defensin-like (DEFL) family protein that is expressed in roots and downregulated in syncytium formed during nematode infection.	mRNA	279.97	72.6	-1.94718	0.000116743	0.00585077
AT3G13650	Disease resistance-responsive (dirigent-like protein) family protein;(source:Araport11)	mRNA	561.17	145.49	-1.94757	0.000115608	0.00580617
AT2G32270	A member of Zrt- and Irt-related protein (ZIP) family. transcript is induced in response to zinc deficiency in the root. also response to iron deficiency.	mRNA	494.36	127.81	-1.95158	1.09695e-08	2.79014e-06
AT1G30760	Encodes a BBE-like enzyme that acts in monolignol metabolism by catalyzing the oxidation of aromatic allylic alcohols, such as coumaryl-, sinapyl-, and coniferyl alcohol, to the corresponding aldehydes.The mRNA is cell-to-cell mobile.	mRNA	2400.33	619.17	-1.95482	5.53733e-20	1.00758e-16
AT4G13300	Catalyzes the conversion of farnesyl diphosphate to (Z)-gamma-bisabolene and the additional minor products E-nerolidol and alpha-bisabolol. Expressed in cortex and sub-epidermal layers of roots, leaf hydathodes and flower stigmata. Induced by wounding.	mRNA	33.15	8.52	-1.95974	0.000101543	0.00529076
AT1G67030	Encodes a novel C2H2 zinc finger protein containing only a single zinc finger which plays a key role in regulating trichome development by integrating GA and cytokinin signaling. The mRNA is cell-to-cell mobile.	mRNA	966.69	248.46	-1.96006	0.000232321	0.0099919
AT1G24430	HXXXD-type acyl-transferase family protein;(source:Araport11)	mRNA	54.56	14.01	-1.96157	0.000478842	0.0167808
AT1G67110	cytochrome P450, family 735, subfamily A, polypeptide 2;(source:Araport11)	mRNA	367.4	94.12	-1.96483	3.34365e-23	7.9094e-20
AT5G23830	MD-2-related lipid recognition domain-containing protein;(source:Araport11)	mRNA	594.95	151.53	-1.97313	9.71006e-08	1.75337e-05
AT4G13860	RNA-binding (RRM/RBD/RNP motifs) family protein;(source:Araport11)	mRNA	308.18	78.33	-1.97613	4.2333e-06	0.000424316
AT2G44790	Encodes a uclacyanin, a protein precursor that is closely related to precursors of stellacyanins and a blue copper protein from pea pods.	mRNA	10314	2611.19	-1.98183	6.37094e-06	0.00058869
AT5G24313	transmembrane protein;(source:Araport11)	mRNA	26.51	6.7	-1.98409	0.00217353	0.0482768
AT5G44550	Uncharacterized protein family (UPF0497);(source:Araport11)	mRNA	166.53	41.9	-1.99085	0.000189579	0.00872469
AT3G22570	Bifunctional inhibitor/lipid-transfer protein/seed storage 2S albumin superfamily protein;(source:Araport11)	mRNA	102.1	25.43	-2.00531	5.80712e-06	0.000542954
AT5G22410	root hair specific 18;(source:Araport11)	mRNA	72.12	17.81	-2.01763	5.44809e-06	0.000521355
AT1G73165	Member of a large family of putative ligands homologous to the Clavata3 gene. Consists of a single exon. Can replace CLV3 function in vivo.	mRNA	29.72	7.34	-2.01766	0.00159688	0.0389827
AT3G60280	Encodes blue copper-binding protein III.	mRNA	32.32	7.97	-2.01965	0.0010883	0.0300394
AT4G14780	Protein kinase superfamily protein;(source:Araport11)	mRNA	52.7	13	-2.01989	1.53616e-05	0.00123179
AT4G11210	Disease resistance-responsive (dirigent-like protein) family protein;(source:Araport11)	mRNA	295.52	72.61	-2.025	1.4269e-05	0.00116391
AT5G19800	hydroxyproline-rich glycoprotein family protein;(source:Araport11)	mRNA	35.25	8.6	-2.03487	0.000254085	0.0106984
AT5G43350	Encodes an inorganic phosphate transporter Pht1;1. Mutants display enhanced arsenic accumulation. Under high arsenate concentrations, PHT1;1 levels are reduced and it is delocalized from the plasma membrane. Members of the Pht1 family of phosphate transporters include: Pht1;1/At5g43350, Pht1;2/At5g43370, Pht1;3/At5g43360, Pht1;4/At2g38940, Pht1;5/At2g32830, Pht1;6/At5g43340, Pht1;7/At3g54700, Pht…	mRNA	4908.3	1195.49	-2.03762	7.25318e-07	9.9172e-05
AT5G58860	Encodes a member of the CYP86A subfamily of cytochrome p450 genes. Expressed significantly only in root tissue.	mRNA	321.16	78.05	-2.04083	6.07108e-05	0.00354596
AT5G64120	Encodes a cell wall bound peroxidase that is induced by hypo-osmolarity and is involved in the lignification of cell walls. Class III peroxidase cell wall-targeted protein localized to the micropylar endosperm facing the radicle. Involved in seed germination.	mRNA	2160.28	523.55	-2.04481	3.44084e-13	2.80666e-10
AT4G22490	Bifunctional inhibitor/lipid-transfer protein/seed storage 2S albumin superfamily protein;(source:Araport11)	mRNA	644.63	155.5	-2.05154	3.49524e-10	1.47643e-07
AT2G40330	Encodes a member of the PYR (pyrabactin resistance )/PYL(PYR1-like)/RCAR (regulatory components of ABA receptor) family proteins with 14 members. PYR/PYL/RCAR family proteins function as abscisic acid sensors. Mediate ABA-dependent regulation of protein phosphatase 2Cs ABI1 and ABI2.	mRNA	65.89	15.89	-2.05204	0.000257065	0.0107817
AT3G24300	Encodes a plasma membrane localized ammonium transporter.	mRNA	2643.98	637.04	-2.05326	1.51907e-07	2.56533e-05
AT4G14390	Ankyrin repeat family protein;(source:Araport11)	mRNA	56.83	13.67	-2.05552	1.20176e-05	0.00102258
AT4G37850	basic helix-loop-helix (bHLH) DNA-binding superfamily protein;(source:Araport11)	mRNA	41.05	9.85	-2.05895	1.48278e-05	0.0011971
AT3G45070	Encodes a sulfotransferase with sulfating activity toward flavonoids.	mRNA	73.12	17.47	-2.06527	8.48559e-05	0.0046144
AT1G69150	Cysteine/Histidine-rich C1 domain family protein;(source:Araport11)	mRNA	24.2	5.74	-2.07615	0.00154461	0.0383799
AT3G10870	Encodes a methyl IAA esterase. Methyl IAA is believed to be an inactive form of auxin that needs to be demethylated to exert a biological effect. MES17 does not act on methyl JA, MeSA, MeGA4, or MEGA9 in vitro. This gene is expressed in several tissues of seedlings and adult plants, with a higher relative level of expression in the seedling shoot apex and the adult stem.	mRNA	75.15	17.78	-2.0792	3.2561e-08	6.8162e-06
AT3G46810	Cysteine/Histidine-rich C1 domain family protein;(source:Araport11)	mRNA	49.58	11.73	-2.0795	6.51551e-06	0.000599706
AT2G35980	Encodes a protein whose sequence is similar to tobacco hairpin-induced gene (HIN1) and Arabidopsis non-race specific disease resistance gene (NDR1). Expression of this gene is induced by cucumber mosaic virus, spermine and during senescence. The gene product is localized to the chloroplast. The mRNA is cell-to-cell mobile.	mRNA	76.8	18.11	-2.08426	8.52843e-07	0.000112059
AT3G62780	Calcium-dependent lipid-binding (CaLB domain) family protein;(source:Araport11)	mRNA	59.59	14	-2.08971	0.000241593	0.0102971
AT5G47980	HXXXD-type acyl-transferase family protein;(source:Araport11)	mRNA	77.75	18.11	-2.10183	0.000222149	0.00974747
AT3G23190	HR-like lesion-inducing protein-like protein;(source:Araport11)	mRNA	213.52	49.48	-2.10961	1.96776e-08	4.51916e-06
AT5G11920	Encodes a protein with fructan exohydrolase (FEH) activity acting on both inulin and levan-type fructans (1- and 6-FEH). The enzyme does not have invertase activity.	mRNA	77.15	17.76	-2.11889	4.39329e-05	0.00277129
AT1G34510	Class III peroxidase; involved in plant development.	mRNA	44.38	10.2	-2.12198	4.23555e-05	0.00270789
AT2G23620	Encodes a protein shown to have carboxylesterase activity, methyl salicylate esterase activity, methyl jasmonate esterase activity, and methyl IAA esterase activity in vitro. MES1 appears to be involved in MeSA hydrolysis in planta. Expression of MES1 can restore systemic acquired resistance in SAR-deficient tobacco plants. This protein does not act on MeGA4, or MEGA9 in vitro.	mRNA	277.96	63.78	-2.12372	7.81e-10	3.07909e-07
AT5G42510	Disease resistance-responsive (dirigent-like protein) family protein;(source:Araport11)	mRNA	138.04	31.13	-2.14866	1.28304e-06	0.000157255
AT1G75520	A member of SHI gene family. Arabidopsis thaliana has ten members that encode proteins with a RING finger-like zinc finger motif. Despite being highly divergent in sequence, many of the SHI-related genes are partially redundant in function and synergistically promote gynoecium, stamen and leaf development in Arabidopsis.SRS5 is a positive regulator of photomorphogenesis.	mRNA	30.91	6.96	-2.15064	0.000195722	0.00892064
AT1G08830	Encodes a cytosolic copper/zinc superoxide dismutase CSD1 that can detoxify superoxide radicals. Its expression is affected by miR398-directed mRNA cleavage. Regulated by biotic and abiotic stress. Activation of CSD1 in the cytoplasm involves both a CCS-dependent and -independent pathway.	mRNA	5334.9	1195.5	-2.15784	1.52878e-06	0.000179917
AT3G62680	Proline-rich protein The mRNA is cell-to-cell mobile.	mRNA	487.29	109.1	-2.15916	2.26234e-07	3.54408e-05
AT5G42500	Disease resistance-responsive (dirigent-like protein) family protein;(source:Araport11)	mRNA	613.39	137.26	-2.15989	1.65825e-05	0.00130318
AT1G09350	Predicted to encode a galactinol synthase	mRNA	108.92	24.15	-2.17298	0.000267617	0.0111061
AT5G39150	RmlC-like cupins superfamily protein;(source:Araport11)	mRNA	72.75	16.12	-2.17418	0.000262547	0.0109533
AT1G76430	Encodes Pht1;9, a member of the Pht1 family of phosphate transporters which include: Pht1;1/At5g43350, Pht1;2/At5g43370, Pht1;3/At5g43360, Pht1;4/At2g38940, Pht1;5/At2g32830, Pht1;6/At5g43340, Pht1;7/At3g54700, Pht1;8/At1g20860, Pht1;9/At1g76430 (Plant Journal 2002, 31:341).	mRNA	50.44	11.12	-2.1809	0.00112927	0.0306693
AT4G15290	Encodes a gene similar to cellulose synthase. Mutants exhibit shorter root hairs under phosphate-deficient conditions.	mRNA	135.69	29.82	-2.1861	1.03629e-09	4.01861e-07
AT5G35777	transposable_element_gene;(source:Araport11);copia-like retrotransposon family, has a 2.0e-67 P-value blast match to GB:CAA72989 open reading frame 1 (Ty1_Copia-element) (Brassica oleracea);(source:TAIR10)	mRNA	27.38	6.01	-2.18765	0.000117555	0.00587901
AT4G13390	Proline-rich extensin-like family protein;(source:Araport11)	mRNA	120.09	26.33	-2.18926	1.21041e-05	0.00102551
AT5G55910	Member of AGC VIIIa Kinase family. D6PK is a protein kinase involved that plays a role in polar auxin transport. Most likely acts redundantly with the related proteins: D6PKL1,D6PKL2,and D6PKL3. PIN1 is a target of D6PK phosphorylation. D6PK is associated with sterol enriched membrane rafts and may be involved in regulation of the switch from basal to planar polarity during root hair initiation. …	mRNA	2357.48	515.05	-2.19447	9.17518e-16	1.20577e-12
AT1G60740	Thioredoxin superfamily protein;(source:Araport11)	mRNA	339.86	74.2	-2.19543	3.05908e-05	0.00210356
AT3G50010	Cysteine/Histidine-rich C1 domain family protein;(source:Araport11)	mRNA	33.45	7.3	-2.1966	3.47435e-05	0.00229569
AT3G47790	ABC2 homolog 7;(source:Araport11)	mRNA	88.79	19.36	-2.1971	5.74494e-06	0.00054142
AT2G47260	Encodes a member of WRKY Transcription Factor; Group I. Involved in nematode feeding site establishment and auxin mediated PIN polar localization in roots. Expression is induced by auxin.	mRNA	56.72	12.36	-2.19855	4.77503e-08	9.57232e-06
AT4G33730	Member of CAP protein superfamily. Encoding a small 11 AA peptide (PAGNYIGARPY) involved in negative regulation of salt tolerance.	mRNA	48.54	10.51	-2.2073	3.39749e-05	0.00226388
AT4G09110	RING/U-box superfamily protein;(source:Araport11)	mRNA	24.98	5.41	-2.20735	0.00172507	0.0410527
AT5G56080	Encodes a protein with nicotianamine synthase activity. Its transcript levels rise in roots in response to zinc deficiency and rise in leaves in response to elevated levels of zinc.	mRNA	133.67	28.89	-2.21002	6.06904e-07	8.64839e-05
AT2G05400	Ubiquitin-specific protease family C19-related protein;(source:Araport11)	mRNA	85.37	18.38	-2.21595	6.56425e-08	1.27276e-05
AT3G02620	&#916;9 Stearoyl-ACP Desaturase	mRNA	217.44	46.33	-2.23047	1.63549e-12	1.13787e-09
AT4G10250	Columbia endomembrane-localized small heat shock protein	mRNA	31.08	6.61	-2.23256	0.000335441	0.0131155
AT3G18280	Bifunctional inhibitor/lipid-transfer protein/seed storage 2S albumin superfamily protein;(source:Araport11)	mRNA	1370.86	288.07	-2.25058	1.4258e-12	1.02204e-09
AT1G77530	O-methyltransferase family protein;(source:Araport11)	mRNA	25.86	5.41	-2.25765	0.000460085	0.0163413
AT1G52270	hypothetical protein;(source:Araport11)	mRNA	16.83	3.5	-2.26683	0.00133967	0.0348312
AT2G45360	ankyrin repeat/KH domain protein (DUF1442);(source:Araport11)	mRNA	35.95	7.33	-2.2946	0.000622753	0.0202074
AT5G20820	SAUR-like auxin-responsive protein family;(source:Araport11)	mRNA	134.37	27.29	-2.29961	1.12722e-05	0.000969615
AT5G57530	xyloglucan endotransglucosylase/hydrolase 12;(source:Araport11)	mRNA	76.89	15.58	-2.30307	1.32439e-05	0.00109925
AT2G37820	Cysteine/Histidine-rich C1 domain family protein;(source:Araport11)	mRNA	42.6	8.6	-2.30892	1.63784e-06	0.000188073
AT3G19615	beta-1,4-xylosidase;(source:Araport11)	mRNA	31.56	6.34	-2.31571	0.000498944	0.0172299
AT1G66800	Its expression is enriched in non-root hair cells (compared to root hair cells) and this enrichment is associated with increase in the transcription-associated mark trimethylation of H3 lysine 4 (H3K4me3) and decrease in the Polycomb silencing-associated mark trimethylation of H3 lysine 27 (H3K27me3) in non-root hair cells relative to root-hair cells. Protein sequence is similar to Eucalyptus gun…	mRNA	263.13	51.38	-2.35655	1.923e-06	0.000212563
AT1G30560	Encodes a member of the phosphate starvation-induced glycerol-3-phosphate permease gene family: AT3G47420(G3Pp1), AT4G25220(G3Pp2), AT1G30560(G3Pp3), AT4G17550(G3Pp4) and AT2G13100(G3Pp5).	mRNA	17.98	3.5	-2.3607	0.000821469	0.0247855
AT5G04120	Encodes a cofactor-dependent phosphoglycerate mutase (dPGM) - like protein with phosphoserine phosphatase activity that may be responsible for serine anabolism.	mRNA	203.7	39.34	-2.37246	0.000379011	0.0142084
AT5G38940	RmlC-like cupins superfamily protein;(source:Araport11)	mRNA	143.36	27.3	-2.39298	7.72937e-07	0.000103298
AT5G57625	CAP (Cysteine-rich secretory proteins, Antigen 5, and Pathogenesis-related 1 protein) superfamily protein;(source:Araport11)	mRNA	326.28	61.85	-2.3992	4.22146e-07	6.24117e-05
AT5G49770	Leucine rich receptor kinase.	mRNA	140.49	26.62	-2.40005	4.09509e-07	6.09432e-05
AT5G67400	Class III peroxidase, controls together with PRX44 and PRX01 extensin-mediated cell wall properties during polar expansion of root hair cells.	mRNA	253.6	47.92	-2.404	1.24818e-08	3.0756e-06
AT3G54580	Proline-rich extensin-like family protein;(source:Araport11)	mRNA	2808.24	526.03	-2.41644	4.04975e-09	1.26049e-06
AT4G40090	arabinogalactan protein 3;(source:Araport11)	mRNA	605.83	113.15	-2.42064	3.2497e-06	0.000338642
AT3G55700	UDP-Glycosyltransferase superfamily protein;(source:Araport11)	mRNA	15.46	2.85	-2.44082	0.000721299	0.0225805
AT4G10240	B-box zinc finger family protein;(source:Araport11)	mRNA	326.33	59.51	-2.45509	8.1911e-05	0.0044956
AT1G49570	Peroxidase superfamily protein;(source:Araport11)	mRNA	1291	231.25	-2.48095	1.28383e-19	2.16921e-16
AT2G34180	Encodes CBL-interacting protein kinase 13 (CIPK13).	mRNA	24.84	4.44	-2.48268	0.00155061	0.0384433
AT4G25220	Encodes a member of the phosphate starvation-induced glycerol-3-phosphate permease gene family: AT3G47420(G3Pp1), AT4G25220(G3Pp2), AT1G30560(G3Pp3), AT4G17550(G3Pp4) and AT2G13100(G3Pp5).	mRNA	120.86	21.6	-2.48441	4.68613e-08	9.4744e-06
AT5G57785	hypothetical protein;(source:Araport11)	mRNA	1128.47	199.23	-2.50184	1.77774e-06	0.000201208
AT5G47750	D6PK family kinase involved in pulse-induced phototropism and continuous light-induced hypocotyl phototropism, minor contribution to time-dependent phototropism.	mRNA	929.27	161.96	-2.52042	9.92902e-43	7.82903e-39
AT1G51870	protein kinase family protein;(source:Araport11)	mRNA	33.16	5.71	-2.53747	2.19305e-05	0.00161108
AT2G20520	fasciclin-like arabinogalactan-protein 6 (Fla6). Possibly involved in embryogenesis and seed development.	mRNA	39.11	6.69	-2.54683	4.92746e-05	0.0030041
AT1G19960	Unknown gene, expression decreased in response to Mn and increased by cytokinin.	mRNA	194.44	31.08	-2.64525	7.17019e-07	9.8611e-05
AT5G37940	Zinc-binding dehydrogenase family protein;(source:Araport11)	mRNA	22.42	3.52	-2.67191	0.000975804	0.0280129
AT5G35190	proline-rich extensin-like family protein;(source:Araport11)	mRNA	92.18	14.29	-2.689	1.05933e-07	1.8841e-05
AT1G18970	Encodes a germin-like protein with possible oxalate oxidase activity (based on GenBank record).	mRNA	432.03	65.95	-2.71177	2.98811e-08	6.4258e-06
AT1G01580	Encodes the low-iron-inducible ferric chelate reductase responsible for reduction of iron at the root surface. It is likely to be the major Fe(III) chelate reductase in Arabidopsis iron metabolism. Coordinately regulated with IRT1, the major transporter responsible for high-affinity iron uptake from the soil, at both transcriptional and posttranscriptional levels. Steady state mRNA levels are reg…	mRNA	67.07	10.12	-2.72916	2.41494e-05	0.00174163
AT4G33020	member of Fe(II) transporter isolog family	mRNA	16.95	2.55	-2.73367	0.00021407	0.00950061
AT5G06630	proline-rich extensin-like family protein;(source:Araport11)	mRNA	57.92	8.58	-2.75467	5.80783e-07	8.32632e-05
AT4G25110	Encodes a type I metacaspase. Two Arabidopsis metacaspases, AT1G02170 (MC1) and AT4G25110 (MC2) antagonistically control programmed cell death in Arabidopsis. MC1 is a positive regulator of cell death and requires conserved caspase-like putative catalytic residues for its function. MC2 negatively regulates cell death. This function is independent of the putative catalytic residues. A third type I…	mRNA	94.22	13.95	-2.7558	5.47271e-07	7.99117e-05
AT5G23840	MD-2-related lipid recognition domain-containing protein;(source:Araport11)	mRNA	173.77	25.72	-2.75604	1.39864e-11	8.70652e-09
AT4G14630	germin-like protein with N-terminal signal sequence that may target it to the vacuole, plasma membrane and/or outside the cell. The mRNA is cell-to-cell mobile.	mRNA	25.81	3.82	-2.75676	0.000856467	0.0256777
AT3G51350	Eukaryotic aspartyl protease family protein;(source:Araport11)	mRNA	197.77	29.2	-2.75995	4.25427e-10	1.76552e-07
AT1G60110	Mannose-binding lectin superfamily protein;(source:Araport11)	mRNA	30.72	4.43	-2.79218	1.24092e-05	0.00104092
AT1G61080	Hydroxyproline-rich glycoprotein family protein;(source:Araport11)	mRNA	72.55	10.46	-2.79406	4.09638e-07	6.09432e-05
AT4G11190	Disease resistance-responsive (dirigent-like protein) family protein;(source:Araport11)	mRNA	1995.31	283.58	-2.81481	1.71915e-06	0.000196457
AT4G25790	CAP (Cysteine-rich secretory proteins, Antigen 5, and Pathogenesis-related 1 protein) superfamily protein;(source:Araport11)	mRNA	59.42	8.28	-2.84333	3.25893e-05	0.00222161
AT5G49080	transposable_element_gene;(source:Araport11);similar to proline-rich extensin-like family protein [Arabidopsis thaliana] (TAIR:AT5G06640.1);(source:TAIR10)	mRNA	59.67	8.26	-2.85258	2.36991e-05	0.00171964
AT3G58550	Bifunctional inhibitor/lipid-transfer protein/seed storage 2S albumin superfamily protein;(source:Araport11)	mRNA	442.77	58.65	-2.91641	4.91607e-11	2.47425e-08
AT1G26250	Proline-rich extensin-like family protein;(source:Araport11)	mRNA	366.12	48.48	-2.91682	3.60935e-09	1.15377e-06
AT4G30320	CAP (Cysteine-rich secretory proteins, Antigen 5, and Pathogenesis-related 1 protein) superfamily protein;(source:Araport11)	mRNA	27.35	3.51	-2.96352	2.61414e-05	0.00185142
AT1G05250	Encodes a cationic cell-wall-bound peroxidase homolog that is involved in the lignification of cell walls. Regulated by COG1, involved in seed longevity.	mRNA	731.65	93.17	-2.97318	2.51808e-10	1.16794e-07
AT3G22840	Encodes an early light-inducible protein.	mRNA	142.51	18.03	-2.98257	1.74672e-07	2.83004e-05
AT5G48430	Eukaryotic aspartyl protease family protein;(source:Araport11)	mRNA	139.79	17.43	-3.00331	8.0968e-08	1.53224e-05
AT5G63560	HXXXD-type acyl-transferase family protein;(source:Araport11)	mRNA	440.78	54.86	-3.00617	4.30824e-12	2.75436e-09
AT2G24980	Proline-rich extensin-like family protein;(source:Araport11)	mRNA	94.49	11.12	-3.08753	1.28016e-09	4.6588e-07
AT2G25240	Serine protease inhibitor (SERPIN) family protein;(source:Araport11). Involved in stress response regulated cell death.	mRNA	82.41	9.22	-3.16051	1.27972e-08	3.12081e-06
AT4G19680	encodes an iron transporter whose expression is induced by iron and zinc deficiency. Gene is specifically expressed in the external cell layers of the root subapical zone.	mRNA	46.17	5.09	-3.18006	2.57527e-06	0.000275647
AT3G46230	Member of the class I small heat-shock protein (sHSP) family, which accounts for the majority of sHSPs in maturing seeds.Induced by heat, cold, salt, drought and high-light.	mRNA	118.38	13.03	-3.18361	2.35073e-08	5.2459e-06
AT2G18370	Predicted to encode a PR (pathogenesis-related) protein. Belongs to the lipid transfer protein (PR-14) family with the following members: At2g38540/LTP1, At2g38530/LTP2, At5g59320/LTP3, At5g59310/LTP4, At3g51600/LTP5, At3g08770/LTP6, At2g15050/LTP7, At2g18370/LTP8, At2g15325/LTP9, At5g01870/LTP10, At4g33355/LTP11, At3g51590/LTP12, At5g44265/LTP13, At5g62065/LTP14, At4g08530/LTP15.	mRNA	593.59	65.28	-3.18476	4.01771e-08	8.26425e-06
AT3G02885	GASA5, is involved in the regulation of seedling thermotolerance.	mRNA	14.52	1.59	-3.18961	0.000845947	0.0253945
AT5G59680	Leucine-rich repeat protein kinase family protein;(source:Araport11)	mRNA	92.8	9.83	-3.23882	1.60974e-08	3.84631e-06
AT4G08620	Encodes a high-af?nity sulfate transporter. Contains STAS domain. Expressed in roots and guard cells. Up-regulated by sulfur deficiency.	mRNA	21.21	2.23	-3.25285	0.00012223	0.00607929
AT1G05700	Leucine-rich repeat transmembrane protein kinase protein;(source:Araport11)	mRNA	147.85	14.58	-3.3422	4.41267e-09	1.32129e-06
AT5G12030	Encodes a cytosolic small heat shock protein with chaperone activity that is induced by heat and osmotic stress and is also expressed late in seed development.	mRNA	102.88	9.85	-3.3845	1.21211e-08	3.01815e-06
AT4G02270	root hair specific 13;(source:Araport11)	mRNA	250.22	23.78	-3.39505	2.28063e-10	1.07897e-07
AT4G12550	isolated from differential screening of a cDNA library from auxin-treated root culture. encodes a protein that is related to a large family of proteins that consist of a proline-rich or glycine-rich N-terminus and a hydrophobic, possibly membrane spanning C-terminus.	mRNA	1840.4	174.3	-3.40035	1.99803e-13	1.68798e-10
AT4G26390	Pyruvate kinase family protein;(source:Araport11)	mRNA	70.33	6.64	-3.40526	2.16481e-05	0.00159529
AT4G12545	Bifunctional inhibitor/lipid-transfer protein/seed storage 2S albumin superfamily protein;(source:Araport11)	mRNA	1238.12	116.01	-3.41589	4.58282e-14	4.33626e-11
AT2G29930	F-box/RNI-like superfamily protein;(source:Araport11)	mRNA	14.18	1.26	-3.48809	0.000794645	0.0241611
AT1G06923	transcription repressor OFP17-like protein;(source:Araport11)	mRNA	11.03	0.96	-3.51867	0.00180859	0.0423167
AT1G02570	transmembrane protein;(source:Araport11)	mRNA	18.34	1.6	-3.52164	0.000908792	0.0267109
AT4G07820	CAP (Cysteine-rich secretory proteins, Antigen 5, and Pathogenesis-related 1 protein) superfamily protein;(source:Araport11)	mRNA	1086.82	88.15	-3.62403	1.21903e-15	1.5177e-12
AT4G12480	Encodes a putative lipid transfer protein, vernalization-responsive and cold-induced. It is involved in priming the SAR and ISR responses, specifically in propagating the cell-to-cell mobile signal. The kinases MPK3 (AT3G45640) and MPK6 (AT2G43790) promote the accumulation of AZI1/EARLI1 at plastids during defense priming induction. The kinases MPK3 (AT3G45640) and MPK6 (AT2G43790) promote the ac…	mRNA	1148.7	92.5	-3.63438	3.86225e-13	3.04538e-10
AT1G66930	Protein kinase superfamily protein;(source:Araport11)	mRNA	19.92	1.58	-3.65391	4.14647e-05	0.00265812
AT1G35625	RING/U-box superfamily protein;(source:Araport11)	mRNA	16.3	1.28	-3.67527	0.000585776	0.0192719
AT4G28850	xyloglucan endotransglucosylase/hydrolase 26;(source:Araport11)	mRNA	20.52	1.6	-3.68202	0.000811844	0.0245355
AT1G53540	Member of the class I small heat-shock protein (sHSP) family, which accounts for the majority of sHSPs in maturing seeds	mRNA	75.2	5.73	-3.71467	3.13192e-08	6.65722e-06
AT5G11180	member of Putative ligand-gated ion channel subunit family	mRNA	12.59	0.95	-3.72988	0.00128364	0.0340028
AT1G34520	MBOAT (membrane bound O-acyl transferase) family protein;(source:Araport11)	mRNA	16.97	1.27	-3.7352	4.14438e-05	0.00265812
AT5G39180	RmlC-like cupins superfamily protein;(source:Araport11)	mRNA	34.9	2.53	-3.78662	1.21558e-05	0.00102551
AT5G12020	17.6 kDa class II heat shock protein;(source:Araport11)	mRNA	57.97	4.14	-3.8075	1.54269e-07	2.56988e-05
AT5G50600	Encodes a hydroxysteroid dehydrogenase shown to act as a NADP+-dependent 11&beta;-,17&beta;-hydroxysteroid dehydrogenase/17&beta;-ketosteroid reductase called HSD1. Two copies of HSD1 (At5g50600 and At5g50700) exist in the Arabidopsis genome as a result of an exact 33-kb duplication on chromosome 5 encompassing seven genes. There are five homologs of HSD1 in Arabidopsis (HSD2-At3g47350, HSD3-At3g…	mRNA	18.08	1.27	-3.83365	0.000133982	0.00644177
AT3G27950	GDSL-motif esterase/acyltransferase/lipase. Enzyme group with broad substrate specificity that may catalyze acyltransfer or hydrolase reactions with lipid and non-lipid substrates.	mRNA	13.93	0.94	-3.88411	0.000557619	0.018657
AT4G21250	Sulfite exporter TauE/SafE family protein;(source:Araport11)	mRNA	57.59	3.5	-4.04238	4.18254e-09	1.27848e-06
AT2G16190	hypothetical protein;(source:Araport11)	mRNA	23.75	1.27	-4.22146	3.46404e-06	0.000356269
AT1G18830	Together with SEC31B a component of the coat protein complex II (COPII) which promotes the formation of transport vesicles from the endoplasmic reticulum (ER).	mRNA	105.41	5.4	-4.28628	2.19535e-11	1.29828e-08
AT5G26320	TRAF-like family protein;(source:Araport11)	mRNA	9.65	0.34	-4.82832	0.000489109	0.0169646
AT4G39950	Belongs to cytochrome P450 and is involved in tryptophan metabolism. Converts Trp to indo-3-acetaldoxime (IAOx), a precursor to IAA and indole glucosinolates.The mRNA is cell-to-cell mobile.	mRNA	582.14	17.74	-5.03638	6.99755e-70	1.65527e-65
AT1G36975	transposable_element_gene;(source:Araport11);gypsy-like retrotransposon family, has a 1.4e-171 P-value blast match to GB:AAD22153 polyprotein (Gypsy_Ty3-element) (Sorghum bicolor);(source:TAIR10)	mRNA	5.76	0.17	-5.09743	0.00156335	0.0385219
AT2G28860	member of CYP710A	mRNA	90.67	2.54	-5.15567	1.19085e-10	5.86864e-08
AT4G31940	The gene encodes a cytochrome P450 enzyme, CYP82C. It is involved in the early Fe deficiency response.CYP82C4 hydroxylates fraxetin to generate sideretin (5-hydroxyfraxetin). Fraxetin and sideretin are catecholic coumarins secreted into the rhizosphere under conditions of low iron availability and help mobilize this nutrient from insoluble iron(III) pools in the soil.The mRNA is cell-to-cell mobi…	mRNA	6.73	0.17	-5.30307	0.00104585	0.0292777
AT3G18450	PLAC8 family protein;(source:Araport11)	mRNA	16.01	0.34	-5.54449	5.93443e-05	0.00350603
AT5G18560	Encodes PUCHI, a member of the ERF (ethylene response factor) subfamily B-1 of ERF/AP2 transcription factor family. The protein contains one AP2 domain. There are 15 members in this subfamily including ATERF-3, ATERF-4, ATERF-7, and leafy petiole. PUCHI is required for morphogenesis in the early lateral root primordium of Arabidopsis. Expressed in early floral meristem (stage 1 to 2). Required fo…	mRNA	16	0.34	-5.55386	3.27962e-05	0.00222773
AT1G06160	encodes a member of the ERF (ethylene response factor) subfamily B-3 of ERF/AP2 transcription factor family. The protein contains one AP2 domain. There are 18 members in this subfamily including ATERF-1, ATERF-2, AND ATERF-5.	mRNA	16.56	0.34	-5.59365	8.38964e-05	0.00459391
AT2G38390	Peroxidase superfamily protein;(source:Araport11)	mRNA	297.22	5.08	-5.87164	3.98428e-27	1.3464e-23
AT4G19690	The gene encodes Fe2+ transporter protein. It is a member of the Zrt/Irt-like protein (ZIP) family of transporters. AtIRT1 has broad specificity for divalent heavy metals, mediating the transport of zinc, manganese, cobalt and cadmium under Fe-deficient conditions. IRT1 is monoubiquitinated to promote endocytic trafficking. The mRNA is cell-to-cell mobile.	mRNA	328.84	3.49	-6.55971	1.86383e-19	2.93926e-16
AT1G27565	hypothetical protein;(source:Araport11)	mRNA	45	0.17	-8.01187	1.30601e-10	6.30484e-08
AT4G26610	D6PK family kinase involved in pulse-induced phototropism but also for time-dependent second positive phototropism, and continuous light-induced hypocotyl phototropism.	mRNA	990.5	1.58	-9.28784	3.26421e-42	1.93037e-38
