# Supplementary material for: Gravacin as an inhibitor of the auxin transport-activating protein kinase D6PK in Arabidopsis
Source: Front Plant Sci. 2025 Mar 12;16:1563571. doi: 10.3389/fpls.2025.1563571 (PMC11938129; doi:10.3389/fpls.2025.1563571)
Supplement: Supplementary file 5 [file DataSheet7.xlsx]

## Sheet: Table S7
Table S7. Differentially Expressed Genes of Col-0 and p35S::YFP-D6PK
TAIR ID	Gene Model Description	Type	WT Average Read Count	YFP_D6PK Average Read Count	log2 (YFP_D6PK / WT)	Pvalue(YFP_D6PK / WT)	Qvalue (YFP_D6PK / WT)
AT3G21150	B-box 32(BBX32)	mRNA	0.38	346.65	9.83162	2.97273e-16	3.55153e-14
AT2G23000	serine carboxypeptidase-like 10(scpl10)	mRNA	0.38	191.7	8.97698	1.02213e-13	9.28623e-12
AT2G33070	nitrile specifier protein 2(NSP2)	mRNA	0.38	150.92	8.63293	7.25946e-12	5.11674e-10
AT3G22500	Seed maturation protein(ATECP31)	mRNA	0.19	68.69	8.46294	8.50585e-12	5.94265e-10
AT5G54740	seed storage albumin 5(SESA5)	mRNA	1.77	502.45	8.15136	7.37837e-27	2.17653e-24
AT1G70840	MLP-like protein 31(MLP31)	mRNA	0.19	41.04	7.72323	2.44441e-08	1.00355e-06
AT3G09450	fusaric acid resistance family protein(AT3G09450)	mRNA	0.19	29.44	7.24398	1.5228e-08	6.54423e-07
AT4G28520	cruciferin 3(CRU3)	mRNA	35.94	4552.85	6.98513	2.81224e-05	0.000526612
AT5G42760	Leucine carboxyl methyltransferase(AT5G42760)	mRNA	1.06	130.34	6.94725	3.06584e-15	3.21295e-13
AT1G14950	Polyketide cyclase/dehydrase and lipid transport superfamily protein(AT1G14950)	mRNA	0.38	44.94	6.8872	5.09799e-08	1.98067e-06
AT3G44450	uncharacterized protein(AT3G44450)	mRNA	0.38	40.88	6.7498	5.48108e-08	2.12261e-06
AT5G35660	Glycine-rich protein family(AT5G35660)	mRNA	1.75	175.41	6.65045	1.36982e-20	2.51774e-18
AT4G27140	seed storage albumin 1(SESA1)	mRNA	0.71	68.28	6.59151	2.36098e-08	9.72641e-07
AT2G05580	Glycine-rich protein family(AT2G05580)	mRNA	1.05	99.35	6.56843	2.61229e-12	1.95668e-10
AT4G27150	seed storage albumin 2(SESA2)	mRNA	1.05	83.59	6.32154	2.59583e-11	1.66733e-09
AT2G46790	pseudo-response regulator 9(PRR9)	mRNA	32.08	2550.12	6.31253	5.0095e-126	3.9899e-122
AT5G55910	D6 protein kinase(D6PK)	mRNA	2397.76	171318	6.15885	8.39705e-122	5.01598e-118
AT3G61220	NAD(P)-binding Rossmann-fold superfamily protein(SDR1)	mRNA	3.14	223.87	6.15782	9.58846e-29	3.32039e-26
AT1G05510	naphthalene 1,2-dioxygenase subunit alpha (DUF1264)(AT1G05510)	mRNA	1.04	73.66	6.14238	1.90124e-09	9.30908e-08
AT1G03880	cruciferin 2(CRU2)	mRNA	1.47	95.71	6.02828	3.50457e-11	2.22708e-09
AT2G36750	UDP-glucosyl transferase 73C1(UGT73C1)	mRNA	1.05	65.8	5.97293	7.12241e-11	4.40888e-09
AT3G46487	pseudo(AT3G46487)	mRNA	0.19	11.79	5.94107	3.4571e-05	0.000626736
AT1G01520	Homeodomain-like superfamily protein(ASG4)	mRNA	6.59	402.38	5.93232	1.73422e-41	1.0625e-38
AT5G24120	sigma factor E(SIGE)	mRNA	64.42	3642.01	5.82118	6.63283e-95	2.64141e-91
AT3G52740	uncharacterized protein(AT3G52740)	mRNA	1.78	99.4	5.80002	5.03876e-16	5.87298e-14
AT3G56290	potassium transporter(AT3G56290)	mRNA	26.99	1502.51	5.79902	4.2682e-54	4.8564e-51
AT2G15020	uncharacterized protein(AT2G15020)	mRNA	0.19	10.39	5.75884	3.10106e-05	0.000572618
AT4G26150	cytokinin-responsive gata factor 1(CGA1)	mRNA	9.42	507.06	5.74953	3.02075e-59	4.24576e-56
AT5G45820	CBL-interacting protein kinase 20(CIPK20)	mRNA	0.19	9.72	5.66577	5.26888e-05	0.000902853
AT4G22513	Bifunctional inhibitor/lipid-transfer protein/seed storage 2S albumin superfamily protein(AT4G22513)	mRNA	0.19	9.69	5.66236	8.89056e-05	0.00140311
AT4G35810	2-oxoglutarate (2OG) and Fe(II)-dependent oxygenase superfamily protein(AT4G35810)	mRNA	0.19	9.38	5.61673	9.93882e-05	0.00154207
AT4G09610	GAST1 protein homolog 2(GASA2)	mRNA	0.19	9.37	5.6142	0.000114378	0.001733
AT4G26740	peroxygenase 1(ATS1)	mRNA	1.04	49.14	5.55689	1.09213e-08	4.81306e-07
AT4G27160	seed storage albumin 3(SESA3)	mRNA	2.41	112.8	5.55122	3.69381e-12	2.72276e-10
AT4G15248	B-box type zinc finger family protein(BBX30)	mRNA	1.78	80.41	5.49949	1.46699e-13	1.29344e-11
AT1G73870	B-box type zinc finger protein with CCT domain-containing protein(BBX16)	mRNA	9.45	423.08	5.48433	2.28314e-54	2.72766e-51
AT4G34550	F-box protein(AT4G34550)	mRNA	0.19	8.5	5.47489	0.000175035	0.00248158
AT3G21890	B-box type zinc finger family protein(BBX31)	mRNA	3.86	171.16	5.46919	5.18067e-25	1.34551e-22
AT3G51240	flavanone 3-hydroxylase(F3H)	mRNA	43.87	1870.05	5.41383	1.08256e-39	6.15874e-37
AT3G62610	myb domain protein 11(MYB11)	mRNA	0.38	16.03	5.40294	3.71279e-05	0.000669534
AT4G22505	Bifunctional inhibitor/lipid-transfer protein/seed storage 2S albumin superfamily protein(AT4G22505)	mRNA	0.19	7.85	5.36392	0.000204691	0.00281733
AT1G68250	uncharacterized protein(AT1G68250)	mRNA	0.19	7.56	5.31145	0.000251326	0.00330864
AT2G30766	uncharacterized protein(AT2G30766)	mRNA	1.76	67.71	5.2617	1.39669e-12	1.08705e-10
AT4G13420	high affinity K+ transporter 5(HAK5)	mRNA	0.38	14.43	5.23977	9.60991e-05	0.00149784
AT1G03890	RmlC-like cupins superfamily protein(AT1G03890)	mRNA	0.19	6.94	5.18997	0.000373292	0.0045953
AT4G27030	fatty acid desaturase A(FADA)	mRNA	10.11	364.32	5.17117	3.12618e-49	2.66775e-46
AT3G21380	Mannose-binding lectin superfamily protein(AT3G21380)	mRNA	2.78	96.72	5.12131	1.07206e-12	8.48202e-11
AT1G48100	Pectin lyase-like superfamily protein(AT1G48100)	mRNA	35.48	1214.01	5.09654	1.49481e-94	5.10242e-91
AT5G25180	cytochrome P450, family 71, subfamily B, polypeptide 14(CYP71B14)	mRNA	0.19	6.27	5.04995	0.00111994	0.0108384
AT3G22840	Chlorophyll A-B binding family protein(ELIP1)	mRNA	145.47	4735.12	5.02461	8.25582e-26	2.34839e-23
AT3G28270	transmembrane protein, putative (DUF677)(AT3G28270)	mRNA	0.19	5.76	4.92598	0.00167705	0.0148194
AT5G45690	histone acetyltransferase (DUF1264)(AT5G45690)	mRNA	2.77	83.43	4.91404	3.49097e-14	3.31005e-12
AT4G07942	pseudo(AT4G07942)	mRNA	0.19	5.65	4.90352	0.0024986	0.0203343
AT1G44090	gibberellin 20-oxidase 5(GA20OX5)	mRNA	0.19	5.4	4.83913	0.00147692	0.0134633
AT5G28810	Ulp1 protease family protein(AT5G28810)	mRNA	0.19	5.32	4.82039	0.00495274	0.0344615
AT3G28160	pseudo(AT3G28160)	mRNA	33.69	935.3	4.79489	1.67268e-82	4.99588e-79
AT5G35057	pseudo(AT5G35057)	mRNA	0.19	5.02	4.73899	0.00611018	0.0404962
AT2G31380	salt tolerance homologue(STH)	mRNA	60.63	1610.06	4.73102	1.62305e-77	4.30901e-74
AT5G24240	phosphatidylinositol 4-kinase gamma-like protein(AT5G24240)	mRNA	50.14	1313.75	4.71168	6.77911e-61	1.07987e-57
AT4G22517	Bifunctional inhibitor/lipid-transfer protein/seed storage 2S albumin superfamily protein(AT4G22517)	mRNA	0.19	4.82	4.67811	0.00349659	0.0264307
AT5G44120	RmlC-like cupins superfamily protein(CRA1)	mRNA	207.87	5312.44	4.67559	0.00116556	0.0111937
AT5G36910	thionin 2.2(THI2.2)	mRNA	12.95	327.21	4.65954	1.58705e-47	1.18503e-44
AT1G14930	Polyketide cyclase/dehydrase and lipid transport superfamily protein(AT1G14930)	mRNA	1.73	43.08	4.64083	1.38566e-08	5.99801e-07
AT5G42800	dihydroflavonol 4-reductase(DFR)	mRNA	1.04	25.95	4.63545	2.60203e-06	6.65662e-05
AT1G32780	GroES-like zinc-binding dehydrogenase family protein(AT1G32780)	mRNA	5.25	127.47	4.60051	2.24275e-24	5.46818e-22
AT4G25140	oleosin 1(OLEO1)	mRNA	9.96	237.69	4.57701	8.42272e-17	1.082e-14
AT3G17609	HY5-homolog(HYH)	mRNA	40.75	953.88	4.54888	1.44606e-33	7.05145e-31
AT3G44215	pseudo(AT3G44215)	mRNA	0.38	8.83	4.54734	0.00474148	0.0332823
AT2G42540	cold-regulated 15a(COR15A)	mRNA	0.7	16.14	4.53383	0.000107603	0.00164285
AT5G44110	P-loop containing nucleoside triphosphate hydrolases superfamily protein(ABCI21)	mRNA	183.55	4100.61	4.48162	2.47359e-135	2.9552e-131
AT3G12960	seed maturation protein(SMP1)	mRNA	0.19	4.18	4.48109	0.00611155	0.0404962
AT4G29200	Beta-galactosidase related protein(AT4G29200)	mRNA	0.19	4.11	4.46237	0.00794019	0.0489734
AT1G07180	alternative NAD(P)H dehydrogenase 1(NDA1)	mRNA	6.31	138.09	4.45124	1.04453e-25	2.9021e-23
AT1G60590	Pectin lyase-like superfamily protein(AT1G60590)	mRNA	4.13	89.67	4.43883	4.71457e-15	4.8141e-13
AT1G80340	gibberellin 3-oxidase 2(GA3OX2)	mRNA	0.69	14.77	4.40982	0.000210711	0.00287863
AT1G66540	Cytochrome P450 superfamily protein(AT1G66540)	mRNA	1.06	22.37	4.40128	4.5533e-06	0.000110118
AT5G62210	Embryo-specific protein 3, (ATS3)(AT5G62210)	mRNA	1.74	35.44	4.35159	3.29133e-08	1.31951e-06
AT4G04840	methionine sulfoxide reductase B6(MSRB6)	mRNA	23.56	478.66	4.34486	8.13642e-49	6.48039e-46
AT1G50960	gibberellin 2-oxidase 7(GA2OX7)	mRNA	2.13	40.98	4.26448	1.17376e-09	6.00553e-08
AT3G21670	Major facilitator superfamily protein(AT3G21670)	mRNA	75.3	1445.8	4.26304	3.04836e-30	1.08713e-27
AT1G29680	histone acetyltransferase (DUF1264)(AT1G29680)	mRNA	0.38	7.02	4.21774	0.00464555	0.0327532
AT4G35660	selection/upkeep of intraepithelial T-cells protein, putative (DUF241)(AT4G35660)	mRNA	1.07	19.6	4.19156	1.81362e-05	0.000361122
AT3G22490	Seed maturation protein(AT3G22490)	mRNA	1.38	25.08	4.18621	2.02114e-05	0.000396821
AT4G14690	Chlorophyll A-B binding family protein(ELIP2)	mRNA	200.47	3643.21	4.18379	1.85335e-16	2.27097e-14
AT1G65890	acyl activating enzyme 12(AAE12)	mRNA	0.38	6.8	4.16965	0.00371898	0.027674
AT2G21320	B-box zinc finger family protein(BBX18)	mRNA	33.7	600.16	4.15473	6.72549e-56	8.45783e-53
AT3G58450	Adenine nucleotide alpha hydrolases-like superfamily protein(AT3G58450)	mRNA	2.81	49.74	4.14653	1.61992e-08	6.91187e-07
AT2G30520	Phototropic-responsive NPH3 family protein(RPT2)	mRNA	1137.65	19632.2	4.1091	8.62931e-164	2.06189e-159
AT3G30460	RING/U-box superfamily protein(AT3G30460)	mRNA	1.04	17.95	4.10553	3.02465e-05	0.000559807
AT1G32960	Subtilase family protein(SBT3.3)	mRNA	0.38	6.49	4.10312	0.00454772	0.0322061
AT1G26761	Arabinanase/levansucrase/invertase(AT1G26761)	mRNA	9.88	169.67	4.10187	1.31671e-16	1.65586e-14
AT4G15480	UDP-Glycosyltransferase superfamily protein(UGT84A1)	mRNA	2.81	47.89	4.09088	2.55416e-10	1.44277e-08
AT5G55240	PEROXYGENASE 2(ATPXG2)	mRNA	1.73	28.98	4.06735	1.74319e-06	4.64346e-05
AT1G24580	RING/U-box superfamily protein(AT1G24580)	mRNA	3.45	57.1	4.0499	5.75391e-11	3.58966e-09
AT5G38240	Protein kinase family protein(AT5G38240)	mRNA	0.38	6.18	4.03234	0.00584527	0.0390786
AT2G07779	uncharacterized protein(AT2G07779)	mRNA	0.38	6.12	4.02012	0.00757168	0.0474476
AT1G66100	Plant thionin(AT1G66100)	mRNA	0.69	11.12	4.00125	0.000874278	0.00888936
AT5G57550	xyloglucan endotransglucosylase/hydrolase 25(XTH25)	mRNA	1.73	27.38	3.98586	1.77421e-06	4.71032e-05
AT3G01140	myb domain protein 106(MYB106)	mRNA	2.79	44.03	3.97954	8.906e-10	4.63616e-08
AT3G27660	oleosin 4(OLEO4)	mRNA	6.54	103.03	3.97657	1.13516e-10	6.81494e-09
AT3G02380	CONSTANS-like 2(COL2)	mRNA	108.41	1703.58	3.97404	1.75548e-25	4.76654e-23
AT3G48270	cytochrome P450, family 71, subfamily A, polypeptide 26(CYP71A26)	mRNA	0.38	5.89	3.96125	0.00725328	0.0460196
AT1G58460	uncharacterized protein(AT1G58460)	mRNA	3.13	48.45	3.95247	9.28823e-11	5.60437e-09
AT4G16880	Leucine-rich repeat (LRR) family protein(AT4G16880)	mRNA	2.81	43.39	3.95001	2.60207e-10	1.46637e-08
AT5G11260	Basic-leucine zipper (bZIP) transcription factor family protein(HY5)	mRNA	179.52	2749.41	3.93693	1.10572e-53	1.20091e-50
AT3G05260	NAD(P)-binding Rossmann-fold superfamily protein(AT3G05260)	mRNA	4.14	62.32	3.91216	3.02419e-10	1.68832e-08
AT4G26530	Aldolase superfamily protein(FBA5)	mRNA	48.75	725.79	3.89615	5.64006e-18	7.88091e-16
AT5G54060	UDP-glucose:flavonoid 3-o-glucosyltransferase(UF3GT)	mRNA	0.69	10.29	3.88986	0.00195944	0.0168353
AT1G73190	Aquaporin-like superfamily protein(TIP3;1)	mRNA	10.26	150.54	3.87551	0.0021999	0.0184212
AT5G02270	non-intrinsic ABC protein 9(ABCI20)	mRNA	277.72	4044.61	3.86432	2.0315e-99	9.70815e-96
AT1G59030	GDSL-like Lipase/Acylhydrolase superfamily protein(AT1G59030)	mRNA	1.73	25.19	3.86416	3.18247e-06	8.01285e-05
AT1G56650	production of anthocyanin pigment 1(PAP1)	mRNA	8.97	128.41	3.83995	2.45929e-13	2.12138e-11
AT4G21760	beta-glucosidase 47(BGLU47)	mRNA	1.45	20.65	3.83708	1.50907e-05	0.000308713
AT5G17040	UDP-Glycosyltransferase superfamily protein(AT5G17040)	mRNA	1.38	19.44	3.81921	4.15157e-05	0.000739514
AT1G75830	low-molecular-weight cysteine-rich 67(LCR67)	mRNA	20.11	283.58	3.81744	2.40971e-17	3.18108e-15
AT5G49740	ferric reduction oxidase 7(FRO7)	mRNA	19.83	279.51	3.81693	3.60292e-38	2.00205e-35
AT5G17220	glutathione S-transferase phi 12(GSTF12)	mRNA	1.04	14.54	3.80657	0.00022894	0.00307319
AT1G54870	NAD(P)-binding Rossmann-fold superfamily protein(AT1G54870)	mRNA	24.1	331.1	3.7804	1.52748e-08	6.55255e-07
AT1G69730	Wall-associated kinase family protein(AT1G69730)	mRNA	2.07	28.43	3.77737	6.68507e-07	1.98673e-05
AT2G38210	putative PDX1-like protein 4(PDX1L4)	mRNA	22.2	304.21	3.77638	1.54371e-31	5.67468e-29
AT5G08640	flavonol synthase 1(FLS1)	mRNA	32.58	441.23	3.75943	3.69516e-19	5.73325e-17
AT3G56350	Iron/manganese superoxide dismutase family protein(AT3G56350)	mRNA	5.2	69.81	3.74712	1.26242e-11	8.521e-10
AT5G08030	PLC-like phosphodiesterases superfamily protein(GDPD6)	mRNA	1.39	18.26	3.7206	4.01209e-05	0.00071809
AT1G67270	Zinc-finger domain of monoamine-oxidase A repressor R1 protein(AT1G67270)	mRNA	0.71	9.38	3.72037	0.00251108	0.0204081
AT3G04330	Kunitz family trypsin and protease inhibitor protein(AT3G04330)	mRNA	0.69	9.05	3.71567	0.00573793	0.0385226
AT3G57020	Calcium-dependent phosphotriesterase superfamily protein(AT3G57020)	mRNA	42.05	533.91	3.66654	6.4171e-48	4.94614e-45
AT5G52940	hypothetical protein (DUF295)(AT5G52940)	mRNA	1.77	22.33	3.65792	4.04797e-06	9.8696e-05
AT1G10657	uncharacterized protein(AT1G10657)	mRNA	8.7	108.83	3.64431	5.82526e-19	8.80941e-17
AT1G77950	AGAMOUS-like 67(AGL67)	mRNA	3.06	37.75	3.62568	3.44534e-05	0.000625805
AT5G58770	Undecaprenyl pyrophosphate synthetase family protein(cPT4)	mRNA	11.34	138.86	3.61432	5.81779e-15	5.91533e-13
AT4G22880	leucoanthocyanidin dioxygenase(LDOX)	mRNA	2.12	25.98	3.61378	7.25371e-06	0.00016491
AT2G19650	Cysteine/Histidine-rich C1 domain family protein(AT2G19650)	mRNA	12.52	152.31	3.60423	5.6795e-23	1.25654e-20
AT5G23730	Transducin/WD40 repeat-like superfamily protein(RUP2)	mRNA	90.63	1098.35	3.59914	2.00452e-33	9.03698e-31
AT4G28110	myb domain protein 41(MYB41)	mRNA	10.21	123.54	3.59692	7.62503e-15	7.62311e-13
AT3G01550	phosphoenolpyruvate (pep)/phosphate translocator 2(PPT2)	mRNA	1.06	12.76	3.59301	0.000649027	0.00701395
AT5G43630	zinc knuckle (CCHC-type) family protein(TZP)	mRNA	152.91	1807.82	3.5635	1.47587e-71	3.20586e-68
AT1G54860	Glycoprotein membrane precursor GPI-anchored(AT1G54860)	mRNA	1.75	20.64	3.56143	2.62847e-05	0.00049766
AT1G64500	Glutaredoxin family protein(AT1G64500)	mRNA	186.05	2171.18	3.54471	3.72478e-13	3.14487e-11
AT3G58070	C2H2 and C2HC zinc fingers superfamily protein(GIS)	mRNA	1.38	16.08	3.53922	9.17506e-05	0.00144135
AT1G07645	dessication-induced 1VOC superfamily protein(DSI-1VOC)	mRNA	1.44	16.64	3.53533	0.000523979	0.00595338
AT5G05270	Chalcone-flavanone isomerase family protein(CHIL)	mRNA	51.89	600.25	3.53206	2.75158e-44	1.77692e-41
AT5G17050	UDP-glucosyl transferase 78D2(UGT78D2)	mRNA	95.71	1106.74	3.53154	5.723e-64	9.76753e-61
AT5G22470	poly ADP-ribose polymerase 3(AT5G22470)	mRNA	10.02	115.05	3.52131	4.49536e-08	1.76665e-06
AT3G55580	Regulator of chromosome condensation (RCC1) family protein(AT3G55580)	mRNA	11.15	127.94	3.51994	9.05152e-21	1.73022e-18
AT5G50600	hydroxysteroid dehydrogenase 1(HSD1)	mRNA	18.36	207.4	3.49819	1.18927e-13	1.05637e-11
AT1G60270	beta glucosidase 6(BGLU6)	mRNA	42.61	479.64	3.49256	2.41753e-46	1.69895e-43
AT2G23240	Plant EC metallothionein-like protein, family 15(AtMT4b)	mRNA	3.4	37.94	3.47954	6.7828e-06	0.000155458
AT1G12370	photolyase 1(PHR1)	mRNA	20.7	226.52	3.4521	1.41498e-24	3.52183e-22
AT4G29770	target of trans acting-siR480/255 protein(AT4G29770)	mRNA	0.71	7.77	3.44444	0.00663905	0.0431942
AT1G72570	Integrase-type DNA-binding superfamily protein(AT1G72570)	mRNA	1.04	11.15	3.42601	0.00129559	0.0121257
AT2G37970	SOUL heme-binding family protein(SOUL-1)	mRNA	148.02	1580.43	3.4165	6.74168e-28	2.17684e-25
AT2G36870	xyloglucan endotransglucosylase/hydrolase 32(XTH32)	mRNA	176.01	1849.19	3.39316	2.80015e-28	9.2926e-26
AT3G21370	beta glucosidase 19(BGLU19)	mRNA	22.13	231.69	3.38834	5.66406e-09	2.61774e-07
AT1G66840	PLASTID MOVEMENT IMPAIRED protein (DUF827)(PMI2)	mRNA	46.82	486.41	3.37704	1.68784e-08	7.17601e-07
AT3G16175	Thioesterase superfamily protein(AT3G16175)	mRNA	5.32	54.7	3.36108	7.58765e-12	5.31669e-10
AT1G76080	chloroplastic drought-induced stress protein of 32 kD(CDSP32)	mRNA	121.36	1246.38	3.36042	1.12091e-15	1.26336e-13
AT2G18120	SHI-related sequence 4(SRS4)	mRNA	1.06	10.83	3.35576	0.00139826	0.012888
AT2G44460	beta glucosidase 28(BGLU28)	mRNA	16.41	166.73	3.34512	7.66527e-18	1.05869e-15
AT1G70985	hydroxyproline-rich glycoprotein family protein(AT1G70985)	mRNA	9.67	97.82	3.33876	3.01139e-09	1.43908e-07
AT3G16360	HPT phosphotransmitter 4(AHP4)	mRNA	2.09	20.68	3.30618	1.96491e-05	0.000387693
AT2G29300	NAD(P)-binding Rossmann-fold superfamily protein(AT2G29300)	mRNA	3.09	30.6	3.30618	6.49101e-07	1.93628e-05
AT2G27420	Cysteine proteinases superfamily protein(AT2G27420)	mRNA	7.12	69.83	3.29429	2.65126e-05	0.000500783
AT1G78440	gibberellin 2-beta-dioxygenase(ATGA2OX1)	mRNA	8.59	81.92	3.25346	1.146e-13	1.02556e-11
AT1G48130	1-cysteine peroxiredoxin 1(PER1)	mRNA	22.74	215.78	3.24636	2.13575e-07	7.01946e-06
AT2G46440	cyclic nucleotide-gated channels(CNGC11)	mRNA	7.4	69.98	3.24226	1.02076e-13	9.28623e-12
AT2G46340	SPA (suppressor of phyA-105) protein family(SPA1)	mRNA	432.99	4069.19	3.23235	8.12551e-53	8.08963e-50
AT2G46420	helicase with zinc finger protein(AT2G46420)	mRNA	165.36	1539.59	3.21887	1.34858e-69	2.68524e-66
AT2G23640	Reticulan like protein B13(RTNLB13)	mRNA	1.72	16	3.21701	0.000269279	0.00350444
AT5G65165	succinate dehydrogenase 2-3(SDH2-3)	mRNA	2.73	24.8	3.18415	9.14233e-05	0.0014381
AT1G26790	Dof-type zinc finger DNA-binding family protein(AT1G26790)	mRNA	4.13	37.04	3.16633	4.60231e-07	1.41528e-05
AT2G24190	NAD(P)-binding Rossmann-fold superfamily protein(SDR2)	mRNA	1.78	15.92	3.16473	0.000228515	0.00307017
AT1G21110	O-methyltransferase family protein(IGMT3)	mRNA	56.25	503.98	3.16338	3.484e-46	2.37848e-43
AT4G22485	Bifunctional inhibitor/lipid-transfer protein/seed storage 2S albumin superfamily protein(AT4G22485)	mRNA	1.8	15.92	3.14222	0.000324332	0.00410506
AT4G09350	Chaperone DnaJ-domain superfamily protein(NdhT)	mRNA	15.62	134.15	3.10201	5.60589e-12	4.02243e-10
AT5G13930	Chalcone and stilbene synthase family protein(TT4)	mRNA	248.12	2117.53	3.09327	9.49049e-13	7.58414e-11
AT3G47430	peroxin 11B(PEX11B)	mRNA	59.96	510.81	3.09074	2.38489e-20	4.19004e-18
AT5G50100	Putative thiol-disulfide oxidoreductase DCC(AT5G50100)	mRNA	13.41	114.15	3.08949	3.46922e-15	3.61981e-13
AT4G27560	UDP-Glycosyltransferase superfamily protein(AT4G27560)	mRNA	12.87	108.96	3.08171	2.56121e-16	3.09079e-14
AT4G31870	glutathione peroxidase 7(GPX7)	mRNA	5.64	47.25	3.06605	2.84085e-10	1.58968e-08
AT2G02950	phytochrome kinase substrate 1(PKS1)	mRNA	250.31	2091.54	3.06275	1.31594e-46	9.52823e-44
AT5G01015	uncharacterized protein(AT5G01015)	mRNA	7.02	58.64	3.06201	1.27387e-11	8.57404e-10
AT2G33850	E6-like protein(AT2G33850)	mRNA	2.39	19.96	3.05951	0.000134616	0.00199412
AT3G19620	Glycosyl hydrolase family protein(AT3G19620)	mRNA	18.09	150.5	3.05682	4.42267e-12	3.21201e-10
AT1G68870	SOB five-like 2(SOFL2)	mRNA	2.09	17.29	3.04751	0.000107562	0.00164285
AT1G17100	SOUL heme-binding family protein(HBP1)	mRNA	248.49	2045.26	3.04104	5.94805e-14	5.55167e-12
AT5G23010	methylthioalkylmalate synthase 1(MAM1)	mRNA	7.29	59.82	3.03673	2.01836e-08	8.41651e-07
AT1G21120	O-methyltransferase family protein(IGMT2)	mRNA	16.68	136.39	3.03186	2.81498e-07	9.07707e-06
AT5G59310	lipid transfer protein 4(LTP4)	mRNA	1.41	11.49	3.03111	0.00116623	0.0111956
AT4G15440	hydroperoxide lyase 1(HPL1)	mRNA	2.09	17.05	3.02561	9.48394e-05	0.00148014
AT1G31550	GDSL-like Lipase/Acylhydrolase superfamily protein(AT1G31550)	mRNA	2.44	19.78	3.02125	3.34598e-05	0.000610763
AT4G23770	uncharacterized protein(AT4G23770)	mRNA	8.58	69.31	3.01373	5.76208e-09	2.6579e-07
AT2G25530	AFG1-like ATPase family protein(AT2G25530)	mRNA	36.63	295.53	3.0124	1.43503e-17	1.92632e-15
AT4G28680	L-tyrosine decarboxylase(TYRDC)	mRNA	8.46	67.9	3.0038	1.01317e-11	6.95655e-10
AT5G58760	damaged DNA binding 2(DDB2)	mRNA	88.06	703.44	2.99781	4.34107e-32	1.75806e-29
AT5G56850	uncharacterized protein(AT5G56850)	mRNA	87.13	690.13	2.98564	1.48511e-07	5.14277e-06
AT1G65870	Disease resistance-responsive (dirigent-like protein) family protein(AT1G65870)	mRNA	1.06	8.38	2.98066	0.00742985	0.0468389
AT5G44190	GOLDEN2-like 2(GLK2)	mRNA	971.79	7638.73	2.97461	2.54569e-50	2.33949e-47
AT2G36800	don-glucosyltransferase 1(DOGT1)	mRNA	208.02	1629.88	2.96998	2.53788e-09	1.23002e-07
AT5G24155	FAD/NAD(P)-binding oxidoreductase family protein(AT5G24155)	mRNA	2.53	19.56	2.95118	0.000138385	0.00204362
AT4G39510	cytochrome P450, family 96, subfamily A, polypeptide 12(CYP96A12)	mRNA	47.85	368.71	2.94585	2.28818e-15	2.42995e-13
AT2G47750	putative indole-3-acetic acid-amido synthetase GH3.9(GH3.9)	mRNA	11.82	89.81	2.92602	1.45113e-13	1.2842e-11
AT5G15950	Adenosylmethionine decarboxylase family protein(AT5G15950)	mRNA	470.04	3569.09	2.92471	1.1726e-56	1.55657e-53
AT1G65060	4-coumarate:CoA ligase 3(4CL3)	mRNA	28.99	219.61	2.92127	8.44733e-24	1.95962e-21
AT5G24850	cryptochrome 3(CRY3)	mRNA	130.08	983.12	2.91793	2.47668e-19	3.86783e-17
AT1G60090	beta glucosidase 4(BGLU4)	mRNA	6.92	52.23	2.91583	5.90268e-06	0.000137868
AT4G09600	GAST1 protein homolog 3(GASA3)	mRNA	4.54	34.11	2.91028	5.44485e-06	0.000128684
AT3G56260	uncharacterized protein(AT3G56260)	mRNA	11.38	85.41	2.90844	9.01148e-11	5.47487e-09
AT2G29090	cytochrome P450, family 707, subfamily A, polypeptide 2(CYP707A2)	mRNA	4.56	33.96	2.89813	7.31931e-06	0.000166085
AT3G21560	UDP-Glycosyltransferase superfamily protein(UGT84A2)	mRNA	258.06	1907.52	2.88591	1.878e-22	4.0065e-20
AT4G26950	senescence regulator (Protein of unknown function, DUF584)(AT4G26950)	mRNA	1.43	10.56	2.8841	0.00340447	0.025923
AT5G08250	Cytochrome P450 superfamily protein(AT5G08250)	mRNA	17.7	129.86	2.87552	1.67893e-18	2.46113e-16
AT2G42200	squamosa promoter binding protein-like 9(SPL9)	mRNA	11.08	81.08	2.87088	1.73976e-11	1.1389e-09
AT1G70820	phosphoglucomutase, putative / glucose phosphomutase(AT1G70820)	mRNA	16.16	117.88	2.86678	8.49667e-08	3.13302e-06
AT3G21760	UDP-Glycosyltransferase superfamily protein(HYR1)	mRNA	114.08	825.9	2.85595	4.01258e-15	4.1505e-13
AT3G15354	SPA1-related 3(SPA3)	mRNA	271.13	1951.94	2.84783	1.83288e-20	3.26828e-18
AT1G69920	glutathione S-transferase TAU 12(GSTU12)	mRNA	2.92	21.02	2.84696	0.000210479	0.00287863
AT1G31580	ECS1(ECS1)	mRNA	46.66	334.26	2.8407	2.02189e-12	1.54348e-10
AT4G26850	GDP-L-galactose phosphorylase 1(VTC2)	mRNA	3214.66	22974.2	2.83728	4.29919e-28	1.40719e-25
AT2G24540	Galactose oxidase/kelch repeat superfamily protein(AFR)	mRNA	61.48	429.88	2.80572	1.63473e-34	8.31071e-32
AT3G55110	ABC-2 type transporter family protein(ABCG18)	mRNA	10.77	75.02	2.80045	1.42073e-12	1.10217e-10
AT2G39250	Integrase-type DNA-binding superfamily protein(SNZ)	mRNA	60.81	419.78	2.78725	2.8403e-31	1.02827e-28
AT3G02910	AIG2-like (avirulence induced gene) family protein(AT3G02910)	mRNA	291.67	2003.49	2.78012	1.16257e-16	1.48547e-14
AT2G40170	Stress induced protein(GEA6)	mRNA	40.63	274.21	2.75469	4.97881e-07	1.52517e-05
AT3G49580	response to low sulfur 1(LSU1)	mRNA	32.32	217.07	2.74754	1.61698e-19	2.54184e-17
AT3G05800	AtBS1(activation-tagged BRI1 suppressor 1)-interacting factor 1(AIF1)	mRNA	131.14	880.34	2.74699	4.37871e-12	3.19071e-10
AT4G37150	methyl esterase 9(MES9)	mRNA	14.11	94.63	2.74604	5.91495e-15	5.98864e-13
AT4G21590	endonuclease 3(ENDO3)	mRNA	3.12	20.71	2.7319	4.82695e-05	0.000838801
AT1G23730	beta carbonic anhydrase 3(BCA3)	mRNA	4.66	30.77	2.72205	7.83868e-06	0.000176197
AT1G14430	glyoxal oxidase-related protein(AT1G14430)	mRNA	42.79	280.94	2.71508	5.98307e-27	1.78699e-24
AT4G01490	pseudo(AT4G01490)	mRNA	3.08	20.07	2.7054	0.000195523	0.00270988
AT3G19430	late embryogenesis abundant protein-related / LEA protein-like protein(AT3G19430)	mRNA	13.33	86.77	2.70293	1.73895e-07	5.93579e-06
AT1G07150	mitogen-activated protein kinase kinase kinase 13(MAPKKK13)	mRNA	102.92	669.23	2.70091	8.63661e-27	2.51662e-24
AT1G56510	Disease resistance protein (TIR-NBS-LRR class)(WRR4)	mRNA	27.99	181.94	2.70037	1.12267e-08	4.92201e-07
AT3G48320	cytochrome P450, family 71, subfamily A, polypeptide 21(CYP71A21)	mRNA	1.37	8.91	2.70008	0.00705871	0.0451324
AT5G49330	myb domain protein 111(MYB111)	mRNA	32.65	210.91	2.69156	1.83077e-15	1.97047e-13
AT5G24150	FAD/NAD(P)-binding oxidoreductase family protein(SQP1)	mRNA	14.9	96.02	2.68779	1.75608e-13	1.53138e-11
AT2G32530	cellulose synthase-like B3(CSLB03)	mRNA	23.22	149.44	2.6863	1.16812e-07	4.1596e-06
AT5G42530	uncharacterized protein(AT5G42530)	mRNA	15.4	98.85	2.68265	6.82209e-08	2.57109e-06
AT2G23130	arabinogalactan protein 17(AGP17)	mRNA	90.51	578.69	2.67662	5.04378e-20	8.54724e-18
AT1G78510	solanesyl diphosphate synthase 1(SPS1)	mRNA	282.12	1781.33	2.65858	1.96329e-22	4.1514e-20
AT5G52390	PAR1 protein(AT5G52390)	mRNA	2.05	12.94	2.65581	0.00206338	0.0175266
AT4G24700	uncharacterized protein(AT4G24700)	mRNA	19.39	121.92	2.65237	1.38523e-11	9.24412e-10
AT2G32540	cellulose synthase-like B4(CSLB04)	mRNA	154.6	967.81	2.64618	2.72755e-10	1.53346e-08
AT1G52030	myrosinase-binding protein 2(MBP2)	mRNA	2.76	17.27	2.64588	0.000535356	0.00606247
AT2G03750	P-loop containing nucleoside triphosphate hydrolases superfamily protein(AT2G03750)	mRNA	43.65	270.41	2.63103	1.38889e-10	8.19413e-09
AT4G19820	Glycosyl hydrolase family protein with chitinase insertion domain-containing protein(AT4G19820)	mRNA	2.04	12.55	2.61911	0.00385002	0.028419
AT1G21250	cell wall-associated kinase(WAK1)	mRNA	2.05	12.58	2.61776	0.00295958	0.0232543
AT4G21930	senescence regulator (Protein of unknown function, DUF584)(AT4G21930)	mRNA	2.05	12.55	2.6163	0.00353666	0.0266661
AT5G04380	S-adenosyl-L-methionine-dependent methyltransferases superfamily protein(AT5G04380)	mRNA	3.49	21.28	2.60888	8.8196e-05	0.0013956
AT5G59130	Subtilase family protein(AT5G59130)	mRNA	18.47	112.55	2.60704	5.14687e-09	2.39259e-07
AT5G02950	Tudor/PWWP/MBT superfamily protein(AT5G02950)	mRNA	13.81	83.62	2.59856	8.61524e-11	5.25134e-09
AT3G54990	Integrase-type DNA-binding superfamily protein(SMZ)	mRNA	157.7	946.72	2.58573	1.77106e-45	1.17549e-42
AT5G67370	DUF1230 family protein (DUF1230)(CGLD27)	mRNA	60.05	358.25	2.57673	4.88789e-32	1.91461e-29
AT1G48470	glutamine synthetase 1;5(GLN1;5)	mRNA	3.83	22.75	2.57227	0.000121639	0.00183141
AT1G55960	Polyketide cyclase/dehydrase and lipid transport superfamily protein(AT1G55960)	mRNA	466.04	2748.25	2.55998	1.03312e-51	9.87415e-49
AT1G16730	uncharacterized protein(UP6)	mRNA	10.32	60.84	2.55925	3.53055e-08	1.41068e-06
AT2G34620	Mitochondrial transcription termination factor family protein(AT2G34620)	mRNA	127.39	747.78	2.55342	2.31019e-10	1.32057e-08
AT1G51805	Leucine-rich repeat protein kinase family protein(AT1G51805)	mRNA	121.08	709.64	2.55114	1.25881e-31	4.77427e-29
AT2G23110	Late embryogenesis abundant protein, group 6(AT2G23110)	mRNA	7.5	43.79	2.54546	0.000387281	0.0047249
AT5G53895	uncharacterized protein(AT5G53895)	mRNA	2.12	12.32	2.54053	0.00323934	0.0249439
AT5G48880	peroxisomal 3-keto-acyl-CoA thiolase 2(KAT5)	mRNA	57.84	332.52	2.5234	7.231e-12	5.11176e-10
AT3G53830	Regulator of chromosome condensation (RCC1) family protein(AT3G53830)	mRNA	53.33	304.22	2.512	1.37949e-25	3.78869e-23
AT1G06180	myb domain protein 13(MYB13)	mRNA	51.52	293.75	2.51126	6.60406e-16	7.58642e-14
AT5G20860	Plant invertase/pectin methylesterase inhibitor superfamily(AT5G20860)	mRNA	3.94	22.44	2.50874	0.000266496	0.00347769
AT2G02010	glutamate decarboxylase 4(GAD4)	mRNA	13.21	74.95	2.50447	1.0409e-09	5.36762e-08
AT1G07010	Calcineurin-like metallo-phosphoesterase superfamily protein(SLP1)	mRNA	189.22	1070.56	2.50024	1.95783e-07	6.58879e-06
AT1G13670	uncharacterized protein(AT1G13670)	mRNA	70.96	400.21	2.49562	1.29115e-20	2.39154e-18
AT4G25480	dehydration response element B1A(DREB1A)	mRNA	6.61	36.88	2.48008	1.46973e-05	0.000302218
AT5G09570	Cox19-like CHCH family protein(AT5G09570)	mRNA	3.18	17.7	2.47485	0.000406759	0.0049136
AT4G09750	NAD(P)-binding Rossmann-fold superfamily protein(AT4G09750)	mRNA	65.79	364.98	2.4718	2.95854e-09	1.41666e-07
AT4G32800	Integrase-type DNA-binding superfamily protein(AT4G32800)	mRNA	2.08	11.51	2.46564	0.00483778	0.0338489
AT3G14810	mechanosensitive channel of small conductance-like 5(MSL5)	mRNA	111.18	608.81	2.45306	1.25645e-16	1.5969e-14
AT4G11000	Ankyrin repeat family protein(AT4G11000)	mRNA	2.5	13.62	2.44448	0.00406798	0.0295982
AT3G45140	lipoxygenase 2(LOX2)	mRNA	6.81	36.85	2.43587	1.68852e-05	0.000339378
AT5G64170	dentin sialophosphoprotein-like protein(AT5G64170)	mRNA	477.25	2574.25	2.43134	3.82155e-50	3.38193e-47
AT4G31830	uncharacterized protein(AT4G31830)	mRNA	4.16	22.4	2.42908	0.00283951	0.0225107
AT5G23190	cytochrome P450, family 86, subfamily B, polypeptide 1(CYP86B1)	mRNA	54.47	291.75	2.42131	2.34174e-18	3.37069e-16
AT3G03620	MATE efflux family protein(AT3G03620)	mRNA	4.16	22.12	2.41196	0.00122916	0.0116778
AT3G54530	uncharacterized protein(AT3G54530)	mRNA	4.21	22.41	2.41129	6.47145e-05	0.0010739
AT2G31560	signal transducer/transcription protein, putative (DUF1685)(AT2G31560)	mRNA	111.17	590.98	2.41031	1.87097e-20	3.31147e-18
AT2G39560	Putative membrane lipoprotein(AT2G39560)	mRNA	7.39	39.26	2.40873	1.58579e-06	4.30579e-05
AT1G66920	Protein kinase superfamily protein(AT1G66920)	mRNA	3.79	20.13	2.40815	0.000234553	0.0031292
AT1G19670	chlorophyllase 1(CLH1)	mRNA	120.4	632.41	2.393	4.74034e-13	3.96034e-11
AT1G73480	alpha/beta-Hydrolases superfamily protein(AT1G73480)	mRNA	409.42	2148.21	2.39148	1.04369e-14	1.03049e-12
AT1G16400	cytochrome P450, family 79, subfamily F, polypeptide 2(CYP79F2)	mRNA	6.16	32.19	2.38657	0.000180454	0.00253575
AT1G72930	toll/interleukin-1 receptor-like protein(TIR)	mRNA	12.16	63.51	2.38496	2.16402e-09	1.0574e-07
AT5G62430	cycling DOF factor 1(CDF1)	mRNA	21.12	110.09	2.38183	1.53601e-10	8.9516e-09
AT5G48850	Tetratricopeptide repeat (TPR)-like superfamily protein(ATSDI1)	mRNA	36.94	192.36	2.38072	1.03857e-19	1.66547e-17
AT4G03965	RING/U-box superfamily protein(AT4G03965)	mRNA	2.72	14.09	2.37484	0.00565115	0.0381221
AT5G37550	uncharacterized protein(AT5G37550)	mRNA	13.06	67.55	2.37089	6.91503e-08	2.59792e-06
AT4G37160	SKU5 similar 15(sks15)	mRNA	11.83	60.53	2.35476	0.00019653	0.00272068
AT5G47330	alpha/beta-Hydrolases superfamily protein(AT5G47330)	mRNA	20.03	102.45	2.35453	9.76568e-11	5.87761e-09
AT2G28490	RmlC-like cupins superfamily protein(AT2G28490)	mRNA	47.2	241.21	2.35347	2.5927e-09	1.25405e-07
AT1G17050	solanesyl diphosphate synthase 2(SPS2)	mRNA	269.31	1368.4	2.34513	3.27575e-34	1.63064e-31
AT1G13930	oleosin-B3-like protein(AT1G13930)	mRNA	1302.67	6606.66	2.34244	3.42899e-32	1.41262e-29
AT4G18650	transcription factor-like protein(AT4G18650)	mRNA	6.36	32.24	2.34121	5.15116e-06	0.000122348
AT5G61420	myb domain protein 28(MYB28)	mRNA	52.46	265.62	2.34015	8.65215e-12	6.02725e-10
AT5G24110	WRKY DNA-binding protein 30(WRKY30)	mRNA	3.43	17.25	2.33205	0.00230737	0.0190769
AT4G35640	serine acetyltransferase 3;2(SERAT3;2)	mRNA	12.86	64.67	2.32989	1.39328e-07	4.89576e-06
AT4G14090	UDP-Glycosyltransferase superfamily protein(AT4G14090)	mRNA	2.47	12.4	2.3296	0.00352565	0.0266251
AT4G02420	Concanavalin A-like lectin protein kinase family protein(AT4G02420)	mRNA	18.17	91.19	2.32727	1.10339e-09	5.66977e-08
AT2G29380	highly ABA-induced PP2C protein 3(HAI3)	mRNA	4.64	23.18	2.31991	0.000743388	0.00781494
AT4G17090	chloroplast beta-amylase(CT-BMY)	mRNA	35.89	178.82	2.31694	1.03502e-13	9.36768e-12
AT3G48700	carboxyesterase 13(CXE13)	mRNA	96.02	478.06	2.31577	1.38758e-09	7.00312e-08
AT5G17300	Homeodomain-like superfamily protein(RVE1)	mRNA	316.63	1573.81	2.3134	3.85465e-21	7.48805e-19
AT2G46830	circadian clock associated 1(CCA1)	mRNA	887.51	4372.16	2.30051	3.50632e-21	6.92398e-19
AT4G16140	proline-rich family protein(AT4G16140)	mRNA	111.62	547.08	2.29312	3.00742e-15	3.1656e-13
AT1G70000	myb-like transcription factor family protein(AT1G70000)	mRNA	108.8	531.57	2.28861	6.15456e-16	7.10421e-14
AT4G09820	basic helix-loop-helix (bHLH) DNA-binding superfamily protein(TT8)	mRNA	5.57	26.97	2.27472	0.000248396	0.00327928
AT3G21750	UDP-glucosyl transferase 71B1(UGT71B1)	mRNA	142.35	686.92	2.27067	5.14978e-11	3.23813e-09
AT1G66330	senescence-associated family protein(AT1G66330)	mRNA	421.7	2019.99	2.26007	1.64377e-36	8.72807e-34
AT5G01540	lectin receptor kinase a4.1(LECRKA4.1)	mRNA	5.63	26.55	2.23647	0.000324364	0.00410506
AT3G23250	myb domain protein 15(MYB15)	mRNA	3.66	17.25	2.23647	0.00192695	0.0166062
AT5G01870	Bifunctional inhibitor/lipid-transfer protein/seed storage 2S albumin superfamily protein(AT5G01870)	mRNA	42.94	201.53	2.23053	9.57308e-08	3.47628e-06
AT4G27820	beta glucosidase 9(BGLU9)	mRNA	55.48	260.15	2.22941	8.1904e-06	0.000182899
AT2G47460	myb domain protein 12(MYB12)	mRNA	8.76	40.83	2.22019	2.44264e-05	0.000466542
AT2G30040	mitogen-activated protein kinase kinase kinase 14(MAPKKK14)	mRNA	216.52	1007.76	2.21854	6.50414e-09	2.98865e-07
AT3G61750	Cytochrome b561/ferric reductase transmembrane with DOMON related domain-containing protein(AT3G61750)	mRNA	175.21	814.89	2.21754	6.62751e-15	6.65369e-13
AT1G30530	UDP-glucosyl transferase 78D1(UGT78D1)	mRNA	180.94	840.79	2.21619	4.68617e-32	1.86619e-29
AT4G27400	Late embryogenesis abundant (LEA) protein-like protein(AT4G27400)	mRNA	13.55	62.93	2.21523	0.000180527	0.00253575
AT5G62140	ATP-dependent Clp protease ATP-binding subunit(AT5G62140)	mRNA	41.84	194.04	2.2134	1.88319e-10	1.08688e-08
AT4G27300	S-locus lectin protein kinase family protein(AT4G27300)	mRNA	80.79	373.35	2.20826	1.49141e-11	9.84415e-10
AT4G12870	Gamma interferon responsive lysosomal thiol (GILT) reductase family protein(AT4G12870)	mRNA	8.94	41.32	2.20804	6.34012e-06	0.000147221
AT5G19850	alpha/beta-Hydrolases superfamily protein(AT5G19850)	mRNA	74.81	344.92	2.20491	1.15452e-17	1.55853e-15
AT1G14550	Peroxidase superfamily protein(AT1G14550)	mRNA	6.2	28.44	2.1971	0.00150009	0.0136362
AT1G75100	J-domain protein required for chloroplast accumulation response 1(JAC1)	mRNA	175.43	801.13	2.1911	2.93616e-21	5.89552e-19
AT1G18810	phytochrome kinase substrate-like protein(AT1G18810)	mRNA	26.93	122.96	2.19086	1.48545e-11	9.83195e-10
AT2G17972	uncharacterized protein(AT2G17972)	mRNA	61.26	279.21	2.18823	4.61351e-05	0.000806992
AT3G26290	cytochrome P450, family 71, subfamily B, polypeptide 26(CYP71B26)	mRNA	79.15	360.5	2.18725	1.4308e-26	4.11899e-24
AT3G08660	Phototropic-responsive NPH3 family protein(AT3G08660)	mRNA	52.01	236.42	2.18454	1.38778e-12	1.08365e-10
AT5G62490	HVA22 homologue B(HVA22B)	mRNA	19.51	88.53	2.18196	0.000232387	0.00310724
AT5G51760	Protein phosphatase 2C family protein(AHG1)	mRNA	4.06	18.4	2.18144	0.00398861	0.0292167
AT5G09520	hydroxyproline-rich glycoprotein family protein(PELPK2)	mRNA	44	198.56	2.17392	9.314e-05	0.00145934
AT1G16720	high chlorophyll fluorescence phenotype 173(HCF173)	mRNA	709.63	3196.75	2.17147	9.29669e-20	1.51679e-17
AT2G28420	Lactoylglutathione lyase / glyoxalase I family protein(GLYI8)	mRNA	4.46	20.04	2.16756	0.000990714	0.00983879
AT5G59720	heat shock protein 18.2(HSP18.2)	mRNA	5.37	24.1	2.16651	0.000521403	0.00593316
AT1G12240	Glycosyl hydrolases family 32 protein(ATBETAFRUCT4)	mRNA	996.07	4435.18	2.15467	7.16947e-17	9.25986e-15
AT1G50060	CAP (Cysteine-rich secretory proteins, Antigen 5, and Pathogenesis-related 1 protein) superfamily protein(AT1G50060)	mRNA	15.75	70.09	2.15368	0.000410965	0.00495584
AT5G45850	hypothetical protein (DUF688)(AT5G45850)	mRNA	6.12	27.17	2.15078	8.48738e-05	0.00134873
AT1G75460	ATP-dependent protease La (LON) domain protein(AT1G75460)	mRNA	120.64	535.37	2.14983	1.49274e-07	5.16171e-06
AT4G11460	cysteine-rich RLK (RECEPTOR-like protein kinase) 30(CRK30)	mRNA	8.36	37.03	2.14769	0.00121003	0.0115281
AT2G46450	cyclic nucleotide-gated channel 12(CNGC12)	mRNA	173.54	762.39	2.13526	5.39182e-14	5.07213e-12
AT4G13810	receptor like protein 47(RLP47)	mRNA	10.87	47.53	2.12859	4.41987e-05	0.000779398
AT5G64840	general control non-repressible 5(ABCF5)	mRNA	1292.16	5612.53	2.11887	2.74899e-10	1.54189e-08
AT1G22630	SSUH2-like protein(AT1G22630)	mRNA	69.08	299.59	2.11666	4.96517e-06	0.000118778
AT1G23010	Cupredoxin superfamily protein(LPR1)	mRNA	13.73	59.54	2.11635	7.49827e-08	2.79071e-06
AT3G59400	protein GENOMES UNCOUPLED 4(GUN4)	mRNA	859.47	3723.85	2.11528	4.89641e-06	0.000117465
AT3G50400	GDSL-like Lipase/Acylhydrolase superfamily protein(AT3G50400)	mRNA	41.89	180.79	2.10962	1.74815e-07	5.95641e-06
AT5G61290	Flavin-binding monooxygenase family protein(AT5G61290)	mRNA	23.79	102.68	2.10943	2.19272e-11	1.41986e-09
AT4G05110	equilibrative nucleoside transporter 6(ENT6)	mRNA	3.72	16.01	2.10644	0.00599213	0.0398596
AT3G62410	CP12 domain-containing protein 2(CP12-2)	mRNA	121.26	521.44	2.10442	3.49961e-13	2.96523e-11
AT5G54370	Late embryogenesis abundant (LEA) protein-like protein(AT5G54370)	mRNA	193.42	827.49	2.09697	3.40721e-05	0.000620991
AT3G23210	basic helix-loop-helix (bHLH) DNA-binding superfamily protein(bHLH34)	mRNA	63.41	269.76	2.08885	1.45605e-20	2.65579e-18
AT1G52070	Mannose-binding lectin superfamily protein(AT1G52070)	mRNA	175.83	747.29	2.08745	0.000350865	0.00436871
AT1G06000	UDP-Glycosyltransferase superfamily protein(AT1G06000)	mRNA	351.73	1491.76	2.08449	2.95994e-13	2.52588e-11
AT3G08770	lipid transfer protein 6(LTP6)	mRNA	65.74	278.67	2.08367	2.12772e-06	5.56234e-05
AT1G23740	Oxidoreductase, zinc-binding dehydrogenase family protein(AOR)	mRNA	566.36	2388.08	2.07607	2.88446e-05	0.000536771
AT4G04850	K+ efflux antiporter 3(KEA3)	mRNA	191.66	807.09	2.07416	1.10769e-06	3.11744e-05
AT4G26790	GDSL-like Lipase/Acylhydrolase superfamily protein(AT4G26790)	mRNA	9.22	38.72	2.07071	7.48362e-05	0.00121065
AT2G22540	K-box region and MADS-box transcription factor family protein(SVP)	mRNA	148.12	620.12	2.06578	1.18203e-08	5.15393e-07
AT2G02120	Scorpion toxin-like knottin superfamily protein(PDF2.1)	mRNA	8.41	35.02	2.05881	0.000674274	0.00723119
AT3G01345	uncharacterized protein(AT3G01345)	mRNA	11.63	48.34	2.05515	2.56738e-05	0.000487251
AT4G16860	Disease resistance protein (TIR-NBS-LRR class) family(RPP4)	mRNA	16.43	68.22	2.05411	0.000600866	0.00664373
AT5G15850	CONSTANS-like 1(COL1)	mRNA	327.77	1360.74	2.05364	1.89011e-07	6.41228e-06
AT1G48660	Auxin-responsive GH3 family protein(AT1G48660)	mRNA	13.54	56.13	2.0516	0.0024468	0.0199808
AT1G16905	Curculin-like (mannose-binding) lectin family protein(AT1G16905)	mRNA	8.39	34.6	2.04354	0.00652694	0.0426331
AT4G25290	DNA photolyase(AT4G25290)	mRNA	111.51	457.3	2.03597	8.53573e-07	2.48462e-05
AT4G36610	alpha/beta-Hydrolases superfamily protein(AT4G36610)	mRNA	85.46	349.79	2.03322	1.46337e-07	5.09706e-06
AT1G29530	uncharacterized protein(AT1G29530)	mRNA	52.68	215.16	2.03022	1.97948e-08	8.2833e-07
AT2G29360	NAD(P)-binding Rossmann-fold superfamily protein(AT2G29360)	mRNA	88.6	360.75	2.02554	4.05521e-07	1.26495e-05
AT5G15310	myb domain protein 16(MYB16)	mRNA	130.6	530.06	2.02105	5.67608e-19	8.63849e-17
AT4G33010	glycine decarboxylase P-protein 1(GLDP1)	mRNA	4417.5	17870	2.01624	9.81643e-07	2.79897e-05
AT5G52020	Integrase-type DNA-binding superfamily protein(AT5G52020)	mRNA	5.65	22.73	2.00905	0.000311194	0.00395725
AT4G12310	cytochrome P450, family 706, subfamily A, polypeptide 5(CYP706A5)	mRNA	242.75	975.11	2.0061	5.33898e-12	3.84246e-10
AT5G02180	Transmembrane amino acid transporter family protein(AT5G02180)	mRNA	10.54	42.29	2.00437	1.79845e-06	4.75381e-05
AT1G22690	Gibberellin-regulated family protein(AT1G22690)	mRNA	15.45	61.96	2.00412	3.02987e-07	9.74369e-06
AT2G42975	myosin-G heavy chain-like protein(AT2G42975)	mRNA	34.08	136.68	2.0037	4.94829e-09	2.31379e-07
AT1G05675	UDP-Glycosyltransferase superfamily protein(AT1G05675)	mRNA	5.64	22.57	2.00114	0.000460673	0.00540635
AT5G14200	isopropylmalate dehydrogenase 1(IMD1)	mRNA	43.29	173.28	2.00106	1.34918e-05	0.00028047
AT5G61270	phytochrome-interacting factor7(PIF7)	mRNA	29.21	116.75	1.99897	4.83962e-12	3.50418e-10
AT5G24660	response to low sulfur 2(LSU2)	mRNA	37.9	151.3	1.99732	9.41159e-12	6.49944e-10
AT4G33660	cysteine-rich TM module stress tolerance protein(AT4G33660)	mRNA	37.94	151.23	1.99487	1.71223e-06	4.58204e-05
AT4G27700	Rhodanese/Cell cycle control phosphatase superfamily protein(AT4G27700)	mRNA	249.21	988.5	1.98789	1.47802e-07	5.13343e-06
AT2G23670	homolog of Synechocystis YCF37(YCF37)	mRNA	245.48	973.08	1.98698	3.73971e-06	9.25018e-05
AT2G01580	uncharacterized protein(AT2G01580)	mRNA	3.91	15.44	1.98322	0.00477463	0.0334953
AT2G47520	Integrase-type DNA-binding superfamily protein(ERF71)	mRNA	4.25	16.8	1.98308	0.0018421	0.0160172
AT2G16890	UDP-Glycosyltransferase superfamily protein(AT2G16890)	mRNA	22.79	90.07	1.98285	8.27753e-09	3.72473e-07
AT1G32900	UDP-Glycosyltransferase superfamily protein(GBSS1)	mRNA	551.77	2179.47	1.98184	0.000237399	0.00316187
AT5G52320	cytochrome P450, family 96, subfamily A, polypeptide 4(CYP96A4)	mRNA	28.31	111.73	1.98062	4.93439e-08	1.92337e-06
AT5G64850	sorbin/SH3 domain protein(AT5G64850)	mRNA	101.34	399.94	1.98056	1.2354e-08	5.37679e-07
AT3G58990	isopropylmalate isomerase 1(IPMI1)	mRNA	10.85	42.67	1.97539	4.48649e-05	0.000788236
AT4G18220	Drug/metabolite transporter superfamily protein(AT4G18220)	mRNA	28.12	110.56	1.975	1.2347e-09	6.277e-08
AT5G66400	Dehydrin family protein(RAB18)	mRNA	285.55	1120.57	1.97243	0.000190562	0.00264573
AT5G56860	GATA type zinc finger transcription factor family protein(GNC)	mRNA	415.03	1623.26	1.96761	6.78593e-06	0.000155458
AT1G79510	hypothetical protein (DUF2358)(AT1G79510)	mRNA	67.6	263.28	1.96145	1.43959e-07	5.02153e-06
AT2G32510	mitogen-activated protein kinase kinase kinase 17(MAPKKK17)	mRNA	42.48	165.1	1.95846	1.1144e-12	8.78798e-11
AT1G58561	pseudo(AT1G58561)	mRNA	13.26	51.41	1.95533	7.06294e-05	0.00115828
AT1G44542	Cyclase family protein(AT1G44542)	mRNA	8.2	31.77	1.9539	3.81202e-05	0.000686393
AT3G15850	fatty acid desaturase 5(FAD5)	mRNA	683.44	2647.75	1.95387	8.45336e-10	4.449e-08
AT4G18740	Rho termination factor(AT4G18740)	mRNA	40.29	155.86	1.95167	5.23616e-12	3.77984e-10
AT1G76570	Chlorophyll A-B binding family protein(AT1G76570)	mRNA	80.55	311.2	1.94991	1.03244e-09	5.33963e-08
AT1G06040	B-box zinc finger family protein(STO)	mRNA	1906.39	7361.08	1.94907	2.62473e-27	8.04042e-25
AT2G35300	Late embryogenesis abundant protein, group 1 protein(LEA18)	mRNA	69.69	268.25	1.94453	0.00367905	0.027471
AT4G37760	squalene epoxidase 3(SQE3)	mRNA	274.21	1055	1.94388	9.31204e-26	2.61767e-23
AT5G14760	L-aspartate oxidase(AO)	mRNA	99.39	381.62	1.94097	2.77978e-24	6.7091e-22
AT5G01260	Carbohydrate-binding-like fold(AT5G01260)	mRNA	93.51	358.69	1.9395	1.25928e-05	0.000264404
AT5G17230	PHYTOENE SYNTHASE(PSY)	mRNA	1113.16	4269.76	1.93949	5.69562e-05	0.000965185
AT1G29660	GDSL-like Lipase/Acylhydrolase superfamily protein(AT1G29660)	mRNA	364.56	1398.19	1.93934	8.53719e-07	2.48462e-05
AT2G29450	glutathione S-transferase tau 5(GSTU5)	mRNA	717.49	2742.85	1.93465	1.15023e-42	7.23255e-40
AT5G20070	nudix hydrolase homolog 19(NUDX19)	mRNA	622.01	2374.48	1.9326	3.64747e-33	1.61394e-30
AT5G06090	glycerol-3-phosphate acyltransferase 7(GPAT7)	mRNA	32.03	122.26	1.93238	7.16013e-07	2.11215e-05
AT3G46110	UPSTREAM OF FLC-like protein (DUF966)(AT3G46110)	mRNA	8.46	32.25	1.93126	4.62253e-05	0.00080798
AT4G21440	MYB-like 102(MYB102)	mRNA	45.29	172.62	1.93036	6.71076e-12	4.77223e-10
AT3G06520	agenet domain-containing protein(AT3G06520)	mRNA	3.82	14.55	1.92821	0.00404835	0.0294913
AT1G14345	NAD(P)-linked oxidoreductase superfamily protein(AT1G14345)	mRNA	228.16	867.39	1.92661	1.04036e-07	3.76072e-06
AT5G58784	Undecaprenyl pyrophosphate synthetase family protein(AT5G58784)	mRNA	7.02	26.66	1.92451	0.00681369	0.0440017
AT1G19490	Basic-leucine zipper (bZIP) transcription factor family protein(AT1G19490)	mRNA	73.52	278.9	1.92361	4.55676e-15	4.67293e-13
AT5G54470	B-box type zinc finger family protein(BBX29)	mRNA	68.39	259.19	1.92208	2.25036e-08	9.3028e-07
AT3G01440	PsbQ-like 1(PnsL3)	mRNA	37.59	142.28	1.92054	1.09157e-05	0.00023371
AT1G61190	LRR and NB-ARC domains-containing disease resistance protein(AT1G61190)	mRNA	147.8	558.31	1.91744	2.9039e-06	7.36579e-05
AT3G25655	inflorescence deficient in abscission (IDA)-like 1(IDL1)	mRNA	6.48	24.42	1.91485	0.000628719	0.00684713
AT2G26040	PYR1-like 2(PYL2)	mRNA	5.85	21.94	1.90805	0.00104526	0.0102949
AT5G38430	Ribulose bisphosphate carboxylase (small chain) family protein(RBCS1B)	mRNA	1896.14	7082.29	1.90115	2.8744e-05	0.000535315
AT5G44574	uncharacterized protein(AT5G44574)	mRNA	22.57	83.9	1.89419	9.17455e-08	3.34172e-06
AT2G33250	uncharacterized protein(AT2G33250)	mRNA	160.22	593.53	1.88929	1.06237e-06	3.00761e-05
AT4G34610	BEL1-like homeodomain 6(BLH6)	mRNA	229.96	850.08	1.88622	2.19289e-18	3.19494e-16
AT1G52690	Late embryogenesis abundant protein (LEA) family protein(LEA7)	mRNA	87.02	321.44	1.88514	0.001509	0.0136835
AT5G11110	sucrose phosphate synthase 2F(SPS2F)	mRNA	411.72	1515.38	1.87993	4.98892e-16	5.8434e-14
AT1G80760	NOD26-like intrinsic protein 6;1(NIP6;1)	mRNA	41.46	152.48	1.8789	2.52105e-06	6.47024e-05
AT2G07732	Ribulose bisphosphate carboxylase large chain, catalytic domain-containing protein(AT2G07732)	mRNA	183.17	671.54	1.87426	4.45184e-05	0.000783878
AT2G43910	HARMLESS TO OZONE LAYER 1(HOL1)	mRNA	2628.71	9614.83	1.87091	4.72718e-25	1.25501e-22
AT1G44000	STAY-GREEN-like protein(AT1G44000)	mRNA	301.59	1101.08	1.86828	8.94882e-09	4.00418e-07
AT3G49570	response to low sulfur 3(LSU3)	mRNA	28.44	103.59	1.86481	6.12173e-08	2.33662e-06
AT5G12110	elongation factor 1-beta 1(AT5G12110)	mRNA	162.77	590.96	1.86022	4.17905e-16	4.94328e-14
AT1G60260	beta glucosidase 5(BGLU5)	mRNA	23.04	83.44	1.85645	5.66589e-05	0.000962879
AT5G40500	uncharacterized protein(AT5G40500)	mRNA	16.65	60.27	1.856	1.69243e-06	4.54488e-05
AT2G38230	pyridoxine biosynthesis 1.1(PDX1.1)	mRNA	1184.75	4287.99	1.85571	2.66022e-05	0.000501683
AT5G52570	beta-carotene hydroxylase 2(BETA-OHASE 2)	mRNA	292.48	1055.37	1.85133	0.000495369	0.00571528
AT3G02830	zinc finger protein 1(ZFN1)	mRNA	327.88	1182.84	1.85101	3.76141e-12	2.7569e-10
AT3G23370	RNA-binding (RRM/RBD/RNP motifs) family protein(AT3G23370)	mRNA	9.65	34.81	1.85087	0.00012807	0.00191616
AT1G18330	Homeodomain-like superfamily protein(EPR1)	mRNA	862.91	3107.98	1.8487	7.76537e-19	1.16695e-16
AT2G40200	basic helix-loop-helix (bHLH) DNA-binding superfamily protein(AT2G40200)	mRNA	4.2	15.12	1.84793	0.00522328	0.0359255
AT5G35970	P-loop containing nucleoside triphosphate hydrolases superfamily protein(AT5G35970)	mRNA	986.25	3546.72	1.84646	1.73114e-09	8.59953e-08
AT3G09600	Homeodomain-like superfamily protein(RVE8)	mRNA	397.93	1429.93	1.84537	6.34173e-23	1.39018e-20
AT5G17170	rubredoxin family protein(ENH1)	mRNA	299.81	1076.11	1.84372	6.07472e-05	0.00102106
AT5G53970	Tyrosine transaminase family protein(TAT7)	mRNA	524.17	1876.06	1.8396	1.80038e-09	8.90648e-08
AT1G62180	5'adenylylphosphosulfate reductase 2(APR2)	mRNA	1213.98	4343.41	1.83908	2.04401e-32	8.56836e-30
AT1G26290	uncharacterized protein(AT1G26290)	mRNA	9.97	35.66	1.83837	0.000216678	0.00293664
AT1G61300	LRR and NB-ARC domains-containing disease resistance protein(AT1G61300)	mRNA	15.06	53.84	1.83754	4.07456e-05	0.00072818
AT1G05450	Bifunctional inhibitor/lipid-transfer protein/seed storage 2S albumin superfamily protein(AT1G05450)	mRNA	11.46	40.91	1.83621	6.67155e-05	0.00110395
AT2G30424	Homeodomain-like superfamily protein(TCL2)	mRNA	17.58	62.69	1.834	9.81585e-06	0.000212446
AT3G21690	MATE efflux family protein(AT3G21690)	mRNA	630.87	2245.6	1.83169	1.23821e-19	1.95933e-17
AT1G78995	uncharacterized protein(AT1G78995)	mRNA	61.35	218.21	1.83067	0.000504539	0.00578477
AT3G16250	NDH-dependent cyclic electron flow 1(PnsB3)	mRNA	118.22	419.56	1.82736	0.000315063	0.00400007
AT3G55090	ABC-2 type transporter family protein(ABCG16)	mRNA	65.53	231.84	1.82291	6.95121e-12	4.92855e-10
AT1G24020	MLP-like protein 423(MLP423)	mRNA	468.76	1657.23	1.82185	7.31644e-13	5.94622e-11
AT3G16530	Legume lectin family protein(AT3G16530)	mRNA	147.82	522.08	1.82044	3.34805e-06	8.39436e-05
AT5G23480	SWIB/MDM2, Plus-3 and GYF domain-containing protein(AT5G23480)	mRNA	7.79	27.47	1.81831	0.00543895	0.0371073
AT5G13580	ABC-2 type transporter family protein(ABCG6)	mRNA	234.24	823.7	1.81415	3.09576e-07	9.93083e-06
AT1G29640	senescence regulator (Protein of unknown function, DUF584)(AT1G29640)	mRNA	137.38	482.96	1.81376	1.79532e-11	1.17206e-09
AT5G13900	Bifunctional inhibitor/lipid-transfer protein/seed storage 2S albumin superfamily protein(AT5G13900)	mRNA	60.77	213.09	1.81005	0.00025452	0.00334332
AT3G43110	uncharacterized protein(AT3G43110)	mRNA	8.51	29.75	1.80606	0.0073199	0.0463657
AT1G22680	uncharacterized protein(AT1G22680)	mRNA	4.3	15	1.80233	0.00669544	0.0434087
AT3G52720	alpha carbonic anhydrase 1(ACA1)	mRNA	164.35	572.82	1.80132	3.80192e-06	9.37492e-05
AT5G67030	zeaxanthin epoxidase (ZEP) (ABA1)(ABA1)	mRNA	1528.53	5325.52	1.80078	6.45869e-13	5.30323e-11
AT1G07050	CCT motif family protein(AT1G07050)	mRNA	8.19	28.45	1.79728	0.000988285	0.00981874
AT1G66700	S-adenosyl-L-methionine-dependent methyltransferases superfamily protein(PXMT1)	mRNA	230.52	799.7	1.7946	1.76446e-10	1.02083e-08
AT2G02955	maternal effect embryo arrest 12(MEE12)	mRNA	81.61	283	1.79404	2.64529e-18	3.78483e-16
AT3G53220	Thioredoxin superfamily protein(AT3G53220)	mRNA	4.2	14.55	1.79167	0.0055475	0.0376247
AT1G18710	myb domain protein 47(MYB47)	mRNA	8.51	29.32	1.78404	0.000275664	0.0035778
AT2G16430	purple acid phosphatase 10(PAP10)	mRNA	287.68	988.91	1.78135	4.60764e-05	0.000806557
AT3G17800	alanine-tRNA ligase, putative (DUF760)(AT3G17800)	mRNA	1293	4439.45	1.77966	1.07686e-22	2.33913e-20
AT5G05390	laccase 12(LAC12)	mRNA	8.78	30.13	1.77935	0.000491487	0.00568146
AT1G44446	Pheophorbide a oxygenase family protein with Rieske 2Fe-2S domain-containing protein(CH1)	mRNA	1305.48	4479.54	1.77877	2.23173e-05	0.000432833
AT3G04140	Ankyrin repeat family protein(AT3G04140)	mRNA	197.81	677.85	1.77683	2.13057e-07	7.01209e-06
AT1G05870	hypothetical protein (DUF1685)(AT1G05870)	mRNA	739.36	2533.34	1.7767	1.75636e-17	2.33148e-15
AT2G04030	Chaperone protein htpG family protein(CR88)	mRNA	1010.75	3457.48	1.77429	9.70627e-06	0.000210838
AT1G04560	AWPM-19-like family protein(AT1G04560)	mRNA	52.59	179.87	1.77406	0.00106742	0.0104443
AT5G67160	HXXXD-type acyl-transferase family protein(EPS1)	mRNA	47.11	160.66	1.76991	3.49095e-12	2.58244e-10
AT4G21650	Subtilase family protein(AT4G21650)	mRNA	8.97	30.55	1.76769	0.000292784	0.00376522
AT1G76110	HMG (high mobility group) box protein with ARID/BRIGHT DNA-binding domain-containing protein(AT1G76110)	mRNA	23.37	79.44	1.76484	1.50324e-05	0.000308015
AT5G03555	permease, cytosine/purines, uracil, thiamine, allantoin family protein(NCS1)	mRNA	530.97	1801.91	1.76283	1.10104e-17	1.50332e-15
AT4G39500	cytochrome P450, family 96, subfamily A, polypeptide 11(CYP96A11)	mRNA	8.84	29.91	1.75927	0.00744398	0.0468934
AT5G59320	lipid transfer protein 3(LTP3)	mRNA	58.37	196.71	1.7528	8.80241e-06	0.000194206
AT2G37240	Thioredoxin superfamily protein(AT2G37240)	mRNA	88.67	298.81	1.75274	1.62363e-11	1.0658e-09
AT1G02930	glutathione S-transferase 6(GSTF6)	mRNA	166.08	559.37	1.75191	1.48643e-15	1.62921e-13
AT2G46650	cytochrome B5 isoform C(CB5-C)	mRNA	25.1	84.53	1.7517	1.5528e-05	0.000316576
AT3G47830	DNA glycosylase superfamily protein(AT3G47830)	mRNA	5.98	20.14	1.75086	0.00337524	0.0257743
AT3G48610	non-specific phospholipase C6(NPC6)	mRNA	314.39	1056.79	1.74904	1.68939e-17	2.2551e-15
AT1G78070	Transducin/WD40 repeat-like superfamily protein(AT1G78070)	mRNA	473.2	1589.34	1.74791	1.01033e-09	5.23661e-08
AT1G79270	evolutionarily conserved C-terminal region 8(ECT8)	mRNA	1204.42	4040.47	1.74618	1.34589e-10	7.98077e-09
AT1G08430	aluminum-activated malate transporter 1(ALMT1)	mRNA	188.06	630.17	1.74451	2.89994e-11	1.8527e-09
AT1G54050	HSP20-like chaperones superfamily protein(AT1G54050)	mRNA	24.58	82.31	1.74331	2.41917e-07	7.87517e-06
AT3G47500	cycling DOF factor 3(CDF3)	mRNA	295.04	984.43	1.73837	4.98429e-25	1.30873e-22
AT3G46670	UDP-glucosyl transferase 76E11(UGT76E11)	mRNA	45.34	151.23	1.73782	0.000633171	0.00687989
AT4G16870	pseudo(AT4G16870)	mRNA	26.18	87.11	1.73439	0.00757862	0.0474662
AT2G16365	F-box family protein(AT2G16365)	mRNA	195.39	649.81	1.73365	3.63699e-06	9.01474e-05
AT2G23840	HNH endonuclease(AT2G23840)	mRNA	18.11	59.88	1.7253	1.39742e-06	3.84677e-05
AT5G57345	uncharacterized protein(AT5G57345)	mRNA	200.56	662.41	1.7237	2.77369e-05	0.000521026
AT4G31760	peroxidase superfamily protein(AT4G31760)	mRNA	4.5	14.84	1.7227	0.00730084	0.0462968
AT2G01760	response regulator 14(RR14)	mRNA	21.52	70.96	1.7211	0.00200594	0.0171469
AT2G41250	Haloacid dehalogenase-like hydrolase (HAD) superfamily protein(AT2G41250)	mRNA	423	1394.02	1.72052	6.38193e-25	1.62223e-22
AT4G21880	Pentatricopeptide repeat (PPR) superfamily protein(AT4G21880)	mRNA	30	98.72	1.71826	2.00847e-05	0.000394657
AT2G40020	Nucleolar histone methyltransferase-related protein(AT2G40020)	mRNA	110.77	364.1	1.71673	2.19625e-05	0.000426992
AT5G53880	uncharacterized protein(AT5G53880)	mRNA	77.5	254.5	1.71546	9.02779e-11	5.47487e-09
AT1G68830	Serine/Threonine kinase domain protein(STN7)	mRNA	285.75	937.33	1.71379	3.01915e-08	1.22056e-06
AT3G61890	homeobox 12(HB-12)	mRNA	197.9	649.12	1.71372	1.22375e-09	6.23461e-08
AT2G24680	transcriptional factor B3 family protein(AT2G24680)	mRNA	7.24	23.7	1.7111	0.00424475	0.0304943
AT2G46640	NAD-dependent protein deacetylase HST1-like protein(AT2G46640)	mRNA	24.79	80.83	1.70542	2.05321e-07	6.83279e-06
AT3G11430	glycerol-3-phosphate acyltransferase 5(GPAT5)	mRNA	104.39	339.67	1.70219	3.51571e-06	8.75958e-05
AT3G45160	Putative membrane lipoprotein(AT3G45160)	mRNA	25.52	83.05	1.70217	8.04405e-08	2.9753e-06
AT1G13790	XH/XS domain-containing protein(FDM4)	mRNA	15.21	49.48	1.70171	0.000932495	0.00940525
AT4G17670	senescence-associated family protein (DUF581)(AT4G17670)	mRNA	25.8	83.79	1.69951	1.45517e-06	3.99018e-05
AT3G12320	uncharacterized protein(AT3G12320)	mRNA	495.68	1609.27	1.69891	4.09871e-21	7.89795e-19
AT4G19170	nine-cis-epoxycarotenoid dioxygenase 4(NCED4)	mRNA	69.6	225.87	1.69836	1.02102e-06	2.90087e-05
AT4G23990	cellulose synthase like G3(CSLG3)	mRNA	211.64	684.18	1.69278	6.84944e-08	2.57733e-06
AT1G73010	inorganic pyrophosphatase 1(PS2)	mRNA	16.99	54.89	1.69216	5.83141e-05	0.000984009
AT5G62330	uncharacterized protein(AT5G62330)	mRNA	7.07	22.77	1.68717	0.00230332	0.0190523
AT1G74430	myb domain protein 95(MYB95)	mRNA	43.52	140.02	1.686	4.46488e-06	0.000108529
AT1G59700	glutathione S-transferase TAU 16(GSTU16)	mRNA	166.09	534.35	1.68584	3.70343e-12	2.72276e-10
AT1G53090	SPA1-related 4(SPA4)	mRNA	182.63	587.11	1.6847	1.59839e-11	1.05212e-09
AT5G54230	myb domain protein 49(MYB49)	mRNA	186.31	598.12	1.68276	2.04046e-05	0.000400285
AT2G31070	TCP domain protein 10(TCP10)	mRNA	117.92	378.44	1.68229	5.04561e-05	0.000872357
AT4G32980	homeobox protein ATH1(ATH1)	mRNA	98.12	314.19	1.67908	0.00357733	0.0268839
AT3G16440	myrosinase-binding protein-like protein-300B(MLP-300B)	mRNA	160.29	513.25	1.679	0.00466654	0.0328722
AT3G47960	Major facilitator superfamily protein(GTR1)	mRNA	301.99	966.93	1.67892	4.23944e-16	4.99001e-14
AT1G33280	NAC domain containing protein 15(NAC015)	mRNA	8.53	27.26	1.67682	0.00736985	0.046556
AT3G22830	heat shock transcription factor A6B(HSFA6B)	mRNA	6.96	22.21	1.67443	0.00348876	0.0263883
AT3G15090	GroES-like zinc-binding alcohol dehydrogenase family protein(AT3G15090)	mRNA	195.09	622.46	1.67384	1.02874e-15	1.17051e-13
AT4G15810	P-loop containing nucleoside triphosphate hydrolases superfamily protein(AT4G15810)	mRNA	24.52	78.19	1.67328	5.08144e-05	0.000877282
AT1G49430	long-chain acyl-CoA synthetase 2(LACS2)	mRNA	368.87	1171.63	1.66734	6.49248e-08	2.4624e-06
AT5G51720	2 iron, 2 sulfur cluster binding protein(NEET)	mRNA	16.09	51.03	1.66483	0.00173284	0.0151999
AT4G01883	Polyketide cyclase / dehydrase and lipid transport protein(AT4G01883)	mRNA	31.75	100.55	1.66299	1.4717e-05	0.000302363
AT5G21100	Plant L-ascorbate oxidase(AT5G21100)	mRNA	220.13	696.34	1.66146	9.33156e-20	1.51679e-17
AT2G19150	Pectin lyase-like superfamily protein(AT2G19150)	mRNA	11.69	36.84	1.65642	0.000182107	0.00255206
AT1G26560	beta glucosidase 40(BGLU40)	mRNA	126.16	397.61	1.65617	1.57069e-09	7.85149e-08
AT4G21870	HSP20-like chaperones superfamily protein(AT4G21870)	mRNA	103.82	326.99	1.65523	1.89745e-09	9.30908e-08
AT5G54300	cotton fiber-like protein (DUF761)(AT5G54300)	mRNA	217.52	684.51	1.65393	9.67709e-20	1.56233e-17
AT5G25890	indole-3-acetic acid inducible 28(IAA28)	mRNA	177.97	558.98	1.65119	3.59337e-10	1.98291e-08
AT5G55620	uncharacterized protein(AT5G55620)	mRNA	204.23	639.25	1.64617	2.92735e-07	9.42671e-06
AT3G25130	acidic leucine-rich nuclear phosphoprotein 32 family B protein(AT3G25130)	mRNA	10.53	32.97	1.64612	0.000179255	0.00252245
AT1G78370	glutathione S-transferase TAU 20(GSTU20)	mRNA	322.6	1009.54	1.64587	3.38446e-06	8.47677e-05
AT2G17080	hypothetical protein (DUF241)(AT2G17080)	mRNA	6.91	21.61	1.64496	0.00266318	0.0214112
AT5G07240	IQ-domain 24(IQD24)	mRNA	52.72	164.84	1.64453	1.14281e-09	5.8597e-08
AT3G44630	Disease resistance protein (TIR-NBS-LRR class) family(AT3G44630)	mRNA	243.32	760.61	1.6443	2.49971e-08	1.0245e-06
AT1G26540	Agenet domain-containing protein(AT1G26540)	mRNA	15.34	47.88	1.6424	2.41308e-05	0.000462376
AT3G51220	WEB family protein (DUF827)(AT3G51220)	mRNA	13.21	41.21	1.64185	0.000519827	0.00592028
AT2G21220	SAUR-like auxin-responsive protein family(AT2G21220)	mRNA	23.62	73.68	1.64109	1.47693e-06	4.03603e-05
AT3G12145	Leucine-rich repeat (LRR) family protein(FLR1)	mRNA	51.98	162.13	1.64098	3.11471e-07	9.97627e-06
AT1G62030	Cysteine/Histidine-rich C1 domain family protein(AT1G62030)	mRNA	38.26	119.08	1.63797	4.01046e-07	1.25427e-05
AT1G06350	Fatty acid desaturase family protein(ADS4)	mRNA	191.45	595.61	1.63741	1.61719e-08	6.91187e-07
AT3G23530	Cyclopropane-fatty-acyl-phospholipid synthase(AT3G23530)	mRNA	949.71	2952.47	1.63636	1.17587e-05	0.000249523
AT2G36630	Sulfite exporter TauE/SafE family protein(AT2G36630)	mRNA	165.46	513.62	1.63419	7.1267e-07	2.10489e-05
AT3G10880	tropomyosin(AT3G10880)	mRNA	11.54	35.81	1.63414	0.000226547	0.00304965
AT4G37925	subunit NDH-M of NAD(P)H:plastoquinone dehydrogenase complex(NdhM)	mRNA	214.61	665.3	1.63232	0.000679282	0.00727837
AT2G36590	proline transporter 3(ProT3)	mRNA	15.3	47.43	1.63211	2.0694e-05	0.000403972
AT5G15940	NAD(P)-binding Rossmann-fold superfamily protein(AT5G15940)	mRNA	8.64	26.78	1.63183	0.00247495	0.0201831
AT3G17040	high chlorophyll fluorescent 107(HCF107)	mRNA	792.85	2451.79	1.62871	0.00123888	0.0117338
AT4G30610	alpha/beta-Hydrolases superfamily protein(BRS1)	mRNA	164.72	508.59	1.62651	1.19678e-15	1.33559e-13
AT5G38510	Rhomboid-related intramembrane serine protease family protein(AT5G38510)	mRNA	109.78	338.08	1.62271	3.35665e-10	1.86088e-08
AT1G12250	Pentapeptide repeat-containing protein(AT1G12250)	mRNA	154.04	473.09	1.6188	1.26249e-05	0.000264845
AT2G31790	UDP-Glycosyltransferase superfamily protein(AT2G31790)	mRNA	90.35	277.32	1.61791	1.79811e-05	0.000358632
AT1G45010	TRAM, LAG1 and CLN8 (TLC) lipid-sensing domain containing protein(AT1G45010)	mRNA	113.14	346.56	1.61494	5.22344e-07	1.5879e-05
AT3G26840	Esterase/lipase/thioesterase family protein(PES2)	mRNA	38.86	118.94	1.61391	9.75936e-09	4.34246e-07
AT2G07739	Ycf1 protein(AT2G07739)	mRNA	11.9	36.37	1.61155	0.00129643	0.0121288
AT2G33380	Caleosin-related family protein(RD20)	mRNA	109.1	331.77	1.6046	3.52451e-05	0.000637025
AT1G50250	FTSH protease 1(FTSH1)	mRNA	1365.36	4141.41	1.60084	0.000111868	0.00170145
AT2G33530	serine carboxypeptidase-like 46(scpl46)	mRNA	92.86	281.26	1.59879	4.56625e-08	1.79156e-06
AT4G08780	Peroxidase superfamily protein(AT4G08780)	mRNA	11.5	34.8	1.597	0.00165274	0.0146587
AT1G15980	NDH-dependent cyclic electron flow 1(PnsB1)	mRNA	302.66	914.87	1.59587	0.00287854	0.0227673
AT3G46530	NB-ARC domain-containing disease resistance protein(RPP13)	mRNA	127.82	385.26	1.59169	3.17133e-05	0.000583789
AT1G58848	Disease resistance protein (CC-NBS-LRR class) family(AT1G58848)	mRNA	344.68	1038.69	1.59143	0.000605965	0.00668155
AT4G08870	Arginase/deacetylase superfamily protein(ARGAH2)	mRNA	231.72	698.03	1.5909	0.0029559	0.023233
AT3G23110	receptor like protein 37(RLP37)	mRNA	18.23	54.73	1.5864	0.00283357	0.0224786
AT1G27480	alpha/beta-Hydrolases superfamily protein(AT1G27480)	mRNA	109.43	328.06	1.58399	0.000559659	0.00627816
AT5G25090	early nodulin-like protein 13(ENODL13)	mRNA	25.51	76.45	1.58366	1.6844e-05	0.000339066
AT3G26570	phosphate transporter 2;1(PHT2;1)	mRNA	1094.05	3278.37	1.5833	6.40553e-10	3.44716e-08
AT4G04190	uncharacterized protein(AT4G04190)	mRNA	14.04	42.07	1.58298	9.45965e-05	0.00147828
AT1G26680	transcriptional factor B3 family protein(AT1G26680)	mRNA	6.63	19.84	1.58211	0.00579424	0.0388207
AT4G12030	bile acid transporter 5(BAT5)	mRNA	13.04	38.97	1.57909	0.000289214	0.00372733
AT3G19480	D-3-phosphoglycerate dehydrogenase(AT3G19480)	mRNA	119.09	355.65	1.57847	0.00201173	0.0171795
AT2G21560	nucleolar-like protein(AT2G21560)	mRNA	112.85	336.8	1.57753	1.67248e-13	1.4692e-11
AT2G41090	Calcium-binding EF-hand family protein(AT2G41090)	mRNA	167.36	498.2	1.57376	1.14529e-17	1.55486e-15
AT5G26220	ChaC-like family protein(AT5G26220)	mRNA	10.83	32.2	1.57228	0.0017841	0.015598
AT5G66270	Zinc finger C-x8-C-x5-C-x3-H type family protein(AT5G66270)	mRNA	15.77	46.85	1.57083	0.000394709	0.00479227
AT3G10840	alpha/beta-Hydrolases superfamily protein(AT3G10840)	mRNA	69.4	205.75	1.56789	0.00106504	0.0104261
AT3G12170	Chaperone DnaJ-domain superfamily protein(AT3G12170)	mRNA	15.58	46.1	1.56514	9.47101e-05	0.00147909
AT1G50020	tubulin alpha-6 chain(AT1G50020)	mRNA	375.08	1109.8	1.56503	2.69605e-08	1.09744e-06
AT3G01600	NAC domain containing protein 44(NAC044)	mRNA	39.89	117.8	1.56235	1.43475e-08	6.18806e-07
AT1G44575	Chlorophyll A-B binding family protein(NPQ4)	mRNA	4099.22	12097.3	1.56126	0.000953976	0.00958549
AT5G17450	Heavy metal transport/detoxification superfamily protein(HIPP21)	mRNA	12.77	37.67	1.5604	0.00247033	0.0201523
AT5G24380	YELLOW STRIPE like 2(YSL2)	mRNA	480.09	1414.93	1.55935	2.22691e-15	2.37544e-13
AT1G69870	nitrate transporter 1.7(NRT1.7)	mRNA	249.52	735.25	1.55908	1.14842e-06	3.22448e-05
AT1G72500	inter alpha-trypsin inhibitor, heavy chain-like protein(AT1G72500)	mRNA	436.58	1285.27	1.55774	8.76402e-25	2.20429e-22
AT5G65730	xyloglucan endotransglucosylase/hydrolase 6(XTH6)	mRNA	103.57	304.73	1.55693	1.11741e-07	3.99959e-06
AT5G43740	Disease resistance protein (CC-NBS-LRR class) family(AT5G43740)	mRNA	32.57	95.71	1.55506	0.000558276	0.00627149
AT1G01060	Homeodomain-like superfamily protein(LHY)	mRNA	1491.99	4382.81	1.55462	2.33769e-15	2.47154e-13
AT5G11590	Integrase-type DNA-binding superfamily protein(TINY2)	mRNA	10.32	30.21	1.54927	0.00191068	0.0164875
AT1G42550	plastid movement impaired1(PMI1)	mRNA	1015.25	2965.63	1.5465	0.00393439	0.0289434
AT2G38870	Serine protease inhibitor, potato inhibitor I-type family protein(AT2G38870)	mRNA	66.13	192.83	1.54396	4.66621e-10	2.55136e-08
AT3G14770	Nodulin MtN3 family protein(SWEET2)	mRNA	279.81	815.83	1.5438	2.43604e-05	0.000465654
AT5G54710	Ankyrin repeat family protein(AT5G54710)	mRNA	12.67	36.91	1.54316	0.000212686	0.00289238
AT3G42658	pseudo(SADHU3-2)	mRNA	136.22	396.48	1.54132	0.000291484	0.00375254
AT4G03210	xyloglucan endotransglucosylase/hydrolase 9(XTH9)	mRNA	988.54	2863.02	1.53416	0.00161321	0.0144139
AT1G03630	protochlorophyllide oxidoreductase C(POR C)	mRNA	463.67	1341.94	1.53316	0.00396305	0.0290916
AT1G64970	gamma-tocopherol methyltransferase(G-TMT)	mRNA	109.41	316.65	1.53315	3.97881e-08	1.5839e-06
AT1G52400	beta glucosidase 18(BGLU18)	mRNA	98.67	284.98	1.53013	9.86524e-13	7.83123e-11
AT1G52100	Mannose-binding lectin superfamily protein(AT1G52100)	mRNA	1327.9	3829.18	1.52789	1.21332e-05	0.000256557
AT1G01320	Tetratricopeptide repeat (TPR)-like superfamily protein(AT1G01320)	mRNA	2368.39	6828.07	1.52757	0.0059586	0.0396919
AT3G25760	allene oxide cyclase 1(AOC1)	mRNA	68.63	197.73	1.52664	0.00131235	0.0122633
AT1G66130	NAD(P)-binding Rossmann-fold superfamily protein(AT1G66130)	mRNA	161.65	465.45	1.52579	4.16946e-05	0.000741809
AT5G02830	Tetratricopeptide repeat (TPR)-like superfamily protein(AT5G02830)	mRNA	242.85	699.03	1.5253	0.000252033	0.00331612
AT4G03540	Uncharacterized protein family (UPF0497)(AT4G03540)	mRNA	29.2	83.93	1.52308	0.000955265	0.00959038
AT5G03860	malate synthase(MLS)	mRNA	1275.62	3662.54	1.52165	7.07723e-06	0.000161512
AT4G38960	B-box type zinc finger family protein(BBX19)	mRNA	151.38	434.24	1.52033	1.34605e-10	7.98077e-09
AT3G20475	MUTS-homologue 5(MSH5)	mRNA	9.71	27.84	1.52	0.00295077	0.0232079
AT4G27520	early nodulin-like protein 2(ENODL2)	mRNA	926.14	2648.57	1.51592	0.000101104	0.0015616
AT5G10470	kinesin like protein for actin based chloroplast movement 1(KAC1)	mRNA	516.81	1476.44	1.51443	1.02203e-08	4.53067e-07
AT5G50260	Cysteine proteinases superfamily protein(CEP1)	mRNA	19.86	56.73	1.51398	2.38394e-05	0.000458261
AT5G09590	mitochondrial HSO70 2(MTHSC70-2)	mRNA	512.29	1462.69	1.51359	1.03954e-13	9.37313e-12
AT1G78820	D-mannose binding lectin protein with Apple-like carbohydrate-binding domain-containing protein(AT1G78820)	mRNA	416.53	1189.24	1.51354	1.33823e-07	4.72314e-06
AT3G23410	fatty alcohol oxidase 3(FAO3)	mRNA	82.52	235.46	1.51276	4.14809e-07	1.28553e-05
AT1G67780	Zinc-finger domain of monoamine-oxidase A repressor R1 protein(AT1G67780)	mRNA	22.15	63.08	1.50979	1.59259e-05	0.000324411
AT4G23680	Polyketide cyclase/dehydrase and lipid transport superfamily protein(AT4G23680)	mRNA	4115.88	11718.7	1.50954	9.31827e-12	6.47241e-10
AT4G11350	transferring glycosyl group transferase (DUF604)(AT4G11350)	mRNA	29.55	83.75	1.50281	4.2953e-07	1.32599e-05
AT3G16350	Homeodomain-like superfamily protein(AT3G16350)	mRNA	163.75	463.65	1.5015	1.73776e-07	5.93579e-06
AT5G09530	hydroxyproline-rich glycoprotein family protein(PELPK1)	mRNA	714.93	2021.77	1.49975	1.42342e-05	0.00029396
AT5G25120	cytochrome p450, family 71, subfamily B, polypeptide 11(CYP71B11)	mRNA	51.01	144.24	1.49943	1.08613e-06	3.064e-05
AT1G64900	cytochrome P450, family 89, subfamily A, polypeptide 2(CYP89A2)	mRNA	70.36	198.94	1.49942	0.00131462	0.0122749
AT4G21940	calcium-dependent protein kinase 15(CPK15)	mRNA	23.06	65.17	1.49878	6.36845e-05	0.00106114
AT3G61950	basic helix-loop-helix (bHLH) DNA-binding superfamily protein(AT3G61950)	mRNA	16.78	47.37	1.49757	0.000853807	0.00871088
AT5G08050	wiskott-aldrich syndrome family protein, putative (DUF1118)(AT5G08050)	mRNA	445.49	1257.27	1.49683	0.000806193	0.00832462
AT4G11990	Cell cycle regulated microtubule associated protein(AT4G11990)	mRNA	9.44	26.61	1.495	0.00400463	0.0292888
AT4G29400	oxidoreductase/transition metal ion-binding protein (DUF3531)(AT4G29400)	mRNA	35.71	100.58	1.4938	0.00259034	0.0209329
AT4G16950	Disease resistance protein (TIR-NBS-LRR class) family(RPP5)	mRNA	549.48	1547.27	1.49358	3.46749e-05	0.000628143
AT5G18820	TCP-1/cpn60 chaperonin family protein(Cpn60alpha2)	mRNA	30.41	85.25	1.48717	0.00312681	0.0241786
AT5G47610	RING/U-box superfamily protein(AT5G47610)	mRNA	296.3	829.66	1.48547	3.09637e-07	9.93083e-06
AT3G45210	transcription initiation factor TFIID subunit (Protein of unknown function, DUF584)(AT3G45210)	mRNA	74.5	208.58	1.48528	3.28275e-07	1.04584e-05
AT2G29650	phosphate transporter 4;1(PHT4;1)	mRNA	560.43	1567.67	1.48402	2.03754e-06	5.33825e-05
AT1G13080	cytochrome P450, family 71, subfamily B, polypeptide 2(CYP71B2)	mRNA	896.06	2505.66	1.48351	1.16501e-12	9.15685e-11
AT2G28550	uncharacterized protein(RAP2.7)	mRNA	1641.63	4589.91	1.48334	1.16778e-15	1.31e-13
AT5G57220	cytochrome P450, family 81, subfamily F, polypeptide 2(CYP81F2)	mRNA	37.71	105.41	1.4831	0.00121746	0.0115758
AT4G25700	beta-hydroxylase 1(BETA-OHASE 1)	mRNA	689.05	1925.64	1.48265	6.15985e-07	1.84904e-05
AT2G42690	alpha/beta-Hydrolases superfamily protein(AT2G42690)	mRNA	553.91	1544.8	1.47969	6.78968e-05	0.00111807
AT2G33400	FK506-binding nuclear-like protein(AT2G33400)	mRNA	26.98	75.2	1.47903	0.000243416	0.00322584
AT3G02410	alpha/beta-Hydrolases superfamily protein(ICME-LIKE2)	mRNA	20.6	57.35	1.47695	1.61614e-05	0.000328648
AT2G35960	NDR1/HIN1-like 12(NHL12)	mRNA	29.38	81.74	1.47629	4.97069e-06	0.000118778
AT2G41290	strictosidine synthase-like 2(SSL2)	mRNA	29.72	82.5	1.4731	8.76708e-07	2.53608e-05
AT1G68850	Peroxidase superfamily protein(AT1G68850)	mRNA	48.15	133.31	1.46931	0.000847147	0.00865772
AT1G31920	Tetratricopeptide repeat (TPR)-like superfamily protein(AT1G31920)	mRNA	117.15	323.86	1.46699	0.00205181	0.0174594
AT3G17930	uncharacterized protein(DAC)	mRNA	234.13	647.2	1.4669	6.77215e-05	0.00111596
AT3G47420	putative glycerol-3-phosphate transporter 1(G3Pp1)	mRNA	1002.79	2770.02	1.46588	6.11284e-05	0.00102642
AT2G34460	NAD(P)-binding Rossmann-fold superfamily protein(AT2G34460)	mRNA	152.16	419.95	1.46467	1.01981e-05	0.00022012
AT4G04750	Major facilitator superfamily protein(AT4G04750)	mRNA	22.97	63.19	1.46024	6.94008e-06	0.000158837
AT3G61250	myb domain protein 17(MYB17)	mRNA	15.18	41.72	1.45874	0.000415813	0.00499771
AT4G00480	basic helix-loop-helix (bHLH) DNA-binding superfamily protein(ATMYC1)	mRNA	52.97	145.54	1.45801	1.19351e-05	0.000252817
AT3G47070	thylakoid soluble phosphoprotein(AT3G47070)	mRNA	285.09	782.76	1.45715	0.000728633	0.00769671
AT5G64990	RAB GTPase homolog H1A(RABH1a)	mRNA	7	19.2	1.45483	0.00640332	0.0420217
AT2G01290	ribose-5-phosphate isomerase 2(RPI2)	mRNA	161.91	443.57	1.45396	0.00121558	0.0115626
AT2G35260	CAAX protease self-immunity protein(AT2G35260)	mRNA	892.59	2444.97	1.45375	0.0012039	0.0114789
AT3G02730	thioredoxin F-type 1(TRXF1)	mRNA	370.98	1014.87	1.4519	0.000782945	0.0081515
AT2G14660	thymocyte nuclear-like protein(AT2G14660)	mRNA	16.64	45.5	1.45104	0.000149387	0.00218449
AT5G59750	monofunctional riboflavin biosynthesis protein RIBA 3(RIBA3)	mRNA	164.5	449.33	1.44968	0.000479437	0.00557724
AT3G48830	tRNA nucleotidyltransferase/polyA polymerase family protein(AT3G48830)	mRNA	12.21	33.35	1.44965	0.000850326	0.00868278
AT3G44735	PHYTOSULFOKINE 3 PRECURSOR(PSK3)	mRNA	130.32	355.81	1.4491	2.1e-07	6.94979e-06
AT3G56080	S-adenosyl-L-methionine-dependent methyltransferases superfamily protein(AT3G56080)	mRNA	199.12	543.12	1.44764	3.25135e-07	1.03722e-05
AT4G04610	APS reductase 1(APR1)	mRNA	422.7	1152.25	1.44674	1.65263e-20	2.96902e-18
AT3G48340	Cysteine proteinases superfamily protein(CEP2)	mRNA	105.65	287.74	1.44554	1.92912e-07	6.50133e-06
AT4G34650	squalene synthase 2(SQS2)	mRNA	78.81	214.56	1.44495	7.91585e-08	2.93698e-06
AT1G21810	filament-like protein (DUF869)(AT1G21810)	mRNA	17.31	47.05	1.44266	0.0038204	0.0282353
AT5G03680	Duplicated homeodomain-like superfamily protein(PTL)	mRNA	16.27	44.18	1.44165	0.000811934	0.00836222
AT3G27170	chloride channel B(CLC-B)	mRNA	434.02	1177.22	1.43955	7.43229e-06	0.000168011
AT4G22710	cytochrome P450, family 706, subfamily A, polypeptide 2(CYP706A2)	mRNA	25.8	69.9	1.43761	0.000488926	0.00566556
AT3G23290	LIGHT-DEPENDENT SHORT HYPOCOTYLS-like protein (DUF640)(LSH4)	mRNA	20.23	54.75	1.43619	0.000440438	0.00522274
AT3G24750	uncharacterized protein(AT3G24750)	mRNA	30.23	81.76	1.4352	0.000106586	0.00162941
AT5G39710	Tetratricopeptide repeat (TPR)-like superfamily protein(EMB2745)	mRNA	50.89	137.6	1.43498	9.22579e-07	2.64318e-05
AT1G22220	F-box family protein(AUF2)	mRNA	13.51	36.53	1.43456	0.00109313	0.0106479
AT1G77090	thylakoid lumenal protein (Mog1/PsbP/DUF1795-like photosystem II reaction center PsbP family protein)(AT1G77090)	mRNA	146.31	395.4	1.43431	0.00248076	0.0202098
AT5G62130	Per1-like family protein(AT5G62130)	mRNA	429.8	1161.44	1.43419	4.68923e-10	2.55809e-08
AT3G24190	Protein kinase superfamily protein(AT3G24190)	mRNA	792.96	2139.64	1.43204	2.04905e-08	8.50001e-07
AT5G60880	breaking of asymmetry in the stomatal lineage(BASL)	mRNA	13.35	36	1.43104	0.00426364	0.0305657
AT5G02120	one helix protein(OHP)	mRNA	252.65	680.83	1.43016	0.00136465	0.0126286
AT1G67070	Mannose-6-phosphate isomerase, type I(DIN9)	mRNA	163.4	439.27	1.4267	6.75793e-10	3.62863e-08
AT2G34960	cationic amino acid transporter 5(CAT5)	mRNA	12.84	34.5	1.4259	0.00240148	0.0196779
AT1G04350	2-oxoglutarate (2OG) and Fe(II)-dependent oxygenase superfamily protein(AT1G04350)	mRNA	75.22	201.94	1.42481	1.24396e-10	7.44939e-09
AT1G17360	LOW protein: protein phosphatase 1 regulatory subunit-like protein(AT1G17360)	mRNA	453.57	1217.2	1.42417	2.2928e-07	7.48418e-06
AT1G18250	Pathogenesis-related thaumatin superfamily protein(ATLP-1)	mRNA	156.49	419.66	1.42315	6.00014e-06	0.000140007
AT4G28660	photosystem II reaction center PSB28 protein(PSB28)	mRNA	395.36	1057.83	1.41987	0.0029993	0.0234968
AT1G55910	zinc transporter 11 precursor(ZIP11)	mRNA	86.03	230.02	1.41894	2.43169e-06	6.27461e-05
AT1G49010	Duplicated homeodomain-like superfamily protein(AT1G49010)	mRNA	154.77	413.32	1.41717	0.00199224	0.0170496
AT1G55200	kinase with adenine nucleotide alpha hydrolases-like domain-containing protein(AT1G55200)	mRNA	51.58	137.62	1.41569	0.00568868	0.0382996
AT5G65683	Zinc finger (C3HC4-type RING finger) family protein(WAVH2)	mRNA	541.97	1445.54	1.41531	4.34969e-07	1.33932e-05
AT1G15100	RING-H2 finger A2A(RHA2A)	mRNA	591.84	1578.26	1.41506	3.45228e-05	0.000626338
AT3G18750	with no lysine (K) kinase 6(WNK6)	mRNA	107.78	286.95	1.41275	1.10184e-05	0.000235487
AT5G49150	gamete expressed 2(GEX2)	mRNA	15.4	40.98	1.41166	0.000455545	0.00535668
AT3G57920	squamosa promoter binding protein-like 15(SPL15)	mRNA	17.71	47.12	1.41156	0.000203591	0.00280543
AT5G48470	uncharacterized protein(AT5G48470)	mRNA	47.5	126.31	1.41105	0.00139979	0.0128939
AT2G34810	FAD-binding Berberine family protein(AT2G34810)	mRNA	42.77	113.69	1.41039	8.3514e-06	0.000185626
AT5G16350	O-acyltransferase (WSD1-like) family protein(AT5G16350)	mRNA	53.24	141.42	1.40951	2.98768e-05	0.000554683
AT2G37100	protamine P1 family protein(AT2G37100)	mRNA	20.13	53.41	1.40743	0.00304517	0.0237239
AT5G67430	Acyl-CoA N-acyltransferases (NAT) superfamily protein(AT5G67430)	mRNA	86.18	228.51	1.40682	3.43641e-05	0.000625359
AT2G21970	stress enhanced protein 2(SEP2)	mRNA	470.47	1247.01	1.40631	1.9538e-08	8.20458e-07
AT1G51100	potassium/sodium hyperpolarization-activated cyclic nucleotide-gated channel protein(CRR41)	mRNA	64.4	170.63	1.40573	0.000558811	0.0062716
AT1G29700	Metallo-hydrolase/oxidoreductase superfamily protein(AT1G29700)	mRNA	82.3	217.91	1.40468	3.02901e-08	1.22056e-06
AT5G24280	gamma-irradiation and mitomycin c induced 1(GMI1)	mRNA	151.44	400.59	1.40341	0.000180815	0.00253694
AT4G16890	TIR-NBS-LRR class disease resistance protein(SNC1)	mRNA	485.32	1281.48	1.4008	2.75117e-06	7.00816e-05
AT1G58520	GDSL-like lipase/acylhydrolase superfamily protein(RXW8)	mRNA	257.18	678.66	1.39992	2.51792e-10	1.42567e-08
AT5G22090	FAF-like protein (DUF3049)(AT5G22090)	mRNA	620.39	1636.83	1.39966	1.17443e-05	0.000249462
AT3G25770	allene oxide cyclase 2(AOC2)	mRNA	21.69	57.21	1.39936	0.00222301	0.0185658
AT2G35660	FAD/NAD(P)-binding oxidoreductase family protein(CTF2A)	mRNA	80.44	211.77	1.39659	0.000621083	0.00678252
AT1G61890	MATE efflux family protein(AT1G61890)	mRNA	1484.25	3898.42	1.39316	1.99926e-07	6.69054e-06
AT1G06430	FTSH protease 8(FTSH8)	mRNA	881.93	2314.13	1.39173	4.71377e-05	0.000820327
AT4G18010	myo-inositol polyphosphate 5-phosphatase 2(IP5PII)	mRNA	400.01	1048.78	1.39062	1.29734e-07	4.59239e-06
AT1G21270	wall-associated kinase 2(WAK2)	mRNA	11.12	29.12	1.38843	0.00518796	0.0357649
AT5G08720	polyketide cyclase/dehydrase/lipid transporter(AT5G08720)	mRNA	218.89	572.84	1.38791	0.0042088	0.0302815
AT2G23910	NAD(P)-binding Rossmann-fold superfamily protein(AT2G23910)	mRNA	24.7	64.63	1.38756	0.00100312	0.00993308
AT2G41370	Ankyrin repeat family protein / BTB/POZ domain-containing protein(BOP2)	mRNA	150.46	393.49	1.38693	5.79974e-11	3.60883e-09
AT1G53270	ABC-2 type transporter family protein(ABCG10)	mRNA	17.73	46.32	1.38494	0.00169845	0.0149587
AT1G54780	thylakoid lumen 18.3 kDa protein(TLP18.3)	mRNA	730.37	1905.63	1.38357	0.0015803	0.0141818
AT1G68600	aluminum activated malate transporter family protein(AT1G68600)	mRNA	23.72	61.86	1.38294	0.00116257	0.0111695
AT2G21820	seed maturation protein(AT2G21820)	mRNA	23.19	60.45	1.3822	0.00721925	0.0458646
AT1G64250	pseudo(AT1G64250)	mRNA	9.75	25.4	1.38047	0.00420588	0.0302788
AT1G65560	Zinc-binding dehydrogenase family protein(AT1G65560)	mRNA	40.35	105.04	1.3804	3.33743e-07	1.06184e-05
AT5G14750	myb domain protein 66(MYB66)	mRNA	22.93	59.67	1.3796	7.16856e-05	0.00117158
AT3G57540	Remorin family protein(AT3G57540)	mRNA	139.18	361.74	1.37798	2.67144e-05	0.000503402
AT1G58290	Glutamyl-tRNA reductase family protein(HEMA1)	mRNA	2865.49	7436.62	1.37587	0.000571753	0.00638684
AT1G72030	Acyl-CoA N-acyltransferases (NAT) superfamily protein(AT1G72030)	mRNA	186.28	483.41	1.37579	0.00135052	0.0125192
AT4G09650	F-type H+-transporting ATPase subunit delta(ATPD)	mRNA	2061.86	5338.49	1.37248	0.00184025	0.0160069
AT1G22770	gigantea protein (GI)(GI)	mRNA	1165.49	3015.99	1.37169	1.32401e-10	7.88923e-09
AT5G52250	Transducin/WD40 repeat-like superfamily protein(RUP1)	mRNA	314.67	812.53	1.3686	0.000594277	0.00658306
AT4G12830	alpha/beta-Hydrolases superfamily protein(AT4G12830)	mRNA	16.75	43.25	1.36832	0.00456919	0.0323485
AT5G19500	Tryptophan/tyrosine permease(AT5G19500)	mRNA	31.4	81.04	1.36766	0.000363141	0.00449346
AT1G03106	uncharacterized protein(AT1G03106)	mRNA	71.48	184.45	1.36753	0.000491042	0.00567922
AT1G56670	GDSL-like Lipase/Acylhydrolase superfamily protein(AT1G56670)	mRNA	21.86	56.34	1.36563	0.000997179	0.00989457
AT1G52870	Peroxisomal membrane 22 kDa (Mpv17/PMP22) family protein(AT1G52870)	mRNA	326.37	839.95	1.3638	4.28986e-05	0.000761529
AT5G35940	Mannose-binding lectin superfamily protein(AT5G35940)	mRNA	165.72	423.88	1.35492	0.00235689	0.0193857
AT4G15510	Photosystem II reaction center PsbP family protein(PPD1)	mRNA	142.04	363.12	1.35412	7.94766e-05	0.00127365
AT5G64940	ABC2 homolog 13(ATH13)	mRNA	2329.33	5954.2	1.35399	0.00789219	0.0487422
AT4G34730	ribosome-binding factor A family protein(AT4G34730)	mRNA	294.8	752.84	1.35261	6.43382e-06	0.000149107
AT2G22240	myo-inositol-1-phosphate synthase 2(MIPS2)	mRNA	303.41	774.61	1.3522	1.71098e-08	7.26149e-07
AT1G13330	Tat-binding protein 1(Tbp-1)-interacting protein (TBPIP)(AHP2)	mRNA	20.36	51.97	1.35199	0.00239771	0.0196574
AT1G45191	Glycosyl hydrolase superfamily protein(BGLU1)	mRNA	34.64	88.25	1.34906	5.79153e-06	0.000135581
AT2G46410	Homeodomain-like superfamily protein(CPC)	mRNA	30.23	76.79	1.34483	8.71676e-06	0.000192642
AT1G01420	UDP-glucosyl transferase 72B3(UGT72B3)	mRNA	84.29	214.07	1.34469	1.38634e-10	8.19413e-09
AT3G11750	Dihydroneopterin aldolase(FOLB1)	mRNA	27.5	69.79	1.34354	0.000871213	0.00886197
AT3G52900	RAB6-interacting golgin (DUF662)(AT3G52900)	mRNA	108.99	276.59	1.34353	5.71375e-10	3.08878e-08
AT3G07770	HEAT SHOCK PROTEIN 89.1(Hsp89.1)	mRNA	475.58	1203.77	1.3398	6.55891e-06	0.000151565
AT4G22690	cytochrome P450, family 706, subfamily A, polypeptide 1(CYP706A1)	mRNA	541.64	1366.9	1.33549	0.00193003	0.0166184
AT1G71850	Ubiquitin carboxyl-terminal hydrolase family protein(AT1G71850)	mRNA	39.04	98.5	1.33507	2.29991e-06	5.97326e-05
AT1G35180	TRAM, LAG1 and CLN8 (TLC) lipid-sensing domain containing protein(AT1G35180)	mRNA	75.98	191.63	1.33461	7.98904e-09	3.60851e-07
AT3G54890	chlorophyll a-b binding protein 6(LHCA1)	mRNA	9877.22	24897.3	1.33381	0.000735392	0.00775439
AT1G30280	Chaperone DnaJ-domain superfamily protein(AT1G30280)	mRNA	217.14	547.22	1.33349	9.4733e-07	2.70436e-05
AT1G07700	Thioredoxin superfamily protein(AT1G07700)	mRNA	155.86	392.35	1.33183	0.000333701	0.00419214
AT5G48540	receptor-like protein kinase-related family protein(AT5G48540)	mRNA	142.15	356.96	1.32833	0.000306988	0.00391
AT2G29310	NAD(P)-binding Rossmann-fold superfamily protein(AT2G29310)	mRNA	62.4	156.69	1.32822	1.63272e-05	0.000331455
AT3G13470	TCP-1/cpn60 chaperonin family protein(Cpn60beta2)	mRNA	756.87	1899.25	1.32732	0.00144819	0.0132624
AT1G59640	transcription factor BIG PETAL P (BPE)(BPEp)	mRNA	50.11	125.59	1.3255	5.03127e-05	0.000870507
AT3G46540	ENTH/VHS family protein(AT3G46540)	mRNA	157.04	392.87	1.32291	1.3889e-11	9.24412e-10
AT5G06510	nuclear factor Y, subunit A10(NF-YA10)	mRNA	27.25	68.15	1.32241	0.00231025	0.0190941
AT3G26050	TPX2 (targeting protein for Xklp2) protein family(AT3G26050)	mRNA	15.96	39.87	1.32121	0.000976262	0.00974386
AT2G40840	disproportionating enzyme 2(DPE2)	mRNA	942.58	2353.09	1.31987	0.00234393	0.0193057
AT5G52420	uncharacterized protein(AT5G52420)	mRNA	166.44	414.8	1.3174	2.75542e-08	1.11779e-06
AT5G01840	ovate family protein 1(OFP1)	mRNA	27.77	69.18	1.31683	0.00593582	0.0395622
AT5G65010	asparagine synthetase 2(ASN2)	mRNA	713.51	1774.17	1.31413	0.00024866	0.00328077
AT1G62975	basic helix-loop-helix (bHLH) DNA-binding superfamily protein(AT1G62975)	mRNA	190.6	473.7	1.31342	3.38201e-08	1.3536e-06
AT4G11175	Nucleic acid-binding, OB-fold-like protein(AT4G11175)	mRNA	123.48	306.7	1.31254	2.80728e-05	0.000526095
AT5G20140	SOUL heme-binding family protein(HBP5)	mRNA	106.26	263.8	1.31188	0.000590262	0.00654769
AT1G43160	uncharacterized protein(RAP2.6)	mRNA	114.38	283.89	1.31152	0.0076233	0.0476658
AT1G69610	zinc finger FYVE domain protein, putative (DUF1666)(AT1G69610)	mRNA	29.14	72.32	1.31132	5.53576e-05	0.000943448
AT3G25590	micronuclear linker histone polyprotein-like protein(AT3G25590)	mRNA	49.7	123.16	1.3094	5.51685e-07	1.67496e-05
AT1G75280	NmrA-like negative transcriptional regulator family protein(AT1G75280)	mRNA	606.04	1501.58	1.30899	3.03958e-05	0.000562133
AT3G14450	CTC-interacting domain 9(CID9)	mRNA	49.67	122.88	1.30677	0.00056272	0.00630362
AT5G23060	calcium sensing receptor(CaS)	mRNA	1312.15	3246.05	1.30675	0.00506117	0.0350628
AT3G16650	Transducin/WD40 repeat-like superfamily protein(AT3G16650)	mRNA	16.41	40.57	1.30568	0.000515919	0.005887
AT4G36220	ferulic acid 5-hydroxylase 1(FAH1)	mRNA	106.4	262.8	1.30451	8.25865e-06	0.000184079
AT1G26420	FAD-binding Berberine family protein(AT1G26420)	mRNA	14.88	36.68	1.30212	0.00482081	0.0337868
AT1G58170	Disease resistance-responsive (dirigent-like protein) family protein(AT1G58170)	mRNA	11.98	29.51	1.30106	0.00275587	0.0220038
AT2G41380	S-adenosyl-L-methionine-dependent methyltransferases superfamily protein(AT2G41380)	mRNA	286.75	706.58	1.30106	1.48745e-06	4.05258e-05
AT3G14690	cytochrome P450, family 72, subfamily A, polypeptide 15(CYP72A15)	mRNA	1541.48	3796.27	1.30026	2.45036e-11	1.57814e-09
AT3G56300	Cysteinyl-tRNA synthetase, class Ia family protein(AT3G56300)	mRNA	22.73	55.93	1.29885	0.000621621	0.0067853
AT3G01060	lysine-tRNA ligase(AT3G01060)	mRNA	208.03	511.8	1.2988	0.00345322	0.0262024
AT5G15450	casein lytic proteinase B3(CLPB3)	mRNA	508.78	1251.68	1.29876	4.59231e-05	0.000804462
AT3G66652	fip1 motif-containing protein(AT3G66652)	mRNA	36.48	89.72	1.29826	0.000435027	0.00517141
AT5G14450	GDSL-like Lipase/Acylhydrolase superfamily protein(AT5G14450)	mRNA	106.59	262.01	1.29752	0.00127949	0.0120038
AT4G39210	Glucose-1-phosphate adenylyltransferase family protein(APL3)	mRNA	303.09	744.96	1.29744	0.0032821	0.0251839
AT4G32295	histone acetyltransferase(AT4G32295)	mRNA	51.6	126.8	1.29704	8.85494e-07	2.55531e-05
AT3G22900	RNA polymerase Rpb7-like, N-terminal domain-containing protein(NRPD7)	mRNA	9.08	22.31	1.29685	0.00783663	0.0484974
AT2G29340	NAD-dependent epimerase/dehydratase family protein(AT2G29340)	mRNA	488.93	1201	1.29653	8.17326e-13	6.5977e-11
AT4G36430	Peroxidase superfamily protein(AT4G36430)	mRNA	94.76	232.7	1.29613	0.00242391	0.0198209
AT5G23760	Copper transport protein family(AT5G23760)	mRNA	90.29	221.54	1.29492	2.17332e-07	7.12336e-06
AT3G28420	Putative membrane lipoprotein(AT3G28420)	mRNA	13.73	33.68	1.29487	0.00770888	0.0479802
AT1G14060	GCK domain-containing protein(AT1G14060)	mRNA	66.2	162.42	1.29477	3.20542e-08	1.28723e-06
AT4G11570	Haloacid dehalogenase-like hydrolase (HAD) superfamily protein(AT4G11570)	mRNA	636.45	1561.34	1.29468	5.05466e-19	7.792e-17
AT5G51040	succinate dehydrogenase assembly factor(SDHAF2)	mRNA	418.22	1025.97	1.29467	1.21873e-14	1.19346e-12
AT3G20100	cytochrome P450, family 705, subfamily A, polypeptide 19(CYP705A19)	mRNA	468.66	1149.1	1.2939	4.99966e-05	0.000865666
AT3G27400	Pectin lyase-like superfamily protein(AT3G27400)	mRNA	27.8	68.17	1.29376	0.000171271	0.00244174
AT5G13360	Auxin-responsive GH3 family protein(AT5G13360)	mRNA	278.97	683.62	1.29309	1.22589e-05	0.000258531
AT3G62455	pseudo(AT3G62455)	mRNA	18.51	45.34	1.29256	0.00428487	0.0306994
AT1G72970	Glucose-methanol-choline (GMC) oxidoreductase family protein(HTH)	mRNA	709.95	1735.74	1.28976	4.26427e-08	1.68414e-06
AT4G12000	SNARE associated Golgi protein family(AT4G12000)	mRNA	142.81	348.92	1.28877	2.52808e-09	1.23002e-07
AT1G32240	Homeodomain-like superfamily protein(KAN2)	mRNA	50.63	123.64	1.28816	0.000455085	0.00535636
AT4G18020	CheY-like two-component responsive regulator family protein(APRR2)	mRNA	687.24	1677.9	1.28777	6.65583e-06	0.00015336
AT3G48350	Cysteine proteinases superfamily protein(CEP3)	mRNA	210.19	513.03	1.28734	0.000134531	0.0019941
AT2G07727	cytochrome b(AT2G07727)	mRNA	152.99	373.26	1.28679	2.30297e-05	0.000444269
AT4G10040	cytochrome c-2(CYTC-2)	mRNA	219.25	534.91	1.2867	0.00339398	0.0258679
AT5G44635	minichromosome maintenance (MCM2/3/5) family protein(MCM6)	mRNA	108.31	264.07	1.28574	0.000430478	0.00512754
AT3G11090	LOB domain-containing protein 21(LBD21)	mRNA	46.32	112.85	1.28457	0.00010096	0.00156038
AT5G15910	NAD(P)-binding Rossmann-fold superfamily protein(AT5G15910)	mRNA	206.63	502.49	1.28208	1.2879e-11	8.64414e-10
AT3G27550	RNA-binding CRS1 / YhbY (CRM) domain protein(AT3G27550)	mRNA	26.34	64.05	1.28196	0.000210278	0.00287863
AT1G16070	tubby like protein 8(TLP8)	mRNA	14.68	35.64	1.27932	0.00173108	0.0151999
AT3G23810	S-adenosyl-l-homocysteine (SAH) hydrolase 2(SAHH2)	mRNA	2917.73	7079.19	1.27874	4.57494e-06	0.000110529
AT2G35770	serine carboxypeptidase-like 28(scpl28)	mRNA	88.68	214.96	1.27732	7.55355e-05	0.00122031
AT1G65900	plant/protein(AT1G65900)	mRNA	41.69	101.01	1.27672	0.00261602	0.0210816
AT1G61380	S-domain-1 29(SD1-29)	mRNA	104.66	253.44	1.27591	0.000477677	0.00556491
AT2G33585	subtilisin-like protease(AT2G33585)	mRNA	64.24	155.45	1.2748	3.54201e-07	1.11948e-05
AT1G54540	Late embryogenesis abundant (LEA) hydroxyproline-rich glycoprotein family(AT1G54540)	mRNA	57.93	140.03	1.27337	0.00681903	0.0440124
AT5G19240	Glycoprotein membrane precursor GPI-anchored(AT5G19240)	mRNA	196.11	473.64	1.27213	0.00245011	0.020001
AT1G45201	triacylglycerol lipase-like 1(TLL1)	mRNA	2280.5	5497.86	1.26952	0.000683605	0.00731485
AT3G14420	Aldolase-type TIM barrel family protein(GOX1)	mRNA	3659.35	8821.06	1.26937	0.00546985	0.0372613
AT2G23420	nicotinate phosphoribosyltransferase 2(NAPRT2)	mRNA	327.54	787.08	1.26484	6.58989e-11	4.08984e-09
AT5G39790	PROTEIN TARGETING TO STARCH (PTST)(AT5G39790)	mRNA	33.94	81.56	1.26474	0.0033482	0.0256088
AT5G64080	Bifunctional inhibitor/lipid-transfer protein/seed storage 2S albumin superfamily protein(XYP1)	mRNA	49.39	118.61	1.26405	1.72087e-05	0.000344088
AT5G05580	fatty acid desaturase 8(FAD8)	mRNA	184.31	442.16	1.26241	0.00756333	0.0474222
AT2G33855	uncharacterized protein(AT2G33855)	mRNA	96.29	230.71	1.26057	0.000100319	0.00155349
AT5G58140	phototropin 2(PHOT2)	mRNA	1653.84	3959.54	1.25951	0.000435013	0.00517141
AT1G34000	one-helix protein 2(OHP2)	mRNA	450.25	1076.86	1.25802	5.72858e-06	0.000134723
AT4G03400	Auxin-responsive GH3 family protein(DFL2)	mRNA	223.89	534.7	1.25594	5.02998e-13	4.18768e-11
AT1G74460	GDSL-like Lipase/Acylhydrolase superfamily protein(AT1G74460)	mRNA	74.21	177.2	1.25571	0.00581962	0.0389289
AT4G19530	disease resistance protein (TIR-NBS-LRR class) family(AT4G19530)	mRNA	65.44	156.04	1.25357	0.000525458	0.00596451
AT3G19450	GroES-like zinc-binding alcohol dehydrogenase family protein(ATCAD4)	mRNA	1627.24	3872.51	1.25084	2.80016e-05	0.000525174
AT4G21990	APS reductase 3(APR3)	mRNA	1628.14	3873.59	1.25044	3.18399e-13	2.70741e-11
AT3G04320	Kunitz family trypsin and protease inhibitor protein(AT3G04320)	mRNA	34.32	81.56	1.24875	0.000248395	0.00327928
AT1G17180	glutathione S-transferase TAU 25(GSTU25)	mRNA	481.42	1142.41	1.24671	1.58976e-14	1.52553e-12
AT1G25440	B-box type zinc finger protein with CCT domain-containing protein(BBX15)	mRNA	623.19	1478.73	1.24662	0.00700903	0.0449353
AT3G15460	Ribosomal RNA processing Brix domain protein(AT3G15460)	mRNA	59.99	142.31	1.24633	5.7596e-06	0.000135187
AT3G57190	peptide chain release factor(PrfB3)	mRNA	73.08	173.28	1.24555	0.0011477	0.0110532
AT2G05620	proton gradient regulation 5(PGR5)	mRNA	545.46	1293.33	1.24554	0.00171006	0.0150498
AT1G22230	nucleolar GTP-binding protein(AT1G22230)	mRNA	80.55	190.66	1.243	6.96837e-06	0.000159332
AT3G18400	NAC domain containing protein 58(NAC058)	mRNA	24.65	58.26	1.24118	0.00655561	0.042786
AT1G60000	RNA-binding (RRM/RBD/RNP motifs) family protein(AT1G60000)	mRNA	441.91	1043.93	1.2402	0.000527553	0.00598261
AT3G55120	Chalcone-flavanone isomerase family protein(TT5)	mRNA	167.34	394.2	1.23611	2.99894e-05	0.00055591
AT5G42630	Homeodomain-like superfamily protein(ATS)	mRNA	16.21	38.12	1.23363	0.0059124	0.0394502
AT5G20220	zinc knuckle (CCHC-type) family protein(AT5G20220)	mRNA	135.53	317.51	1.22822	0.000182403	0.00255471
AT4G32590	2Fe-2S ferredoxin-like superfamily protein(AT4G32590)	mRNA	146.94	344.18	1.22788	2.74318e-08	1.11472e-06
AT2G30320	Pseudouridine synthase family protein(AT2G30320)	mRNA	58.14	136.08	1.22694	2.40525e-05	0.000461245
AT2G44290	Bifunctional inhibitor/lipid-transfer protein/seed storage 2S albumin superfamily protein(AT2G44290)	mRNA	76.29	178.38	1.22546	0.00634776	0.0417373
AT5G42270	FtsH extracellular protease family(VAR1)	mRNA	3888.26	9082.74	1.224	0.00210932	0.0178408
AT4G22200	potassium transport 2/3(KT2/3)	mRNA	83.81	195.67	1.22323	0.000126236	0.00189109
AT1G18060	microbial collagenase(AT1G18060)	mRNA	202.29	471.54	1.22098	0.00600534	0.0399365
AT2G37440	DNAse I-like superfamily protein(AT2G37440)	mRNA	39.25	91.46	1.22028	0.000211865	0.00288779
AT4G39630	translation initiation factor(AT4G39630)	mRNA	33.42	77.75	1.21833	0.000358107	0.00444037
AT1G28210	DNAJ heat shock family protein(ATJ1)	mRNA	31.14	72.4	1.21742	4.1028e-05	0.00073213
AT2G46250	myosin heavy chain-like protein(AT2G46250)	mRNA	82.01	190.59	1.21669	0.00120551	0.0114896
AT5G28630	glycine-rich protein(AT5G28630)	mRNA	41.45	96.29	1.21608	0.00325181	0.0249916
AT1G26760	SET domain protein 35(SDG35)	mRNA	22.52	52.3	1.21539	0.00602212	0.0400035
AT5G55120	GDP-L-galactose phosphorylase VITAMIN C DEFECTIVE 5 (VTC5)(VTC5)	mRNA	619.14	1435.25	1.21298	4.41657e-08	1.74141e-06
AT2G31840	Thioredoxin superfamily protein(MRL7-L)	mRNA	115.36	267.41	1.21292	0.00252897	0.0205256
AT5G67150	HXXXD-type acyl-transferase family protein(AT5G67150)	mRNA	98.28	227.5	1.21086	1.09096e-06	3.07399e-05
AT1G01140	CBL-interacting protein kinase 9(CIPK9)	mRNA	977.39	2260.91	1.2099	1.8536e-08	7.83893e-07
AT5G17310	UDP-glucose pyrophosphorylase 2(UGP2)	mRNA	401.38	926.9	1.20744	1.51639e-08	6.52839e-07
AT1G02920	glutathione S-transferase 7(GSTF7)	mRNA	652.04	1505.63	1.20733	1.49269e-06	4.06222e-05
AT3G46870	Pentatricopeptide repeat (PPR) superfamily protein(AT3G46870)	mRNA	19.29	44.47	1.20542	0.00357518	0.0268802
AT2G40900	nodulin MtN21 /EamA-like transporter family protein(UMAMIT11)	mRNA	597.99	1377.12	1.20347	4.99476e-09	2.32641e-07
AT4G15430	ERD (early-responsive to dehydration stress) family protein(AT4G15430)	mRNA	207.23	477	1.20277	8.05204e-11	4.9206e-09
AT2G26480	UDP-glucosyl transferase 76D1(UGT76D1)	mRNA	15.04	34.61	1.20229	0.00397773	0.0291658
AT1G03310	debranching enzyme 1(DBE1)	mRNA	339.74	781.31	1.20148	0.000298391	0.00382292
AT5G20150	SPX domain-containing protein 1(SPX1)	mRNA	206.92	475.59	1.20066	0.00520853	0.0358656
AT2G18969	transcription factor/transcription regulator(AT2G18969)	mRNA	80.49	184.92	1.20006	5.1589e-07	1.57028e-05
AT1G30070	SGS domain-containing protein(AT1G30070)	mRNA	110.74	254.34	1.19951	7.4322e-09	3.38257e-07
AT1G23280	MAK16 protein-like protein(AT1G23280)	mRNA	194.09	445.43	1.19848	0.000172614	0.00245478
AT5G06980	uncharacterized protein(AT5G06980)	mRNA	804.94	1844.03	1.19591	1.3265e-05	0.000277072
AT2G43000	NAC domain containing protein 42(NAC042)	mRNA	27.36	62.61	1.19413	0.00538559	0.0368298
AT4G24130	DUF538 family protein (Protein of unknown function, DUF538)(AT4G24130)	mRNA	202.06	462.25	1.19388	0.000359163	0.00445117
AT2G45680	TCP family transcription factor(TCP9)	mRNA	310.56	708.63	1.19014	9.27602e-07	2.65439e-05
AT5G37360	LOW protein: ammonium transporter 1-like protein(AT5G37360)	mRNA	278.05	634.08	1.18932	2.42312e-07	7.87729e-06
AT4G36530	alpha/beta-Hydrolases superfamily protein(AT4G36530)	mRNA	233.87	533.16	1.18886	9.78645e-09	4.34642e-07
AT5G42370	Calcineurin-like metallo-phosphoesterase superfamily protein(AT5G42370)	mRNA	29.8	67.9	1.18835	0.00219051	0.0183714
AT1G71810	Protein kinase superfamily protein(AT1G71810)	mRNA	179.07	407.9	1.18769	2.42207e-05	0.000463726
AT2G22610	Di-glucose binding protein with Kinesin motor domain-containing protein(AT2G22610)	mRNA	92.27	210.04	1.18665	0.00381227	0.0281927
AT2G26840	MutS2(AT2G26840)	mRNA	32.59	74.17	1.18626	0.000850978	0.00868572
AT4G18440	L-Aspartase-like family protein(AT4G18440)	mRNA	84.3	191.76	1.18576	0.00575031	0.0385733
AT3G14900	uncharacterized protein(EMB3120)	mRNA	49.78	113.22	1.18535	0.00377889	0.0280436
AT5G41050	Pollen Ole e 1 allergen and extensin family protein(AT5G41050)	mRNA	58.17	132.17	1.18409	0.000492225	0.00568725
AT2G04039	DUF2996 family protein(AT2G04039)	mRNA	137.36	311.93	1.18324	0.0048748	0.0340419
AT2G05100	photosystem II light harvesting complex protein 2.1(LHCB2.1)	mRNA	11621.2	26382.8	1.18284	0.00706215	0.0451324
AT5G21280	hydroxyproline-rich glycoprotein family protein(AT5G21280)	mRNA	314.74	712.65	1.17905	4.01569e-11	2.53169e-09
AT5G47920	transcription elongation factor(AT5G47920)	mRNA	14.1	31.92	1.17859	0.00762844	0.0476658
AT4G17360	Formyl transferase(AT4G17360)	mRNA	20.13	45.55	1.17856	0.00804208	0.0494741
AT1G64370	filaggrin-like protein(AT1G64370)	mRNA	728.68	1648.44	1.17774	1.94862e-12	1.49232e-10
AT3G57830	Leucine-rich repeat protein kinase family protein(AT3G57830)	mRNA	127.12	287.08	1.17524	1.34975e-07	4.75676e-06
AT2G47010	calcium/calcium/calmodulin-dependent Serine/Threonine-kinase(AT2G47010)	mRNA	130.12	293.71	1.17454	0.000695335	0.00741419
AT4G05100	myb domain protein 74(MYB74)	mRNA	164.96	372.3	1.1744	6.47196e-05	0.0010739
AT1G69160	suppressor(AT1G69160)	mRNA	440.93	994.25	1.17307	1.37571e-14	1.33623e-12
AT1G68740	EXS (ERD1/XPR1/SYG1) family protein(PHO1;H1)	mRNA	146.96	331.38	1.17304	4.12385e-07	1.27968e-05
AT5G45950	GDSL-like Lipase/Acylhydrolase superfamily protein(AT5G45950)	mRNA	856.61	1931.24	1.17282	0.000744384	0.0078216
AT2G07698	ATPase, F1 complex, alpha subunit protein(AT2G07698)	mRNA	411.56	926.37	1.1705	7.10879e-05	0.00116421
AT1G13740	ABI five binding protein 2(AFP2)	mRNA	241.07	541.99	1.16884	2.93691e-08	1.1894e-06
AT2G38160	uncharacterized protein(AT2G38160)	mRNA	31.79	71.37	1.16662	9.92093e-05	0.00154029
AT2G43610	Chitinase family protein(AT2G43610)	mRNA	856.88	1923.36	1.16646	0.000609833	0.00670916
AT2G38720	microtubule-associated protein 65-5(MAP65-5)	mRNA	22.44	50.35	1.16578	0.00237198	0.019483
AT3G49320	Metal-dependent protein hydrolase(AT3G49320)	mRNA	22.48	50.41	1.16501	0.00468066	0.0329425
AT4G15640	adenylyl cyclase(AT4G15640)	mRNA	117.1	262.55	1.16481	0.000130463	0.00194831
AT1G15260	LOW protein: ATP-dependent RNA helicase-like protein(AT1G15260)	mRNA	114.04	255.38	1.16312	0.0014713	0.0134334
AT4G02530	chloroplast thylakoid lumen protein(AT4G02530)	mRNA	401.5	898.11	1.1615	0.00271363	0.0217437
AT3G21010	pseudo(AT3G21010)	mRNA	15.32	34.27	1.16111	0.0053135	0.0365039
AT2G25625	histone deacetylase-like protein(AT2G25625)	mRNA	39.01	87.14	1.15962	0.000199712	0.00275834
AT5G40160	Ankyrin repeat family protein(EMB506)	mRNA	140.7	314.16	1.15886	0.00153112	0.0138473
AT2G07725	Ribosomal L5P family protein(AT2G07725)	mRNA	25.89	57.73	1.15661	0.00257314	0.0208063
AT4G31210	DNA topoisomerase, type IA, core(AT4G31210)	mRNA	208.38	464.52	1.15655	0.00559067	0.0378531
AT2G38750	annexin 4(ANNAT4)	mRNA	1551.07	3455.3	1.15555	9.651e-06	0.000209828
AT5G55380	MBOAT (membrane bound O-acyl transferase) family protein(AT5G55380)	mRNA	56.67	126.08	1.15362	8.70289e-06	0.000192543
AT3G08730	protein-serine kinase 1(PK1)	mRNA	1794.16	3989.85	1.15302	6.28122e-08	2.38986e-06
AT2G20980	minichromosome maintenance 10(MCM10)	mRNA	41.42	91.91	1.14979	0.000702045	0.00745833
AT1G78430	ROP interactive partner 2(RIP4)	mRNA	45.59	101.14	1.14953	6.91997e-05	0.00113718
AT4G09900	methyl esterase 12(MES12)	mRNA	39.27	87.08	1.14891	0.00016265	0.00233977
AT5G48490	Bifunctional inhibitor/lipid-transfer protein/seed storage 2S albumin superfamily protein(AT5G48490)	mRNA	190.23	421.46	1.14767	0.00166092	0.0147203
AT1G51405	myosin-like protein(AT1G51405)	mRNA	23.74	52.55	1.14619	0.00274828	0.0219623
AT4G17970	aluminum-activated, malate transporter 12(ALMT12)	mRNA	39.51	87.24	1.14268	0.00107706	0.0105171
AT2G21330	fructose-bisphosphate aldolase 1(FBA1)	mRNA	3358.73	7411.74	1.1419	0.00414975	0.0299922
AT1G72420	NADH:ubiquinone oxidoreductase intermediate-associated protein 30(AT1G72420)	mRNA	40.08	88.42	1.14153	0.000125365	0.0018804
AT3G24840	Sec14p-like phosphatidylinositol transfer family protein(AT3G24840)	mRNA	361.78	797.6	1.14058	6.50823e-07	1.939e-05
AT5G67385	Phototropic-responsive NPH3 family protein(AT5G67385)	mRNA	1364.01	3005.89	1.13994	4.36249e-10	2.39076e-08
AT2G24820	translocon at the inner envelope membrane of chloroplasts 55-II(TIC55-II)	mRNA	386.77	852.31	1.13989	0.00720678	0.0458097
AT5G57390	AINTEGUMENTA-like 5(AIL5)	mRNA	53.07	116.88	1.1391	0.00408673	0.0296438
AT2G40150	TRICHOME BIREFRINGENCE-LIKE 28(TBL28)	mRNA	66.84	147.19	1.13877	2.45226e-06	6.32086e-05
AT1G10960	ferredoxin 1(FD1)	mRNA	2222.59	4893.04	1.13849	0.00460721	0.0325502
AT2G05070	photosystem II light harvesting complex protein 2.2(LHCB2.2)	mRNA	10296.9	22626.8	1.13583	0.00756365	0.0474222
AT2G07708	uncharacterized protein(AT2G07708)	mRNA	30.29	66.5	1.13461	0.000922775	0.00931902
AT2G29440	glutathione S-transferase tau 6(GSTU6)	mRNA	83.45	182.64	1.13008	1.22427e-06	3.42156e-05
AT5G61370	Pentatricopeptide repeat (PPR) superfamily protein(AT5G61370)	mRNA	14.51	31.73	1.12868	0.00740454	0.0467312
AT5G06870	polygalacturonase inhibiting protein 2(PGIP2)	mRNA	35.37	77.25	1.12694	0.00623495	0.0410973
AT4G00950	hypothetical protein (DUF688)(MEE47)	mRNA	46.06	100.58	1.12669	0.00015774	0.00228012
AT4G26600	S-adenosyl-L-methionine-dependent methyltransferases superfamily protein(AT4G26600)	mRNA	89.66	195.15	1.12196	0.0031232	0.0241586
AT5G12080	mechanosensitive channel of small conductance-like 10(MSL10)	mRNA	207.16	450.49	1.12072	9.23192e-08	3.35749e-06
AT2G16630	Pollen Ole e 1 allergen and extensin family protein(AT2G16630)	mRNA	291.18	632.58	1.11936	0.00173175	0.0151999
AT2G40080	EARLY FLOWERING-like protein (DUF1313)(ELF4)	mRNA	46.88	101.83	1.11923	0.000236783	0.00315543
AT4G30470	NAD(P)-binding Rossmann-fold superfamily protein(AT4G30470)	mRNA	850.97	1847.92	1.11872	0.00083924	0.0085916
AT3G44750	histone deacetylase 3(HDA3)	mRNA	274.22	595.36	1.11841	0.000423795	0.00506561
AT1G05100	mitogen-activated protein kinase kinase kinase 18(MAPKKK18)	mRNA	23.26	50.5	1.11823	0.00786809	0.0486417
AT1G03300	agenet domain protein (DOMAIN OF UNKNOWN FUNCTION 724 1)(ATDUF1)	mRNA	36.91	80.01	1.11604	0.000540533	0.00610373
AT3G13860	heat shock protein 60-3A(HSP60-3A)	mRNA	232.32	503.4	1.11563	6.79228e-08	2.5639e-06
AT1G55020	lipoxygenase 1(LOX1)	mRNA	406.91	881.36	1.11504	8.04048e-06	0.000179887
AT1G11700	senescence regulator (Protein of unknown function, DUF584)(AT1G11700)	mRNA	156.35	338.51	1.11441	1.44542e-05	0.000297476
AT4G02390	poly(ADP-ribose) polymerase(PARP2)	mRNA	69.78	151.04	1.11399	1.0494e-05	0.000225693
AT5G54770	thiazole biosynthetic enzyme, chloroplast (ARA6) (THI1) (THI4)(THI1)	mRNA	2543.58	5499.41	1.11242	0.0036369	0.0272061
AT3G29200	chorismate mutase 1(CM1)	mRNA	366.15	790.51	1.11035	1.9353e-10	1.11159e-08
AT5G42680	MIZU-KUSSEI-like protein (Protein of unknown function, DUF617)(AT5G42680)	mRNA	128.89	278.1	1.10952	9.75383e-06	0.000211486
AT1G44900	minichromosome maintenance (MCM2/3/5) family protein(MCM2)	mRNA	183.08	394.82	1.10873	0.000117331	0.00177437
AT1G10640	Pectin lyase-like superfamily protein(AT1G10640)	mRNA	72.64	156.59	1.10816	9.44604e-05	0.00147712
AT3G19050	phragmoplast orienting kinesin 2(POK2)	mRNA	149.95	323.23	1.1081	0.00239815	0.0196574
AT3G17360	phragmoplast orienting kinesin 1(POK1)	mRNA	100.37	216.33	1.10787	0.00356418	0.0268144
AT4G00080	Plant invertase/pectin methylesterase inhibitor superfamily protein(UNE11)	mRNA	93.82	202.18	1.10763	4.7356e-06	0.00011395
AT3G52040	2,3-bisphosphoglycerate-dependent phosphoglycerate mutase(AT3G52040)	mRNA	105.99	228.28	1.10693	5.48992e-05	0.000936304
AT1G54385	ARM repeat superfamily protein(AT1G54385)	mRNA	55.48	119.46	1.10642	0.000173052	0.00245833
AT4G13690	RNA-binding protein(AT4G13690)	mRNA	15.96	34.35	1.1058	0.00752245	0.0472394
AT5G14580	polyribonucleotide nucleotidyltransferase(AT5G14580)	mRNA	57.36	123.38	1.1049	0.000178098	0.00251357
AT5G03960	IQ-domain 12(IQD12)	mRNA	201.95	433.96	1.10358	2.69921e-05	0.000508234
AT3G26480	Transducin family protein / WD-40 repeat family protein(AT3G26480)	mRNA	22.31	47.89	1.10186	0.0058722	0.0392257
AT4G32770	tocopherol cyclase, chloroplast / vitamin E deficient 1 (VTE1) / sucrose export defective 1 (SXD1)(VTE1)	mRNA	91.63	196.56	1.10109	8.48952e-05	0.00134873
AT1G74560	NAP1-related protein 1(NRP1)	mRNA	461.81	990.41	1.10074	1.59379e-07	5.48732e-06
AT3G44550	fatty acid reductase 5(FAR5)	mRNA	61.42	131.67	1.10013	0.00286601	0.0226982
AT5G65840	Thioredoxin superfamily protein(AT5G65840)	mRNA	193.06	413.74	1.09966	9.78635e-06	0.000211999
AT3G24500	multiprotein bridging factor 1C(MBF1C)	mRNA	299.46	641.44	1.09894	0.00112684	0.0108963
AT4G28430	Reticulon family protein(AT4G28430)	mRNA	25.71	55.03	1.09768	0.00562511	0.0380109
AT3G17611	RHOMBOID-like protein 14(RBL14)	mRNA	220.98	472.55	1.09652	3.19343e-06	8.03199e-05
AT1G16320	plant/protein (DUF2358)(AT1G16320)	mRNA	252.19	538.81	1.09527	0.00078509	0.00816316
AT5G09230	sirtuin 2(SRT2)	mRNA	164.72	351.52	1.09356	4.10848e-09	1.93625e-07
AT3G06680	Ribosomal L29e protein family(AT3G06680)	mRNA	136.64	291.56	1.0934	5.4072e-06	0.000128174
AT2G22420	Peroxidase superfamily protein(AT2G22420)	mRNA	74.35	158.65	1.09337	0.00082966	0.00850811
AT2G23540	GDSL-like Lipase/Acylhydrolase superfamily protein(AT2G23540)	mRNA	115.25	245.41	1.09039	0.000771322	0.00805505
AT4G34740	GLN phosphoribosyl pyrophosphate amidotransferase 2(ASE2)	mRNA	430.35	915.15	1.08851	1.48299e-07	5.14277e-06
AT3G27360	Histone superfamily protein(AT3G27360)	mRNA	204.4	434.44	1.08778	3.99057e-08	1.5839e-06
AT4G25340	FK506 BINDING PROTEIN 53(FKBP53)	mRNA	233.44	495.91	1.08704	0.0018536	0.0160995
AT1G33040	nascent polypeptide-associated complex subunit alpha-like protein 5(NACA5)	mRNA	424.55	899.76	1.08361	5.07306e-05	0.000876469
AT2G42710	Ribosomal protein L1p/L10e family(AT2G42710)	mRNA	165.81	351.21	1.08279	8.89536e-08	3.25491e-06
AT1G28670	GDSL-like Lipase/Acylhydrolase superfamily protein(ARAB-1)	mRNA	1532.66	3245.59	1.08245	2.82295e-05	0.000527806
AT4G20240	cytochrome P450, family 71, subfamily A, polypeptide 27(CYP71A27)	mRNA	36.42	77.1	1.08202	0.000752996	0.00788435
AT3G51720	WEB family protein (DUF827)(AT3G51720)	mRNA	188.76	399.4	1.08127	0.000224699	0.00302647
AT2G30390	ferrochelatase 2(FC2)	mRNA	456.83	966.46	1.08105	0.00403236	0.0294016
AT5G48485	Bifunctional inhibitor/lipid-transfer protein/seed storage 2S albumin superfamily protein(DIR1)	mRNA	119.83	253.5	1.08101	0.00458754	0.0324496
AT2G40400	DUF399 family protein, putative (DUF399 and DUF3411)(AT2G40400)	mRNA	992.5	2095.39	1.07809	2.82304e-05	0.000527806
AT5G04830	Nuclear transport factor 2 (NTF2) family protein(AT5G04830)	mRNA	511.45	1078.86	1.07684	7.84771e-11	4.82039e-09
AT4G34240	aldehyde dehydrogenase 3I1(ALDH3I1)	mRNA	427.96	902.62	1.07665	1.42869e-05	0.000294705
AT3G23990	heat shock protein 60(HSP60)	mRNA	940.99	1983.71	1.07595	0.000175104	0.00248158
AT5G01410	Aldolase-type TIM barrel family protein(RSR4)	mRNA	1516.7	3196.86	1.07573	8.75595e-10	4.578e-08
AT4G26780	Co-chaperone GrpE family protein(AR192)	mRNA	118.9	250.19	1.07331	5.03976e-07	1.54107e-05
AT5G44870	Disease resistance protein (TIR-NBS-LRR class) family(LAZ5)	mRNA	115.93	243.93	1.07319	0.000582391	0.0064754
AT1G63250	DEA(D/H)-box RNA helicase family protein(AT1G63250)	mRNA	39.69	83.45	1.07206	0.00273498	0.0218854
AT1G38131	O-fucosyltransferase family protein(AT1G38131)	mRNA	237.4	499.02	1.07178	0.00289255	0.0228554
AT1G63650	basic helix-loop-helix (bHLH) DNA-binding superfamily protein(EGL3)	mRNA	46.52	97.78	1.07171	0.00117997	0.0112913
AT2G01640	ribosome biogenesis protein(AT2G01640)	mRNA	59.92	125.93	1.07159	2.54986e-05	0.000484697
AT3G20470	glycine-rich protein 5(GRP5)	mRNA	271.09	569.48	1.07089	0.00562472	0.0380109
AT4G36660	polyol transporter, putative (DUF1195)(AT4G36660)	mRNA	319.55	670.55	1.06927	2.50358e-10	1.42092e-08
AT5G16010	3-oxo-5-alpha-steroid 4-dehydrogenase family protein(AT5G16010)	mRNA	219.69	460.94	1.06909	2.00668e-05	0.000394631
AT2G43650	Sas10/U3 ribonucleoprotein (Utp) family protein(EMB2777)	mRNA	221.02	462.11	1.06407	0.000186147	0.00259501
AT3G54400	Eukaryotic aspartyl protease family protein(AT3G54400)	mRNA	4612.16	9627.39	1.0617	0.000158921	0.00229303
AT5G42060	DEK, chromatin associated protein(AT5G42060)	mRNA	45.29	94.54	1.06163	0.000975864	0.00974386
AT5G37020	auxin response factor 8(ARF8)	mRNA	937.37	1956.24	1.0614	1.1321e-08	4.95429e-07
AT5G57790	uncharacterized protein(AT5G57790)	mRNA	44.63	93.12	1.06115	0.000145815	0.00213808
AT1G49450	Transducin/WD40 repeat-like superfamily protein(AT1G49450)	mRNA	90.74	189.18	1.06	4.65615e-05	0.000812073
AT4G05390	root FNR 1(RFNR1)	mRNA	770.18	1604.26	1.05864	1.74998e-07	5.95641e-06
AT2G18990	thioredoxin-like/ATP-binding protein(TXND9)	mRNA	223.49	465.27	1.05786	2.07012e-07	6.86993e-06
AT5G38150	pseudo(PMI15)	mRNA	197.49	411.09	1.05766	0.00460257	0.0325366
AT3G55760	uncharacterized protein(AT3G55760)	mRNA	201.78	419.74	1.05669	0.000815728	0.00839345
AT1G68570	Major facilitator superfamily protein(AT1G68570)	mRNA	39.92	82.98	1.05557	0.00016985	0.00242582
AT3G15352	cytochrome c oxidase 17(COX17)	mRNA	43.07	89.49	1.05522	0.000177935	0.00251276
AT4G24790	AAA-type ATPase family protein(AT4G24790)	mRNA	82.04	170.43	1.05476	0.00164555	0.0146126
AT3G24170	glutathione-disulfide reductase(GR1)	mRNA	2517.72	5227.22	1.05393	5.04361e-07	1.54107e-05
AT3G52115	protein gamma response 1(GR1)	mRNA	19.51	40.51	1.05382	0.00534162	0.036634
AT5G39840	ATP-dependent RNA helicase(AT5G39840)	mRNA	80.24	166.57	1.05378	0.000252599	0.00332175
AT2G41000	Chaperone DnaJ-domain superfamily protein(AT2G41000)	mRNA	90.57	187.99	1.05358	2.10446e-06	5.50754e-05
AT5G26290	TRAF-like family protein(AT5G26290)	mRNA	94.84	196.85	1.05357	3.32276e-05	0.000607453
AT3G59060	phytochrome interacting factor 3-like 6(PIL6)	mRNA	645.29	1338.7	1.05282	9.87157e-08	3.57923e-06
AT5G11160	adenine phosphoribosyltransferase 5(APT5)	mRNA	82.43	170.96	1.05239	7.35988e-06	0.000166689
AT1G67400	ELMO/CED-12 family protein(AT1G67400)	mRNA	33.88	70.23	1.05174	0.000298736	0.0038253
AT3G57010	Calcium-dependent phosphotriesterase superfamily protein(AT3G57010)	mRNA	742.68	1538.12	1.05035	1.38925e-09	7.00312e-08
AT4G04180	P-loop containing nucleoside triphosphate hydrolases superfamily protein(AT4G04180)	mRNA	33.78	69.95	1.05021	0.000483331	0.00561434
AT2G33330	plasmodesmata-located protein 3(PDLP3)	mRNA	135.52	280.46	1.04932	5.83252e-06	0.000136362
AT1G17400	uncharacterized protein(AT1G17400)	mRNA	27.52	56.95	1.04932	0.00642025	0.0421212
AT1G27120	Galactosyltransferase family protein(AT1G27120)	mRNA	242.01	500.77	1.04908	8.71582e-05	0.00138192
AT1G30960	GTP-binding family protein(AT1G30960)	mRNA	30.72	63.46	1.04662	0.00483204	0.0338286
AT4G13010	Oxidoreductase, zinc-binding dehydrogenase family protein(AT4G13010)	mRNA	604.91	1248.97	1.04594	1.84399e-13	1.60219e-11
AT5G46280	Minichromosome maintenance (MCM2/3/5) family protein(MCM3)	mRNA	182.26	376.07	1.045	0.000617294	0.00675349
AT5G58870	FTSH protease 9(ftsh9)	mRNA	1008.29	2080.48	1.045	6.03812e-07	1.81706e-05
AT1G61000	kinetochore protein(AT1G61000)	mRNA	66.14	136.37	1.04387	0.000169563	0.00242317
AT2G30100	pentatricopeptide (PPR) repeat-containing protein(AT2G30100)	mRNA	207.69	427.01	1.03985	2.19935e-06	5.72455e-05
AT3G23730	xyloglucan endotransglucosylase/hydrolase 16(XTH16)	mRNA	663.01	1362.73	1.0394	1.2189e-06	3.41434e-05
AT4G32190	Myosin heavy chain-related protein(AT4G32190)	mRNA	351.16	721.62	1.03912	0.00158938	0.0142395
AT5G56120	RNA polymerase II elongation factor(AT5G56120)	mRNA	88.37	181.53	1.03864	0.000212619	0.00289238
AT2G43110	U3 containing 90S pre-ribosomal complex subunit(AT2G43110)	mRNA	88.64	182.09	1.03863	7.56947e-07	2.22466e-05
AT1G53470	mechanosensitive channel of small conductance-like 4(MSL4)	mRNA	234.43	481.25	1.03762	6.7242e-09	3.07793e-07
AT3G51895	sulfate transporter 3;1(SULTR3;1)	mRNA	253.45	520.02	1.03687	0.00380829	0.0281888
AT3G05190	D-aminoacid aminotransferase-like PLP-dependent enzymes superfamily protein(AT3G05190)	mRNA	63.75	130.63	1.03501	0.00686277	0.044223
AT5G58590	RAN binding protein 1(RANBP1)	mRNA	357.42	732.37	1.03495	1.44347e-09	7.24586e-08
AT4G27595	WEB family protein (DUF827)(AT4G27595)	mRNA	133.68	273.87	1.0347	0.00145966	0.0133425
AT1G15960	NRAMP metal ion transporter 6(NRAMP6)	mRNA	34.27	70.17	1.03412	0.00299214	0.0234638
AT5G27000	kinesin 4(ATK4)	mRNA	207.63	424.55	1.03196	2.04879e-05	0.00040159
AT3G57000	nucleolar essential protein-like protein(AT3G57000)	mRNA	221.28	452.07	1.03064	3.0653e-06	7.75051e-05
AT1G12740	cytochrome P450, family 87, subfamily A, polypeptide 2(CYP87A2)	mRNA	83.22	169.86	1.02934	8.55473e-06	0.000189617
AT1G16740	Ribosomal protein L20(AT1G16740)	mRNA	194.45	396.88	1.02926	3.57023e-07	1.12394e-05
AT5G26670	Pectinacetylesterase family protein(AT5G26670)	mRNA	194.52	396.79	1.02844	0.000519369	0.00591895
AT5G25580	uncharacterized protein(AT5G25580)	mRNA	41.23	84.05	1.02738	0.00797295	0.0491501
AT2G39800	delta1-pyrroline-5-carboxylate synthase 1(P5CS1)	mRNA	1293.36	2634.85	1.0266	3.3497e-09	1.59438e-07
AT3G02870	Inositol monophosphatase family protein(VTC4)	mRNA	196.41	400.1	1.02653	6.0116e-08	2.29826e-06
AT5G39530	hypothetical protein (DUF1997)(AT5G39530)	mRNA	727.27	1479.95	1.02499	0.00368423	0.0274925
AT4G33110	S-adenosyl-L-methionine-dependent methyltransferases superfamily protein(AT4G33110)	mRNA	483.6	983.93	1.02473	0.00426257	0.0305657
AT3G10940	dual specificity protein phosphatase (DsPTP1) family protein(LSF2)	mRNA	109.47	222.71	1.02459	2.30258e-06	5.97372e-05
AT3G01710	TPX2 (targeting protein for Xklp2) protein family(AT3G01710)	mRNA	31.46	64	1.02455	0.00237096	0.0194814
AT5G24080	Protein kinase superfamily protein(AT5G24080)	mRNA	46.29	94.15	1.02421	0.000972127	0.00971883
AT3G52170	DNA binding protein(AT3G52170)	mRNA	113.88	231.51	1.0236	0.00563075	0.0380382
AT3G17790	purple acid phosphatase 17(PAP17)	mRNA	630.24	1280.19	1.02239	0.000189148	0.00262762
AT4G35850	Pentatricopeptide repeat (PPR) superfamily protein(AT4G35850)	mRNA	324.73	659.55	1.02225	0.000752901	0.00788435
AT3G17470	Ca2+-activated RelA/spot-like protein(CRSH)	mRNA	171.48	348.24	1.02204	0.00304484	0.0237239
AT4G22890	PGR5-LIKE A(PGR5-LIKE A)	mRNA	527.45	1069.86	1.02033	0.00585915	0.0391495
AT5G28750	Bacterial sec-independent translocation protein mttA/Hcf106(AT5G28750)	mRNA	265.5	538.49	1.02021	0.000196451	0.00272068
AT3G16410	nitrile specifier protein 4(NSP4)	mRNA	258.35	523.61	1.01916	0.000126031	0.0018892
AT2G34260	transducin family protein / WD-40 repeat family protein(WDR55)	mRNA	92.19	186.82	1.01888	3.26883e-06	8.20434e-05
AT1G03360	ribosomal RNA processing 4(RRP4)	mRNA	68.04	137.76	1.01777	0.00123496	0.0117096
AT2G19690	phospholipase A2-beta(PLA2-BETA)	mRNA	20.05	40.58	1.01704	0.00658923	0.0429703
AT5G61030	glycine-rich RNA-binding protein 3(GR-RBP3)	mRNA	168.54	340.88	1.01616	0.00125908	0.0118817
AT1G04770	Tetratricopeptide repeat (TPR)-like superfamily protein(AT1G04770)	mRNA	310.54	627.29	1.01438	3.04464e-10	1.69241e-08
AT3G26080	plastid-lipid associated protein PAP / fibrillin family protein(AT3G26080)	mRNA	70.99	143.38	1.01416	0.00105394	0.0103548
AT4G14550	indole-3-acetic acid inducible 14(IAA14)	mRNA	214.92	434.01	1.01395	0.00639831	0.0420119
AT4G04020	fibrillin(FIB)	mRNA	160.09	323.05	1.01285	3.18025e-07	1.01589e-05
AT1G56580	plant/protein (Protein of unknown function, DUF538)(SVB)	mRNA	1545.69	3117.93	1.01234	1.44326e-09	7.24586e-08
AT5G08020	RPA70-kDa subunit B(RPA70B)	mRNA	79.99	161.29	1.01172	0.00223575	0.0186375
AT1G17830	hypothetical protein (DUF789)(AT1G17830)	mRNA	90.25	181.93	1.01133	7.59342e-06	0.000171491
AT1G21460	Nodulin MtN3 family protein(SWEET1)	mRNA	128.56	259.1	1.011	0.00363845	0.0272061
AT4G17840	CAAX protease self-immunity protein(AT4G17840)	mRNA	444.15	894.17	1.00951	3.72233e-10	2.04934e-08
AT2G26170	cytochrome P450, family 711, subfamily A, polypeptide 1(CYP711A1)	mRNA	302.62	609.2	1.00943	7.74787e-06	0.000174814
AT5G24470	two-component response regulator-like protein(PRR5)	mRNA	130.01	261.7	1.00928	0.000273743	0.00355479
AT4G21070	breast cancer susceptibility1(BRCA1)	mRNA	72.42	145.76	1.00916	0.000806147	0.00832462
AT3G11670	UDP-Glycosyltransferase superfamily protein(DGD1)	mRNA	547.58	1101.41	1.00821	0.0014541	0.0133018
AT4G29590	S-adenosyl-L-methionine-dependent methyltransferases superfamily protein(AT4G29590)	mRNA	191.91	385.72	1.00715	5.02346e-06	0.000119552
AT5G01550	lectin receptor kinase a4.1(LECRKA4.2)	mRNA	55.74	111.9	1.00537	0.00103008	0.0101645
AT3G54390	sequence-specific DNA binding transcription factor(AT3G54390)	mRNA	75.14	150.8	1.00507	5.79204e-05	0.000979441
AT5G57770	auxin canalization protein (DUF828)(AT5G57770)	mRNA	145.41	291.53	1.00355	0.00027297	0.0035486
AT5G07460	peptidemethionine sulfoxide reductase 2(PMSR2)	mRNA	273.71	548.7	1.00339	0.00150687	0.0136746
AT4G28290	uncharacterized protein(AT4G28290)	mRNA	177.63	355.9	1.00254	0.000985139	0.00979564
AT1G22370	UDP-glucosyl transferase 85A5(UGT85A5)	mRNA	53.44	107.06	1.00253	0.00022841	0.00307017
AT5G61880	Protein Transporter, Pam16(AT5G61880)	mRNA	39.73	79.59	1.0024	0.00161889	0.0144335
AT3G44020	thylakoid lumenal P17.1 protein(AT3G44020)	mRNA	68.81	137.81	1.002	0.00280625	0.022336
AT5G17700	MATE efflux family protein(AT5G17700)	mRNA	363.01	727.02	1.00199	9.19861e-07	2.63885e-05
AT4G29520	nucleophosmin(AT4G29520)	mRNA	207.55	415.49	1.00136	0.000116307	0.00176
AT5G10150	UPSTREAM OF FLC protein (DUF966)(AT5G10150)	mRNA	54.38	108.84	1.00112	0.00135073	0.0125192
AT3G25230	rotamase FKBP 1(ROF1)	mRNA	1243.72	2489.15	1.00099	8.14476e-05	0.00130016
AT2G32950	Transducin/WD40 repeat-like superfamily protein(COP1)	mRNA	527.01	1054.18	1.00021	4.75775e-08	1.86058e-06
AT1G28600	GDSL-like Lipase/Acylhydrolase superfamily protein(AT1G28600)	mRNA	200.99	401.87	0.99961	0.000701526	0.00745727
AT1G64490	DEK, chromatin associated protein(AT1G64490)	mRNA	100.49	200.88	0.99924	0.00127637	0.0119834
AT5G17780	alpha/beta-Hydrolases superfamily protein(AT5G17780)	mRNA	63.98	127.88	0.999179	4.87198e-05	0.000845396
AT5G04330	Cytochrome P450 superfamily protein(CYP84A4)	mRNA	185.52	370.6	0.998251	0.00230258	0.0190523
AT3G11900	aromatic and neutral transporter 1(ANT1)	mRNA	464.9	928.58	0.998114	1.31733e-05	0.000275623
AT3G18760	Translation elongation factor EF1B/ribosomal protein S6 family protein(AT3G18760)	mRNA	109.19	217.69	0.995363	6.34804e-05	0.00105848
AT4G15790	uveal autoantigen with coiled-coil/ankyrin(AT4G15790)	mRNA	92.95	185.22	0.994726	6.17283e-05	0.00103389
AT1G68990	male gametophyte defective 3(MGP3)	mRNA	216.15	430.72	0.994714	0.00465964	0.0328332
AT3G21390	Mitochondrial substrate carrier family protein(AT3G21390)	mRNA	205.08	408.49	0.994117	1.10942e-07	3.98127e-06
AT5G19300	methyltransferase C9orf114 protein(AT5G19300)	mRNA	76.75	152.87	0.994021	0.00197229	0.0169092
AT1G04040	HAD superfamily, subfamily IIIB acid phosphatase(AT1G04040)	mRNA	2967.68	5900.92	0.991607	1.9185e-07	6.47468e-06
AT5G54250	cyclic nucleotide-gated cation channel 4(CNGC4)	mRNA	378.02	751.37	0.99105	1.40454e-05	0.000290515
AT3G22880	DNA repair (Rad51) family protein(DMC1)	mRNA	127.2	252.75	0.990575	8.61087e-07	2.49694e-05
AT5G56950	nucleosome assembly protein 1;3(NAP1;3)	mRNA	796.58	1582.49	0.990299	2.39978e-10	1.36525e-08
AT1G67320	DNA primase, large subunit family(EMB2813)	mRNA	124.41	247.12	0.990054	3.71703e-05	0.000669794
AT4G35560	Transducin/WD40 repeat-like superfamily protein(DAW1)	mRNA	340.98	677.2	0.989868	0.000273704	0.00355479
AT1G14460	AAA-type ATPase family protein(AT1G14460)	mRNA	340.67	676.26	0.989204	0.00194319	0.0167137
AT5G59400	PGR5-like A protein(AT5G59400)	mRNA	104.78	207.89	0.988424	1.19007e-05	0.000252312
AT1G76740	uncharacterized protein(AT1G76740)	mRNA	43.66	86.54	0.987044	0.00149371	0.0135964
AT1G77855	BPS1-like protein(AT1G77855)	mRNA	23.72	47.02	0.986979	0.00390577	0.0287506
AT4G36250	aldehyde dehydrogenase 3F1(ALDH3F1)	mRNA	1709.28	3383.99	0.985339	2.30821e-05	0.000444777
AT5G59770	Protein-tyrosine phosphatase-like, PTPLA(AT5G59770)	mRNA	219.01	433.46	0.98487	1.09805e-07	3.95132e-06
AT4G14770	TESMIN/TSO1-like CXC 2(TCX2)	mRNA	192.25	380.17	0.983647	0.00423805	0.0304554
AT4G02920	uncharacterized protein(AT4G02920)	mRNA	1073.73	2123.01	0.983475	1.81425e-09	8.95654e-08
AT4G20325	ribonuclease H2 subunit B(AT4G20325)	mRNA	36.33	71.82	0.983281	0.00166173	0.014722
AT5G64670	Ribosomal protein L18e/L15 superfamily protein(AT5G64670)	mRNA	293.69	579.61	0.980771	9.34192e-06	0.000203664
AT5G18670	beta-amylase 3(BMY3)	mRNA	906.22	1788.44	0.980761	4.282e-10	2.35205e-08
AT2G19670	protein arginine methyltransferase 1A(PRMT1A)	mRNA	54.63	107.76	0.980132	0.000295301	0.00378943
AT3G13600	calmodulin-binding family protein(AT3G13600)	mRNA	128.65	253.06	0.976076	0.000632708	0.00687989
AT2G36885	translation initiation factor(AT2G36885)	mRNA	109.58	215.33	0.974541	0.00192792	0.0166062
AT3G14415	Aldolase-type TIM barrel family protein(GOX2)	mRNA	2926.79	5750.97	0.974485	0.00799322	0.0492242
AT1G64880	Ribosomal protein S5 family protein(AT1G64880)	mRNA	406.5	798.55	0.974112	0.000276889	0.00358979
AT1G11330	S-locus lectin protein kinase family protein(AT1G11330)	mRNA	77.23	151.59	0.972948	0.00132313	0.0123224
AT3G07360	plant U-box 9(PUB9)	mRNA	739.94	1451.89	0.972458	4.82248e-07	1.47918e-05
AT3G04710	ankyrin repeat family protein(TPR10)	mRNA	182.48	357.51	0.970212	1.05449e-06	2.98885e-05
AT5G61000	Replication factor-A protein 1-like protein(RPA70D)	mRNA	132.37	258.97	0.968248	0.00201685	0.0172171
AT3G56270	WEB family protein (DUF827)(AT3G56270)	mRNA	78.33	153.21	0.967818	4.31921e-05	0.000765034
AT1G22750	uncharacterized protein(AT1G22750)	mRNA	239.25	467.4	0.966147	6.02481e-05	0.0010145
AT3G15810	LURP-one-like protein (DUF567)(AT3G15810)	mRNA	317.14	618.45	0.963559	7.50689e-07	2.20899e-05
AT1G77930	Chaperone DnaJ-domain superfamily protein(AT1G77930)	mRNA	218.73	426.32	0.962751	2.54296e-07	8.23326e-06
AT5G63380	AMP-dependent synthetase and ligase family protein(AT5G63380)	mRNA	414.33	806.52	0.960927	1.03094e-06	2.92558e-05
AT5G16400	thioredoxin F2(TRXF2)	mRNA	302.26	587.59	0.958991	0.000574943	0.00641948
AT3G60660	spindle/kinetochore-associated-like protein(AT3G60660)	mRNA	27.94	54.29	0.958196	0.00459832	0.0325162
AT4G28730	Glutaredoxin family protein(GrxC5)	mRNA	136.17	264.24	0.956395	0.000124277	0.00186643
AT3G21950	S-adenosyl-L-methionine-dependent methyltransferases superfamily protein(AT3G21950)	mRNA	37.8	73.33	0.955985	0.00142829	0.0131007
AT5G14770	PPR repeat protein(AT5G14770)	mRNA	70.69	137.12	0.955739	0.00378518	0.0280585
AT4G28780	GDSL-like Lipase/Acylhydrolase superfamily protein(AT4G28780)	mRNA	220.6	426.96	0.952656	0.000418405	0.00501769
AT5G38700	cotton fiber protein(AT5G38700)	mRNA	29.79	57.65	0.952349	0.00425997	0.0305657
AT3G19000	2-oxoglutarate (2OG) and Fe(II)-dependent oxygenase superfamily protein(AT3G19000)	mRNA	199.92	386.83	0.952321	1.69477e-06	4.54488e-05
AT5G64040	photosystem I reaction center subunit PSI-N, chloroplast, putative / PSI-N, putative (PSAN)(PSAN)	mRNA	2544.54	4918.5	0.950817	0.00416327	0.0300717
AT3G50100	small RNA degrading nuclease 1(SDN1)	mRNA	25.27	48.84	0.950771	0.00708289	0.0452147
AT1G78210	alpha/beta-Hydrolases superfamily protein(AT1G78210)	mRNA	336.3	649.98	0.950623	0.000330046	0.00415277
AT4G02400	U3 ribonucleoprotein (Utp) family protein(AT4G02400)	mRNA	292.2	564.59	0.950234	0.00591663	0.0394673
AT5G23420	high-mobility group box 6(HMGB6)	mRNA	205.01	396.09	0.950118	0.000239456	0.00318218
AT3G04310	uncharacterized protein(AT3G04310)	mRNA	55.94	108.03	0.949571	0.00678766	0.0438811
AT5G03870	Glutaredoxin family protein(AT5G03870)	mRNA	39.77	76.69	0.947499	0.0032192	0.0248128
AT5G59480	Haloacid dehalogenase-like hydrolase (HAD) superfamily protein(AT5G59480)	mRNA	426.27	820.72	0.945136	7.74911e-07	2.26631e-05
AT1G80750	Ribosomal protein L30/L7 family protein(AT1G80750)	mRNA	300.19	577.94	0.945029	0.000665625	0.00717062
AT5G02240	NAD(P)-binding Rossmann-fold superfamily protein(AT5G02240)	mRNA	2091.58	4018.89	0.942202	6.07662e-05	0.00102106
AT5G62440	EMB514 (DUF3223)(AT5G62440)	mRNA	178.32	342.61	0.942082	0.000384766	0.00470314
AT2G14520	CBS domain protein (DUF21)(AT2G14520)	mRNA	59.95	115.16	0.94183	0.000100602	0.00155585
AT5G58380	SOS3-interacting protein 1(SIP1)	mRNA	385	737.94	0.938667	6.16837e-07	1.84927e-05
AT5G17240	SET domain group 40(SDG40)	mRNA	54.63	104.66	0.938045	0.000412725	0.00496559
AT1G13730	Nuclear transport factor 2 (NTF2) family protein with RNA binding (RRM-RBD-RNP motifs) domain-containing protein(AT1G13730)	mRNA	264.33	506.28	0.937606	7.33491e-06	0.000166281
AT1G48460	tRNA-processing ribonuclease BN(AT1G48460)	mRNA	99.38	190.27	0.937076	0.000444137	0.00525535
AT4G24380	dihydrofolate reductase(AT4G24380)	mRNA	81.32	155.7	0.937055	0.000266652	0.00347783
AT5G56600	profilin(PRF3)	mRNA	31.61	60.51	0.936923	0.00419633	0.030238
AT5G67100	DNA-directed DNA polymerase(ICU2)	mRNA	245.63	470.21	0.936855	0.00547189	0.0372613
AT4G05400	copper ion binding protein(AT4G05400)	mRNA	173.23	331.5	0.936304	8.65201e-07	2.50583e-05
AT3G16800	Protein phosphatase 2C family protein(AT3G16800)	mRNA	609.99	1166.92	0.935851	0.000450552	0.00531104
AT1G19700	BEL1-like homeodomain 10(BEL10)	mRNA	532.4	1018.35	0.93565	2.79966e-05	0.000525174
AT3G10110	Mitochondrial import inner membrane translocase subunit Tim17/Tim22/Tim23 family protein(MEE67)	mRNA	49.88	95.32	0.934262	0.000396796	0.00481516
AT4G24830	arginosuccinate synthase family(AT4G24830)	mRNA	589.49	1126.13	0.933841	4.36722e-05	0.000771822
AT1G63970	isoprenoid F(ISPF)	mRNA	267.63	511.1	0.933345	6.57029e-06	0.000151682
AT5G45590	Ribosomal protein L35(AT5G45590)	mRNA	66.2	126.32	0.932113	0.000329323	0.00414805
AT5G19190	uncharacterized protein(AT5G19190)	mRNA	1035.89	1975.06	0.931032	0.00188333	0.0163104
AT5G37530	NAD(P)-binding Rossmann-fold superfamily protein(AT5G37530)	mRNA	63.11	120.28	0.930446	0.000163258	0.0023471
AT2G42190	rho GTPase-activating gacO-like protein(AT2G42190)	mRNA	563.2	1072.82	0.929696	4.37171e-05	0.000772044
AT3G04950	SEC-C motif protein(AT3G04950)	mRNA	27.14	51.67	0.929144	0.00615244	0.0406882
AT3G59710	NAD(P)-binding Rossmann-fold superfamily protein(AT3G59710)	mRNA	61.56	117.18	0.928507	0.00133087	0.0123783
AT1G33110	MATE efflux family protein(AT1G33110)	mRNA	544.32	1034.75	0.926738	0.000293324	0.00377014
AT3G18610	nucleolin like 2(NUC-L2)	mRNA	57.11	108.55	0.9266	0.000476142	0.00555243
AT1G76130	alpha-amylase-like 2(AMY2)	mRNA	106.42	202.28	0.926551	0.000145856	0.00213808
AT3G04290	Li-tolerant lipase 1(LTL1)	mRNA	601.81	1143.35	0.925873	0.00121417	0.0115537
AT3G49890	uncharacterized protein(AT3G49890)	mRNA	43.21	82.02	0.924548	0.00331039	0.0253765
AT5G16770	myb domain protein 9(MYB9)	mRNA	41	77.79	0.923891	0.0046761	0.0329201
AT1G72940	Toll-Interleukin-Resistance (TIR) domain-containing protein(AT1G72940)	mRNA	128.44	243.17	0.920843	0.00412208	0.0298373
AT5G24990	enhanced disease resistance-like protein (DUF1336)(AT5G24990)	mRNA	26.44	50.03	0.920105	0.00778735	0.04828
AT3G24820	BSD domain-containing protein(AT3G24820)	mRNA	83.19	157.4	0.919954	0.000427075	0.00509717
AT3G44540	fatty acid reductase 4(FAR4)	mRNA	57.14	108.09	0.919796	0.0024848	0.0202289
AT5G43140	Peroxisomal membrane 22 kDa (Mpv17/PMP22) family protein(AT5G43140)	mRNA	93.02	175.96	0.919568	8.89249e-06	0.000196012
AT1G04020	breast cancer associated RING 1(BARD1)	mRNA	100.22	189.57	0.919527	0.00380208	0.0281609
AT1G21350	Thioredoxin superfamily protein(AT1G21350)	mRNA	158.19	299.1	0.918943	0.000854759	0.00871506
AT1G74590	glutathione S-transferase TAU 10(GSTU10)	mRNA	47.07	88.95	0.918236	0.00762806	0.0476658
AT5G51460	Haloacid dehalogenase-like hydrolase (HAD) superfamily protein(ATTPPA)	mRNA	96.91	183.07	0.91774	2.05456e-05	0.00040239
AT5G41880	DNA primase POLA3(POLA3)	mRNA	96.67	182.54	0.916972	0.00111279	0.0107954
AT4G17540	dynamin(AT4G17540)	mRNA	101.22	190.97	0.915943	0.00403587	0.0294183
AT3G18730	tetratricopeptide repeat (TPR)-containing protein(TSK)	mRNA	78.39	147.87	0.915568	0.0010015	0.00992112
AT1G07370	proliferating cellular nuclear antigen 1(PCNA1)	mRNA	167.13	315.1	0.91478	3.94376e-06	9.65494e-05
AT5G06530	ABC-2 type transporter family protein(ABCG22)	mRNA	724.54	1365.93	0.914747	0.0014665	0.0133947
AT4G14240	CBS domain protein with a domain protein (DUF21)(AT4G14240)	mRNA	374.55	705.91	0.91431	1.68387e-05	0.000339066
AT4G18460	D-Tyr-tRNA(Tyr) deacylase family protein(AT4G18460)	mRNA	42.88	80.78	0.913723	0.00532739	0.036561
AT5G22650	histone deacetylase 2B(HD2B)	mRNA	1410.07	2656.41	0.913714	9.05738e-06	0.000199096
AT2G07690	Minichromosome maintenance (MCM2/3/5) family protein(MCM5)	mRNA	241.81	455.37	0.913126	0.00473075	0.0332235
AT3G24520	heat shock transcription factor C1(HSFC1)	mRNA	196.97	370.83	0.912792	4.00273e-05	0.000717506
AT5G11270	overexpressor of cationic peroxidase 3(OCP3)	mRNA	415.29	781.17	0.9115	0.00157335	0.0141428
AT3G14890	phosphoesterase(AT3G14890)	mRNA	222.03	417.56	0.911196	0.00470075	0.0330547
AT2G33210	heat shock protein 60-2(HSP60-2)	mRNA	437.17	821.86	0.910699	0.00341703	0.0259938
AT3G56430	import inner membrane translocase subunit(AT3G56430)	mRNA	151.07	283.97	0.910544	0.000630118	0.00685924
AT4G34630	prostatic spermine-binding-like protein(AT4G34630)	mRNA	204.63	384.4	0.909573	0.00149687	0.01362
AT5G59610	Chaperone DnaJ-domain superfamily protein(AT5G59610)	mRNA	93.02	174.72	0.909428	0.0039707	0.0291388
AT1G78600	light-regulated zinc finger protein 1(LZF1)	mRNA	238.5	447.97	0.909401	0.00343869	0.0261087
AT1G76120	Pseudouridine synthase family protein(AT1G76120)	mRNA	62.94	118.09	0.907808	0.0036984	0.0275638
AT1G79260	nitrobindin heme-binding domain protein(AT1G79260)	mRNA	136.84	256.71	0.907646	6.38983e-05	0.00106248
AT2G46270	G-box binding factor 3(GBF3)	mRNA	1158.54	2172	0.906723	5.49679e-06	0.000129783
AT3G55340	phragmoplastin interacting protein 1(PHIP1)	mRNA	138.82	260.25	0.906719	0.000820956	0.00842608
AT1G73650	3-oxo-5-alpha-steroid 4-dehydrogenase (DUF1295)(AT1G73650)	mRNA	207.86	389.54	0.90616	0.00213012	0.0179721
AT4G19550	zinc ion binding / transcription regulator(AT4G19550)	mRNA	28.94	54.23	0.906056	0.00556847	0.0377134
AT3G17840	receptor-like kinase 902(RLK902)	mRNA	416.64	780.39	0.905415	0.00172341	0.0151606
AT3G01800	Ribosome recycling factor(AT3G01800)	mRNA	96.63	180.97	0.905196	0.000143166	0.00210511
AT4G11960	PGR5-like B(PGRL1B)	mRNA	311.83	583.8	0.904704	1.11816e-07	3.99959e-06
AT5G03160	DnaJ P58IPK-like protein(P58IPK)	mRNA	262.82	491.92	0.904361	5.89541e-05	0.000994107
AT3G20240	Mitochondrial substrate carrier family protein(AT3G20240)	mRNA	59.02	110.45	0.904137	0.00308212	0.0239513
AT5G59920	Cysteine/Histidine-rich C1 domain family protein(ULI3)	mRNA	307.1	574.4	0.903333	0.00567545	0.0382321
AT2G18193	P-loop containing nucleoside triphosphate hydrolases superfamily protein(AT2G18193)	mRNA	330.77	617.96	0.901668	0.00549687	0.0373556
AT3G04770	40s ribosomal protein SA B(RPSAb)	mRNA	62.62	116.89	0.900514	0.000427915	0.00510395
AT3G62630	stress response NST1-like protein (DUF1645)(AT3G62630)	mRNA	257.37	480.19	0.899775	1.09178e-07	3.94062e-06
AT5G41460	transferring glycosyl group transferase (DUF604)(AT5G41460)	mRNA	79.87	148.96	0.899277	0.00774508	0.0480803
AT4G01560	Ribosomal RNA processing Brix domain protein(MEE49)	mRNA	260.94	486.12	0.897599	0.000376512	0.00463015
AT1G80270	PENTATRICOPEPTIDE REPEAT 596(PPR596)	mRNA	155.96	290.51	0.897401	0.00324398	0.0249474
AT3G19210	DNA repair/recombination protein(RAD54)	mRNA	56.3	104.84	0.897141	0.00266652	0.0214308
AT2G22360	DNAJ heat shock family protein(AT2G22360)	mRNA	300.19	559.04	0.897079	0.00105596	0.0103576
AT2G42770	Peroxisomal membrane 22 kDa (Mpv17/PMP22) family protein(AT2G42770)	mRNA	193.03	359.18	0.895911	5.28058e-05	0.000903827
AT2G27402	plastid transcriptionally active protein(AT2G27402)	mRNA	280.19	520.69	0.89403	7.93377e-06	0.00017803
AT3G48425	DNAse I-like superfamily protein(AT3G48425)	mRNA	53.74	99.73	0.891898	0.000954403	0.00958575
AT4G29070	Phospholipase A2 family protein(AT4G29070)	mRNA	164.49	305.19	0.891647	0.000168879	0.00241918
AT1G07610	metallothionein 1C(MT1C)	mRNA	1411.84	2618.68	0.891258	0.00715357	0.0455442
AT5G11750	Ribosomal protein L19 family protein(AT5G11750)	mRNA	88.98	165.03	0.891176	0.000797483	0.00825967
AT3G17580	SsrA-binding protein(AT3G17580)	mRNA	100.12	185.58	0.890364	0.00255284	0.0206842
AT1G77870	membrane-anchored ubiquitin-fold protein 5 precursor(MUB5)	mRNA	55.83	103.42	0.889492	0.000719226	0.0076108
AT1G33480	RING/U-box superfamily protein(AT1G33480)	mRNA	92.2	170.75	0.889076	0.000204882	0.00281834
AT3G23920	beta-amylase 1(BAM1)	mRNA	1400.94	2592.7	0.888056	3.56458e-07	1.12364e-05
AT4G23620	Ribosomal protein L25/Gln-tRNA synthetase, anti-codon-binding domain-containing protein(AT4G23620)	mRNA	120.02	222.06	0.887687	5.15129e-05	0.000886141
AT1G67360	Rubber elongation factor protein (REF)(AT1G67360)	mRNA	417.45	771.83	0.886692	0.00464822	0.0327624
AT1G74240	Mitochondrial substrate carrier family protein(AT1G74240)	mRNA	42.78	79.03	0.885631	0.00193791	0.0166802
AT2G03440	nodulin-related protein 1(NRP1)	mRNA	589.38	1088.83	0.885496	2.93501e-05	0.000545753
AT3G16520	UDP-glucosyl transferase 88A1(UGT88A1)	mRNA	1058.09	1954.33	0.88522	0.00435706	0.0310955
AT2G47490	NAD+ transporter 1(NDT1)	mRNA	578.02	1067.27	0.884731	0.000103894	0.00160054
AT3G10530	Transducin/WD40 repeat-like superfamily protein(AT3G10530)	mRNA	134.55	248.37	0.884404	0.00579962	0.0388213
AT1G02475	Polyketide cyclase/dehydrase and lipid transport superfamily protein(AT1G02475)	mRNA	175.6	324.16	0.884388	0.000587468	0.00652275
AT1G70610	transporter associated with antigen processing protein 1(ABCB26)	mRNA	212.19	391.64	0.884185	0.000610154	0.00670916
AT1G49910	Transducin/WD40 repeat-like superfamily protein(BUB3.2)	mRNA	39.65	73.17	0.884099	0.00356358	0.0268144
AT4G30800	Nucleic acid-binding, OB-fold-like protein(AT4G30800)	mRNA	44.44	82	0.88381	0.0026678	0.0214339
AT5G48030	gametophytic factor 2(GFA2)	mRNA	217.9	401.59	0.882076	8.30858e-05	0.0013235
AT1G53460	craniofacial development protein(AT1G53460)	mRNA	78.77	145.03	0.880694	0.00104725	0.010306
AT2G41040	S-adenosyl-L-methionine-dependent methyltransferases superfamily protein(AT2G41040)	mRNA	84.63	155.75	0.879935	0.000100448	0.00155448
AT3G58690	Protein kinase superfamily protein(AT3G58690)	mRNA	69.08	127.1	0.879625	0.00117453	0.0112482
AT3G23400	Plastid-lipid associated protein PAP / fibrillin family protein(FIB4)	mRNA	671.77	1235.05	0.87853	0.00416317	0.0300717
AT2G30150	UDP-Glycosyltransferase superfamily protein(AT2G30150)	mRNA	291.11	534.96	0.877885	0.00701996	0.0449692
AT1G10650	SBP (S-ribonuclease binding protein) family protein(AT1G10650)	mRNA	320.33	588.64	0.877815	0.000912773	0.0092297
AT5G06860	polygalacturonase inhibiting protein 1(PGIP1)	mRNA	1507.69	2769.41	0.877238	0.00157445	0.0141428
AT5G48240	Rrp15p protein(AT5G48240)	mRNA	157.98	289.99	0.87622	0.00352895	0.0266417
AT2G40550	E2F target protein 1 (ETG1)(ETG1)	mRNA	151.39	277.64	0.874908	0.000639182	0.00693265
AT4G37200	Thioredoxin superfamily protein(HCF164)	mRNA	216.97	397.61	0.873845	2.22402e-05	0.000432039
AT5G55920	S-adenosyl-L-methionine-dependent methyltransferases superfamily protein(OLI2)	mRNA	378.49	693.57	0.873791	0.00771356	0.0479968
AT3G05690	nuclear factor Y, subunit A2(NF-YA2)	mRNA	253.96	465.37	0.87378	0.000512772	0.00586456
AT5G55250	IAA carboxylmethyltransferase 1(IAMT1)	mRNA	87.05	159.45	0.873132	0.000209908	0.00287854
AT5G02280	SNARE-like superfamily protein(AT5G02280)	mRNA	199.8	365.75	0.872304	0.00572244	0.0384727
AT3G54500	agglutinin-like protein(AT3G54500)	mRNA	2786.76	5098.9	0.871595	1.00432e-07	3.63595e-06
AT5G48570	FKBP-type peptidyl-prolyl cis-trans isomerase family protein(AT5G48570)	mRNA	183.89	336.27	0.870775	0.00733027	0.0463972
AT5G17000	Zinc-binding dehydrogenase family protein(AT5G17000)	mRNA	212.83	388.76	0.869176	0.000324569	0.00410548
AT3G07700	Protein kinase superfamily protein(AT3G07700)	mRNA	501.08	915.05	0.868803	9.16523e-08	3.34172e-06
AT5G13060	ARMADILLO BTB protein 1(ABAP1)	mRNA	80.17	146.39	0.868732	0.000768763	0.00803536
AT4G23800	HMG (high mobility group) box protein(3xHMG-box2)	mRNA	428.2	781.6	0.86813	0.00174684	0.0153072
AT3G20260	DUF1666 family protein (DUF1666)(AT3G20260)	mRNA	190.59	347.5	0.866534	0.00679331	0.0439057
AT3G42660	transducin family protein / WD-40 repeat family protein(AT3G42660)	mRNA	163.73	298.39	0.865875	0.00568449	0.0382822
AT2G19385	zinc ion binding protein(AT2G19385)	mRNA	80.27	146.28	0.865752	0.00422853	0.0303961
AT5G27120	NOP56-like pre RNA processing ribonucleoprotein(AT5G27120)	mRNA	402.7	733.82	0.865717	0.000577237	0.0064314
AT5G67200	Leucine-rich repeat protein kinase family protein(AT5G67200)	mRNA	125.07	227.82	0.86512	0.00235175	0.0193501
AT1G52930	Ribosomal RNA processing Brix domain protein(AT1G52930)	mRNA	196.24	357.43	0.865088	0.000346943	0.00432664
AT4G22240	Plastid-lipid associated protein PAP / fibrillin family protein(AT4G22240)	mRNA	1186.49	2160.47	0.864641	2.43529e-08	1.00153e-06
AT1G75710	C2H2-like zinc finger protein(AT1G75710)	mRNA	392.5	714.15	0.863511	3.87359e-05	0.000696954
AT4G37490	CYCLIN B1;1(CYCB1;1)	mRNA	63.95	116.24	0.862042	0.00536968	0.0367461
AT1G36280	L-Aspartase-like family protein(AT1G36280)	mRNA	112.69	204.82	0.861969	0.000418526	0.00501769
AT5G55470	Na+/H+ (sodium hydrogen) exchanger 3(NHX3)	mRNA	57.82	104.79	0.85769	0.00107336	0.0104895
AT4G01990	Tetratricopeptide repeat (TPR)-like superfamily protein(AT4G01990)	mRNA	50.63	91.74	0.857617	0.00735723	0.0465185
AT2G35390	Phosphoribosyltransferase family protein(AT2G35390)	mRNA	305.01	552.58	0.857299	0.000374496	0.00460772
AT2G23120	Late embryogenesis abundant protein, group 6(AT2G23120)	mRNA	1517.16	2746.66	0.856303	0.00107065	0.0104716
AT4G23190	cysteine-rich RLK (RECEPTOR-like protein kinase) 11(CRK11)	mRNA	153.17	277.3	0.856284	1.7533e-05	0.00035028
AT1G62380	ACC oxidase 2(ACO2)	mRNA	21888.9	39622.1	0.856108	7.26697e-05	0.00118281
AT3G52430	alpha/beta-Hydrolases superfamily protein(PAD4)	mRNA	86.24	156.08	0.855902	0.000501321	0.00576447
AT4G35090	catalase 2(CAT2)	mRNA	6478.48	11724.6	0.855812	0.000103837	0.00160054
AT3G23580	ribonucleotide reductase 2A(RNR2A)	mRNA	97.52	176.42	0.855196	0.000177716	0.00251209
AT1G63780	Ribosomal RNA processing Brix domain protein(IMP4)	mRNA	160.77	290.41	0.853071	0.000232272	0.00310724
AT5G15700	DNA/RNA polymerases superfamily protein(AT5G15700)	mRNA	115.29	208.19	0.852609	0.000455293	0.00535636
AT1G70470	uncharacterized protein(AT1G70470)	mRNA	57.02	102.85	0.851088	0.00150202	0.013641
AT1G77750	Ribosomal protein S13/S18 family(AT1G77750)	mRNA	129.62	233.73	0.850536	5.41844e-05	0.000924798
AT1G34640	peptidase(AT1G34640)	mRNA	95.06	171.28	0.849434	0.000423366	0.00506556
AT1G72770	HYPERSENSITIVE TO ABA1(HAB1)	mRNA	1073.17	1933.18	0.849107	2.1093e-07	6.96126e-06
AT1G08570	atypical CYS HIS rich thioredoxin 4(ACHT4)	mRNA	1654.57	2980.24	0.84897	0.000113946	0.0017285
AT4G37000	accelerated cell death 2 (ACD2)(ACD2)	mRNA	151.86	273.51	0.848897	0.000114009	0.0017285
AT4G13170	Ribosomal protein L13 family protein(AT4G13170)	mRNA	478.54	861.21	0.847733	8.0544e-05	0.00128903
AT4G26660	kinesin-like protein(AT4G26660)	mRNA	114.51	206.06	0.847564	0.000522366	0.0059407
AT5G17660	tRNA (guanine-N-7) methyltransferase(AT5G17660)	mRNA	96.15	172.92	0.846783	0.00225487	0.0187663
AT4G01540	NAC with transmembrane motif1(NTM1)	mRNA	67.99	122.19	0.845719	0.00398473	0.0292059
AT4G24190	Chaperone protein htpG family protein(SHD)	mRNA	4029.24	7235.27	0.844539	0.00225915	0.0187778
AT3G02120	hydroxyproline-rich glycoprotein family protein(AT3G02120)	mRNA	96.31	172.9	0.844252	0.000183681	0.00256908
AT5G08180	Ribosomal protein L7Ae/L30e/S12e/Gadd45 family protein(AT5G08180)	mRNA	273.46	490.86	0.843977	0.00024841	0.00327928
AT5G04130	DNA GYRASE B2(GYRB2)	mRNA	172.48	309.35	0.842847	0.00133692	0.0124249
AT5G51200	nuclear pore complex protein (DUF3414)(EMB3142)	mRNA	1512.84	2711.48	0.84182	0.000390198	0.00474472
AT4G31810	ATP-dependent caseinolytic (Clp) protease/crotonase family protein(AT4G31810)	mRNA	155.4	278.48	0.841573	0.00172848	0.0151951
AT5G45275	Major facilitator superfamily protein(AT5G45275)	mRNA	96.89	173.4	0.839785	0.000106023	0.00162496
AT3G27050	plant/protein(AT3G27050)	mRNA	165.9	296.87	0.839525	7.14996e-05	0.00116934
AT1G23750	Nucleic acid-binding, OB-fold-like protein(AT1G23750)	mRNA	124.31	222.34	0.838878	0.00013159	0.00196145
AT2G44860	Ribosomal protein L24e family protein(AT2G44860)	mRNA	487.69	872.11	0.838544	9.23953e-06	0.00020217
AT3G23670	phragmoplast-associated kinesin-related protein(KINESIN-12B)	mRNA	99.66	178.17	0.838222	0.000489518	0.00566968
AT1G16000	GAG1At protein(AT1G16000)	mRNA	103.98	185.86	0.83797	0.00030432	0.0038843
AT1G71480	Nuclear transport factor 2 (NTF2) family protein(AT1G71480)	mRNA	60.18	107.54	0.83758	0.00333906	0.0255552
AT2G18330	AAA-type ATPase family protein(AT2G18330)	mRNA	138.77	247.6	0.83532	0.000613993	0.00673898
AT4G14650	uncharacterized protein(AT4G14650)	mRNA	63.49	113.26	0.835083	0.00105527	0.0103576
AT1G08530	chitinase-like protein(AT1G08530)	mRNA	84.73	151.14	0.83493	0.000150397	0.00219389
AT4G28510	prohibitin 1(PHB1)	mRNA	255.16	455.12	0.834878	7.07963e-05	0.00116022
AT2G36355	RAB6-interacting golgin (DUF662)(AT2G36355)	mRNA	53.63	95.64	0.834498	0.00752264	0.0472394
AT2G36080	AP2/B3-like transcriptional factor family protein(ABS2)	mRNA	452.27	806.3	0.834143	0.00176915	0.01549
AT4G20230	terpenoid synthase superfamily protein(AT4G20230)	mRNA	41.52	73.94	0.83263	0.00720192	0.0457913
AT4G25640	detoxifying efflux carrier 35(DTX35)	mRNA	2856.73	5087.19	0.832504	3.98642e-08	1.5839e-06
AT5G62350	Plant invertase/pectin methylesterase inhibitor superfamily protein(AT5G62350)	mRNA	1639.38	2919.03	0.832338	6.28463e-07	1.87941e-05
AT5G59730	exocyst subunit exo70 family protein H7(EXO70H7)	mRNA	330.33	587.58	0.830873	0.0069403	0.0446206
AT5G38720	ribosomal RNA-processing 7 protein(AT5G38720)	mRNA	131.62	234.09	0.830662	0.00196825	0.0168867
AT3G25940	TFIIB zinc-binding protein(AT3G25940)	mRNA	46.3	82.31	0.830076	0.00395929	0.0290729
AT3G07090	PPPDE putative thiol peptidase family protein(AT3G07090)	mRNA	651.15	1157.49	0.829929	0.000939956	0.00946851
AT4G02800	GRIP/coiled-coil protein(AT4G02800)	mRNA	95.23	169.08	0.828199	0.00179383	0.0156658
AT1G73170	P-loop containing nucleoside triphosphate hydrolases superfamily protein(AT1G73170)	mRNA	555.91	986.81	0.827922	0.00304051	0.0237108
AT1G55450	S-adenosyl-L-methionine-dependent methyltransferases superfamily protein(AT1G55450)	mRNA	355.72	630.56	0.825876	1.69021e-05	0.000339378
AT5G56710	Ribosomal protein L31e family protein(AT5G56710)	mRNA	1304.2	2311.71	0.825791	0.000141849	0.00208703
AT5G05940	ROP guanine nucleotide exchange factor 5(ROPGEF5)	mRNA	60.02	106.37	0.825604	0.00649065	0.0424433
AT5G59540	2-oxoglutarate (2OG) and Fe(II)-dependent oxygenase superfamily protein(AT5G59540)	mRNA	849.64	1505.72	0.825523	7.09328e-06	0.000161724
AT1G49660	carboxyesterase 5(CXE5)	mRNA	1328.29	2351.96	0.824295	9.10333e-05	0.00143385
AT1G30680	toprim domain-containing protein(AT1G30680)	mRNA	204.1	361.23	0.823669	0.00734009	0.0464471
AT4G01660	ABC transporter 1(ABC1)	mRNA	267.43	473.04	0.822832	6.14371e-07	1.84651e-05
AT2G46225	ABI-1-like 1(ABIL1)	mRNA	363.76	643.1	0.822071	7.22538e-08	2.70177e-06
AT1G41880	Ribosomal protein L35Ae family protein(AT1G41880)	mRNA	639.86	1130.38	0.820976	1.55294e-06	4.22139e-05
AT2G19720	ribosomal protein S15A B(rps15ab)	mRNA	76.54	135.09	0.819673	0.00545854	0.0372115
AT5G26860	lon protease 1(LON1)	mRNA	254.31	448.82	0.819563	0.000728285	0.00769644
AT1G60640	stress response protein(AT1G60640)	mRNA	183	322.89	0.819177	0.000661695	0.00713151
AT4G38890	FMN-linked oxidoreductases superfamily protein(AT4G38890)	mRNA	367.12	647.74	0.819163	0.00707312	0.0451765
AT4G21140	copper ion-binding protein(AT4G21140)	mRNA	65.36	115.32	0.819152	0.00163818	0.0145675
AT1G18370	ATP binding microtubule motor family protein(HIK)	mRNA	148.41	261.75	0.818614	0.0012553	0.0118554
AT1G70420	DNA ligase-like protein, putative (DUF1645)(AT1G70420)	mRNA	152.55	268.96	0.818087	0.00290297	0.0228999
AT5G66440	tRNA-methyltransferase non-catalytic subunit trm6MTase subunit(AT5G66440)	mRNA	90.85	160.17	0.818027	0.000326547	0.00412396
AT5G36800	uncharacterized protein(AT5G36800)	mRNA	52.22	91.99	0.816974	0.00185071	0.0160803
AT3G44730	kinesin-like protein 1(KP1)	mRNA	99.59	175.37	0.816267	0.00158057	0.0141818
AT2G46570	laccase 6(LAC6)	mRNA	44.36	78.07	0.815682	0.00765342	0.0477594
AT2G34630	geranyl diphosphate synthase 1(GPS1)	mRNA	334.87	589.15	0.81504	0.00022414	0.00302405
AT3G17465	ribosomal protein L3 plastid(RPL3P)	mRNA	327.28	575.75	0.814905	0.000379212	0.00465378
AT4G28450	WD repeat and SOF domain-containing protein 1(AT4G28450)	mRNA	207.54	364.98	0.814453	7.22482e-05	0.00117917
AT5G45060	Disease resistance protein (TIR-NBS-LRR class) family(AT5G45060)	mRNA	194.89	342.73	0.814442	0.0020105	0.0171752
AT5G26680	5'-3' exonuclease family protein(AT5G26680)	mRNA	165.19	290.5	0.814435	0.00138513	0.0127933
AT4G36420	Ribosomal protein L12 family protein(AT4G36420)	mRNA	224.98	395.4	0.813502	0.000468202	0.0054732
AT5G66540	U3 small nucleolar ribonucleoprotein(AT5G66540)	mRNA	199.66	350.66	0.81256	0.00808833	0.0496819
AT4G14020	Rapid alkalinization factor (RALF) family protein(AT4G14020)	mRNA	146.19	256.67	0.812015	0.000918579	0.00928056
AT1G14700	purple acid phosphatase 3(PAP3)	mRNA	770.92	1352.73	0.81122	2.22983e-05	0.000432816
AT1G09810	evolutionarily conserved C-terminal region 11(ECT11)	mRNA	94.68	166.03	0.81026	0.000344933	0.00430833
AT2G38760	annexin 3(ANNAT3)	mRNA	287.48	503.9	0.809678	0.000604596	0.00667358
AT2G18290	anaphase promoting complex 10(APC10)	mRNA	136.23	238.69	0.80912	0.000370434	0.00457217
AT3G13620	Amino acid permease family protein(PUT4)	mRNA	137.26	240.43	0.808718	0.00520857	0.0358656
AT4G28400	Protein phosphatase 2C family protein(AT4G28400)	mRNA	229.3	401.33	0.807529	0.000151034	0.0022005
AT4G01900	nitrogen regulatory P-II-like protein(GLB1)	mRNA	287.4	503	0.807522	0.000213201	0.00289774
AT3G03900	adenosine-5'-phosphosulfate (APS) kinase 3(APK3)	mRNA	82.8	144.9	0.807261	0.00177929	0.0155712
AT1G36390	Co-chaperone GrpE family protein(AT1G36390)	mRNA	129.79	227.03	0.806694	0.00282304	0.0224099
AT3G23740	uncharacterized protein(AT3G23740)	mRNA	63.33	110.69	0.805652	0.00161456	0.0144139
AT2G22870	P-loop containing nucleoside triphosphate hydrolases superfamily protein(EMB2001)	mRNA	57.25	99.89	0.803099	0.00563495	0.0380451
AT5G37290	ARM repeat superfamily protein(AT5G37290)	mRNA	85	148.3	0.80298	0.0064346	0.0421814
AT2G25570	binding protein(AT2G25570)	mRNA	90.11	157.2	0.802742	0.0041033	0.0297374
AT2G37990	ribosome biogenesis regulatory protein (RRS1) family protein(AT2G37990)	mRNA	338.42	590.09	0.802101	0.0054077	0.0369538
AT1G29965	Ribosomal protein L18ae/LX family protein(AT1G29965)	mRNA	199.86	348.25	0.801171	1.67618e-05	0.000338473
AT4G07960	Cellulose-synthase-like C12(CSLC12)	mRNA	60.92	106.14	0.800945	0.00401538	0.0293267
AT3G61770	Acid phosphatase/vanadium-dependent haloperoxidase-related protein(AT3G61770)	mRNA	300.87	523.86	0.800041	0.000501097	0.00576447
AT4G38060	uncharacterized protein(AT4G38060)	mRNA	590.18	1027.53	0.799943	7.43209e-05	0.00120313
AT1G17560	Ribosomal protein L14p/L23e family protein(HLL)	mRNA	46.67	81.22	0.799543	0.00775079	0.0480957
AT3G09250	Nuclear transport factor 2 (NTF2) family protein(AT3G09250)	mRNA	136.17	236.98	0.799315	0.00621782	0.0410524
AT5G03760	Nucleotide-diphospho-sugar transferases superfamily protein(ATCSLA09)	mRNA	1836.88	3195.76	0.798903	0.00127292	0.0119699
AT2G13610	ABC-2 type transporter family protein(ABCG5)	mRNA	187.37	325.97	0.798815	0.00496714	0.0345416
AT4G20020	multiple organellar RNA editing factor(MORF1)	mRNA	229.12	398.44	0.798272	3.15299e-05	0.00058086
AT5G23940	HXXXD-type acyl-transferase family protein(PEL3)	mRNA	162.7	282.71	0.79716	0.00211244	0.0178608
AT5G27240	DNAJ heat shock N-terminal domain-containing protein(AT5G27240)	mRNA	139.55	242.42	0.79671	0.00685071	0.0441811
AT3G10970	Haloacid dehalogenase-like hydrolase (HAD) superfamily protein(AT3G10970)	mRNA	405.72	704.62	0.796367	0.00424609	0.0304947
AT3G52110	interferon-activable protein(AT3G52110)	mRNA	65.58	113.87	0.796198	0.00470232	0.033056
AT3G14620	cytochrome P450, family 72, subfamily A, polypeptide 8(CYP72A8)	mRNA	70.58	122.53	0.795706	0.00304907	0.0237311
AT1G61215	bromodomain 4(BRD4)	mRNA	51.13	88.75	0.795509	0.00509791	0.0352662
AT5G61670	orange protein(AT5G61670)	mRNA	600.02	1040.91	0.794754	1.00015e-06	2.84495e-05
AT5G25220	homeobox protein knotted-1-like 3(KNAT3)	mRNA	489.45	848.13	0.793135	1.41394e-06	3.88777e-05
AT5G14600	S-adenosyl-L-methionine-dependent methyltransferases superfamily protein(AT5G14600)	mRNA	85.1	147.44	0.792836	0.001747	0.0153072
AT5G49480	Ca2+-binding protein 1(CP1)	mRNA	1164.97	2016.86	0.791821	0.00577043	0.0386865
AT1G11790	arogenate dehydratase 1(ADT1)	mRNA	201.4	348.42	0.790752	1.36332e-05	0.000282526
AT3G50630	KIP-related protein 2(KRP2)	mRNA	393.16	679.84	0.790081	0.0003298	0.00415187
AT3G58660	Ribosomal protein L1p/L10e family(AT3G58660)	mRNA	318.97	551.15	0.789043	0.00639584	0.0420072
AT1G14820	Sec14p-like phosphatidylinositol transfer family protein(AT1G14820)	mRNA	199.48	344.53	0.788386	0.00259055	0.0209329
AT4G18593	dual specificity protein phosphatase-like protein(AT4G18593)	mRNA	100.2	173.02	0.788056	0.00127293	0.0119699
AT5G42810	inositol-pentakisphosphate 2-kinase 1(IPK1)	mRNA	227.99	393.66	0.78796	1.5414e-05	0.000314788
AT2G41350	HAUS augmin-like complex subunit(AUG1)	mRNA	186.38	321.76	0.787726	1.08293e-05	0.000232258
AT5G20450	myosin(AT5G20450)	mRNA	53.58	92.41	0.786354	0.00384351	0.0283797
AT5G10910	mraW methylase family protein(AT5G10910)	mRNA	145.94	251.58	0.785688	0.00533753	0.0366164
AT2G46380	extra-large G-like protein, putative (DUF3133)(AT2G46380)	mRNA	77.46	133.49	0.785167	0.00129029	0.0120855
AT4G37090	UDP-N-acetylmuramoyl-L-alanyl-D-glutamate-2, 6-diaminopimelate ligase(AT4G37090)	mRNA	116.32	200.31	0.784181	0.00416507	0.0300756
AT4G18030	S-adenosyl-L-methionine-dependent methyltransferases superfamily protein(AT4G18030)	mRNA	2305.1	3966.72	0.783115	0.0046109	0.032557
AT5G66860	Ribosomal protein L25/Gln-tRNA synthetase, anti-codon-binding domain-containing protein(AT5G66860)	mRNA	288.04	495.55	0.782785	1.70125e-05	0.000340869
AT3G44050	P-loop containing nucleoside triphosphate hydrolases superfamily protein(AT3G44050)	mRNA	117.24	201.57	0.781862	0.00516739	0.0356437
AT2G24420	DNA repair ATPase-like protein(AT2G24420)	mRNA	1130.87	1944.07	0.781641	2.24157e-06	5.82809e-05
AT1G18590	sulfotransferase 17(SOT17)	mRNA	70.49	121.12	0.780888	0.00339595	0.0258746
AT2G40780	Nucleic acid-binding, OB-fold-like protein(AT2G40780)	mRNA	46.98	80.69	0.780437	0.00427805	0.0306598
AT2G16440	Minichromosome maintenance (MCM2/3/5) family protein(MCM4)	mRNA	256.4	440.23	0.779849	0.00269809	0.0216336
AT1G12244	Polynucleotidyl transferase, ribonuclease H-like superfamily protein(AT1G12244)	mRNA	60.03	103.01	0.779136	0.00153077	0.0138473
AT2G29540	RNApolymerase 14 kDa subunit(RPC14)	mRNA	53.3	91.46	0.778921	0.00753734	0.0473193
AT2G31410	coiled-coil protein(AT2G31410)	mRNA	452.62	776.44	0.778568	0.0021843	0.0183257
AT3G23620	Ribosomal RNA processing Brix domain protein(AT3G23620)	mRNA	338.09	579.79	0.778129	0.000385347	0.0047073
AT4G18040	eukaryotic translation initiation factor 4E(EIF4E)	mRNA	555	950.74	0.776567	1.07522e-05	0.000231036
AT3G15080	Polynucleotidyl transferase, ribonuclease H-like superfamily protein(AT3G15080)	mRNA	85.42	146.29	0.776184	0.00281437	0.0223772
AT1G78570	rhamnose biosynthesis 1(RHM1)	mRNA	3576.32	6123.87	0.775967	9.71617e-05	0.00151243
AT3G55750	Ribosomal protein L35Ae family protein(AT3G55750)	mRNA	1127.28	1928.74	0.774815	0.000260249	0.00340547
AT5G57280	S-adenosyl-L-methionine-dependent methyltransferases superfamily protein(RID2)	mRNA	115.76	198.06	0.774799	0.000811582	0.0083622
AT3G55605	Mitochondrial glycoprotein family protein(AT3G55605)	mRNA	79.71	136.33	0.77423	0.0044074	0.0313797
AT3G14650	cytochrome P450, family 72, subfamily A, polypeptide 11(CYP72A11)	mRNA	1067.77	1824.89	0.773207	4.25531e-05	0.000756521
AT1G08560	syntaxin of plants 111(SYP111)	mRNA	328.55	561.43	0.772973	0.00075159	0.00787999
AT4G25050	acyl carrier protein 4(ACP4)	mRNA	1113.06	1900.69	0.771989	0.00446701	0.0317474
AT1G66760	MATE efflux family protein(AT1G66760)	mRNA	711.75	1214.66	0.771114	1.08382e-05	0.000232258
AT5G22100	RNA cyclase family protein(AT5G22100)	mRNA	115.86	197.56	0.769874	0.00035566	0.00441461
AT1G31340	uncharacterized protein(RUB1)	mRNA	474.47	808.96	0.769748	0.000417642	0.00501212
AT5G27395	Mitochondrial inner membrane translocase complex, subunit Tim44-related protein(AT5G27395)	mRNA	158.98	271.01	0.769512	0.00431244	0.0308308
AT1G62850	Class I peptide chain release factor(AT1G62850)	mRNA	139.66	238.07	0.769505	0.00221141	0.018498
AT2G31970	DNA repair-recombination protein (RAD50)(RAD50)	mRNA	284.55	485.05	0.769469	0.0046361	0.0327045
AT5G38690	Zinc-finger domain of monoamine-oxidase A repressor R1 protein(AT5G38690)	mRNA	183.24	312.31	0.76922	0.000508111	0.00582014
AT1G55740	seed imbibition 1(SIP1)	mRNA	274.62	468.02	0.769123	4.63899e-05	0.000810263
AT4G38710	glycine-rich protein(AT4G38710)	mRNA	1128.86	1923.82	0.769107	2.06317e-05	0.000403087
AT3G18240	Ribosomal protein S24/S35(AT3G18240)	mRNA	121.75	207.44	0.768824	0.00353602	0.0266661
AT1G31660	bystin-like protein(AT1G31660)	mRNA	253.22	430.99	0.76724	0.000162194	0.00233461
AT5G41070	dsRNA-binding protein 5(DRB5)	mRNA	194.25	330.6	0.767196	6.12317e-05	0.00102744
AT5G44530	Subtilase family protein(AT5G44530)	mRNA	212.98	361.81	0.764512	5.73321e-05	0.000970179
AT3G44200	serine/threonine-protein kinase NEK5(NEK6)	mRNA	905.69	1537.86	0.763847	0.000533391	0.00604307
AT1G29550	Eukaryotic initiation factor 4E protein(AT1G29550)	mRNA	85.9	145.83	0.763631	0.00114671	0.0110527
AT1G79600	Protein kinase superfamily protein(AT1G79600)	mRNA	739.46	1255.4	0.763596	2.26863e-05	0.000439276
AT3G04920	Ribosomal protein S24e family protein(AT3G04920)	mRNA	1405.92	2386.53	0.763403	0.0011807	0.0112937
AT5G33300	chromosome-associated kinesin-like protein(AT5G33300)	mRNA	106.23	180.27	0.762993	0.000479225	0.00557724
AT3G62600	DNAJ heat shock family protein(ATERDJ3B)	mRNA	631.42	1071.5	0.762955	6.6776e-05	0.00110415
AT4G04810	methionine sulfoxide reductase B4(MSRB4)	mRNA	45.99	78.02	0.762476	0.00786215	0.0486175
AT3G51800	metallopeptidase M24 family protein(ATG2)	mRNA	1295.81	2197.92	0.762288	0.000355027	0.00440905
AT4G00026	import inner membrane translocase subunit(SD3)	mRNA	178.26	302.21	0.761584	0.00183259	0.0159519
AT1G56110	NOP56-like pre RNA processing ribonucleoprotein(NOP56)	mRNA	907.92	1538.14	0.760553	0.00531151	0.0365008
AT1G51140	basic helix-loop-helix (bHLH) DNA-binding superfamily protein(FBH3)	mRNA	326.69	553.05	0.759491	0.0007457	0.00782854
AT2G29680	cell division control 6(CDC6)	mRNA	45.96	77.79	0.759325	0.00680078	0.0439414
AT2G34720	nuclear factor Y, subunit A4(NF-YA4)	mRNA	339.59	574.56	0.758649	0.000120254	0.00181398
AT3G60360	embryo sac development arrest 14(EDA14)	mRNA	121.83	205.9	0.757041	0.00339295	0.0258679
AT1G03820	E6-like protein(AT1G03820)	mRNA	56.79	95.93	0.756302	0.00676137	0.0437348
AT1G65370	TRAF-like family protein(AT1G65370)	mRNA	240.22	405.77	0.756293	0.00222264	0.0185658
AT5G48660	B-cell receptor-associated protein 31-like protein(AT5G48660)	mRNA	64.26	108.46	0.755124	0.00196135	0.0168456
AT5G39730	AIG2-like (avirulence induced gene) family protein(AT5G39730)	mRNA	603.68	1018.37	0.754413	8.86531e-05	0.00140017
AT1G30040	gibberellin 2-oxidase(GA2OX2)	mRNA	72.42	122	0.752478	0.0038951	0.0287074
AT1G19970	ER lumen protein retaining receptor family protein(AT1G19970)	mRNA	110.88	186.76	0.752168	0.000288601	0.00372144
AT5G62220	glycosyltransferase 18(GT18)	mRNA	206.53	347.78	0.751834	0.0014041	0.0129258
AT4G30530	Class I glutamine amidotransferase-like superfamily protein(GGP1)	mRNA	712.73	1199.82	0.751394	0.00168741	0.0148835
AT5G67300	myb domain protein r1(MYBR1)	mRNA	1721.58	2897.09	0.750876	0.00779579	0.0483197
AT3G46630	DCL protein (DUF3223)(AT3G46630)	mRNA	194.25	326.89	0.750872	0.000651435	0.00703044
AT4G17770	trehalose phosphatase/synthase 5(TPS5)	mRNA	464.49	778.92	0.74583	2.54712e-05	0.000484561
AT5G15740	O-fucosyltransferase family protein(AT5G15740)	mRNA	832.67	1395.6	0.745066	4.32386e-05	0.000765292
AT3G52750	Tubulin/FtsZ family protein(FTSZ2-2)	mRNA	350.24	586.5	0.743788	0.00408791	0.0296438
AT4G13220	uncharacterized protein(AT4G13220)	mRNA	100.02	167.41	0.743114	0.00386425	0.0285065
AT4G26230	Ribosomal protein L31e family protein(AT4G26230)	mRNA	868.66	1453.22	0.742391	0.00381786	0.0282252
AT5G16990	Zinc-binding dehydrogenase family protein(AT5G16990)	mRNA	272.1	454.81	0.741138	0.000161908	0.00233191
AT3G16810	pumilio 24(PUM24)	mRNA	200.79	335.41	0.740211	0.0059852	0.0398469
AT4G05410	Transducin/WD40 repeat-like superfamily protein(YAO)	mRNA	187.69	313.28	0.739069	0.00081602	0.00839345
AT3G16780	Ribosomal protein L19e family protein(AT3G16780)	mRNA	886.79	1478.85	0.737812	5.10209e-05	0.000879577
AT4G02940	oxidoreductase, 2OG-Fe(II) oxygenase family protein(AT4G02940)	mRNA	1090.57	1818.44	0.737613	0.000243576	0.00322617
AT5G02050	Mitochondrial glycoprotein family protein(AT5G02050)	mRNA	315.03	525.26	0.737546	0.000134855	0.00199642
AT2G40590	Ribosomal protein S26e family protein(AT2G40590)	mRNA	720.26	1199.55	0.735897	0.000139467	0.00205706
AT5G53760	Seven transmembrane MLO family protein(MLO11)	mRNA	304.63	507.26	0.735669	9.33359e-05	0.00146145
AT1G66620	Protein with RING/U-box and TRAF-like domain(AT1G66620)	mRNA	65.38	108.83	0.735196	0.00314944	0.0243222
AT5G06265	hyaluronan mediated motility receptor-like protein(AT5G06265)	mRNA	113.16	188.27	0.734401	0.00297679	0.0233702
AT5G02810	pseudo-response regulator 7(PRR7)	mRNA	1157.78	1925.76	0.734067	0.000216305	0.00293326
AT2G21250	NAD(P)-linked oxidoreductase superfamily protein(AT2G21250)	mRNA	945.64	1571.69	0.73296	0.000786598	0.00817528
AT5G41790	COP1-interactive protein 1(CIP1)	mRNA	1340.27	2227.31	0.732778	0.0011258	0.0108907
AT5G49910	chloroplast heat shock protein 70-2(cpHsc70-2)	mRNA	1609.74	2674.35	0.732363	0.000256991	0.00336837
AT5G40380	cysteine-rich RLK (RECEPTOR-like protein kinase) 42(CRK42)	mRNA	101.67	168.76	0.731049	0.00741992	0.0467911
AT5G21060	Glyceraldehyde-3-phosphate dehydrogenase-like family protein(AT5G21060)	mRNA	266.81	442.47	0.729733	0.000866354	0.0088163
AT1G54010	GDSL-like Lipase/Acylhydrolase superfamily protein(AT1G54010)	mRNA	3999.61	6632.05	0.729594	3.43945e-05	0.000625436
AT1G56340	calreticulin 1a(CRT1a)	mRNA	1950.58	3232.67	0.72882	1.40552e-05	0.000290515
AT4G27585	SPFH/Band 7/PHB domain-containing membrane-associated protein family(AT4G27585)	mRNA	296.42	491.01	0.728118	0.000641617	0.00694959
AT1G32870	NAC domain protein 13(NAC13)	mRNA	237.9	394.04	0.727967	0.00206594	0.0175421
AT3G11210	SGNH hydrolase-type esterase superfamily protein(AT3G11210)	mRNA	436.01	721.95	0.727561	5.25804e-05	0.000901906
AT3G16100	RAB GTPase homolog G3C(RABG3c)	mRNA	167.11	276.66	0.727342	0.00142812	0.0131007
AT5G20540	BREVIS RADIX-like 4(BRXL4)	mRNA	112.77	186.67	0.727185	0.00200647	0.0171469
AT1G18660	zinc finger (C3HC4-type RING finger) family protein(AT1G18660)	mRNA	732.39	1212.35	0.727118	1.03694e-05	0.000223615
AT4G15930	Dynein light chain type 1 family protein(AT4G15930)	mRNA	375.92	622.06	0.726625	0.000428433	0.00510573
AT5G44560	SNF7 family protein(VPS2.2)	mRNA	114.73	189.79	0.726186	0.000905866	0.00916762
AT3G50900	uncharacterized protein(AT3G50900)	mRNA	113.48	187.55	0.724858	0.00375965	0.0279332
AT1G28400	GATA zinc finger protein(AT1G28400)	mRNA	792.79	1309.63	0.724159	3.92392e-05	0.000704949
AT5G09420	translocon at the outer membrane of chloroplasts 64-V(TOC64-V)	mRNA	93.21	153.92	0.723584	0.00519738	0.0358195
AT5G55200	Co-chaperone GrpE family protein(MGE1)	mRNA	167.95	277.26	0.723212	0.000469282	0.00548046
AT2G33255	Haloacid dehalogenase-like hydrolase (HAD) superfamily protein(AT2G33255)	mRNA	211.67	349.24	0.722371	0.000137322	0.00203042
AT2G36620	ribosomal protein L24(RPL24A)	mRNA	1268.6	2092.65	0.722093	0.00118194	0.011301
AT5G02790	Glutathione S-transferase family protein(GSTL3)	mRNA	1129.17	1861.97	0.721576	4.01151e-05	0.00071809
AT1G42540	glutamate receptor 3.3(GLR3.3)	mRNA	367.18	605.38	0.721363	0.000113806	0.0017285
AT3G57630	exostosin family protein(AT3G57630)	mRNA	434.46	715.99	0.7207	0.00157187	0.0141409
AT3G16050	pyridoxine biosynthesis 1.2(PDX1.2)	mRNA	229.81	378.59	0.720224	0.000209981	0.00287854
AT5G51220	ubiquinol-cytochrome C chaperone family protein(AT5G51220)	mRNA	147.6	243.07	0.719661	0.000137084	0.00202816
AT1G22640	myb domain protein 3(MYB3)	mRNA	797.75	1313.62	0.719548	0.00562262	0.0380109
AT5G66750	chromatin remodeling 1(CHR1)	mRNA	156.31	257.33	0.719232	0.00167955	0.0148304
AT5G28540	heat shock protein 70 (Hsp 70) family protein(BIP1)	mRNA	3918.77	6451.29	0.719189	0.000563364	0.00630493
AT3G23390	Zinc-binding ribosomal protein family protein(AT3G23390)	mRNA	842.47	1386.66	0.718912	0.00160744	0.0143905
AT4G38740	rotamase CYP 1(ROC1)	mRNA	1480.58	2436.83	0.718847	0.000667319	0.00717916
AT5G45170	Haloacid dehalogenase-like hydrolase (HAD) superfamily protein(AT5G45170)	mRNA	219.93	361.83	0.718267	0.000832966	0.00853834
AT5G22880	histone B2(HTB2)	mRNA	690.31	1135.2	0.717623	0.00521161	0.0358723
AT2G29530	Tim10/DDP family zinc finger protein(TIM10)	mRNA	217.15	356.9	0.716783	0.00087972	0.00892949
AT3G02900	Low-density receptor-like protein(AT3G02900)	mRNA	278.82	457.89	0.715677	0.000261224	0.00341636
AT1G14980	chaperonin 10(CPN10)	mRNA	582.87	957.16	0.7156	0.00599077	0.0398596
AT5G42150	Glutathione S-transferase family protein(AT5G42150)	mRNA	181.26	297.44	0.714507	0.000411163	0.00495584
AT1G27385	phosphoribosylformylglycinamidine synthase(AT1G27385)	mRNA	173.04	283.91	0.71433	0.000710577	0.00753262
AT2G40480	WEB family protein (DUF827)(AT2G40480)	mRNA	185.22	303.81	0.713923	0.000477314	0.00556338
AT3G11710	lysyl-tRNA synthetase 1(ATKRS-1)	mRNA	1218.81	1996.72	0.712153	0.000354275	0.00440201
AT3G48710	DEK domain-containing chromatin associated protein(AT3G48710)	mRNA	260.61	426.56	0.710832	0.0029332	0.0231056
AT4G02700	sulfate transporter 3;2(SULTR3;2)	mRNA	503.41	823.73	0.710446	0.000753947	0.00789085
AT3G49990	Low temperature viability protein(AT3G49990)	mRNA	395.1	646.15	0.709659	0.00672153	0.043536
AT4G02930	GTP binding Elongation factor Tu family protein(AT4G02930)	mRNA	892.79	1459.81	0.709386	0.000970093	0.00970759
AT3G21400	dynein beta chain, ciliary protein(AT3G21400)	mRNA	95.67	156.42	0.709286	0.00551503	0.0374273
AT2G25060	early nodulin-like protein 14(ENODL14)	mRNA	201.61	329.44	0.708443	0.00061627	0.00674846
AT3G61140	COP9 signalosome complex subunit 1(FUS6)	mRNA	553.36	903.59	0.707455	0.00159219	0.0142593
AT3G27060	Ferritin/ribonucleotide reductase-like family protein(TSO2)	mRNA	838.99	1368.25	0.705605	0.000159557	0.00229943
AT5G12860	dicarboxylate transporter 1(DiT1)	mRNA	4367.34	7120.12	0.705145	0.000180625	0.00253575
AT4G10430	TMPIT-like protein(AT4G10430)	mRNA	386.3	629.73	0.705005	6.23635e-05	0.00104204
AT2G27760	tRNAisopentenyltransferase 2(IPT2)	mRNA	89.67	146.16	0.704894	0.00238681	0.0195846
AT5G23300	pyrimidine d(PYRD)	mRNA	171.89	280.13	0.704595	0.00430802	0.0308191
AT1G69770	chromomethylase 3(CMT3)	mRNA	347	565.43	0.704434	0.00016854	0.00241577
AT5G40530	S-adenosyl-L-methionine-dependent methyltransferases superfamily protein(AT5G40530)	mRNA	111.26	181.19	0.703609	0.000782672	0.0081515
AT4G19450	Major facilitator superfamily protein(AT4G19450)	mRNA	414.95	675.2	0.702367	0.00147505	0.0134574
AT2G32560	F-box family protein(AT2G32560)	mRNA	628.88	1021.61	0.699987	0.000513999	0.00587351
AT4G22000	tyrosine sulfotransferase-like protein(AT4G22000)	mRNA	220.11	357.54	0.699894	0.00545483	0.0371968
AT5G65900	DEA(D/H)-box RNA helicase family protein(AT5G65900)	mRNA	194.54	315.97	0.699736	0.00358464	0.0269181
AT3G10310	P-loop nucleoside triphosphate hydrolases superfamily protein with CH (Calponin Homology) domain-containing protein(AT3G10310)	mRNA	109.81	178.25	0.698897	0.00555842	0.0376668
AT1G05680	Uridine diphosphate glycosyltransferase 74E2(UGT74E2)	mRNA	465.24	754.7	0.697918	0.0003431	0.00429441
AT2G16070	plastid division2(PDV2)	mRNA	238.71	387.1	0.697443	0.00050259	0.00577379
AT1G74210	PLC-like phosphodiesterases superfamily protein(GDPD5)	mRNA	353.57	573.25	0.697176	0.000803582	0.00830484
AT1G32220	NAD(P)-binding Rossmann-fold superfamily protein(AT1G32220)	mRNA	242.72	393.03	0.695379	0.000858601	0.00874485
AT5G46470	disease resistance protein (TIR-NBS-LRR class) family(RPS6)	mRNA	315.42	510.49	0.694617	0.00805546	0.0495309
AT1G77590	long chain acyl-CoA synthetase 9(LACS9)	mRNA	599.13	969.41	0.694234	0.000296884	0.00380566
AT1G08580	uncharacterized protein(AT1G08580)	mRNA	223.81	362.1	0.694093	0.00132312	0.0123224
AT5G20380	phosphate transporter 4;5(PHT4;5)	mRNA	495.06	800.78	0.693792	0.00315982	0.0243944
AT2G39450	Cation efflux family protein(MTP11)	mRNA	602	972.49	0.691914	0.00342596	0.0260382
AT2G19490	recA DNA recombination family protein(RECA2)	mRNA	59.37	95.9	0.691769	0.00584042	0.0390571
AT2G20060	Ribosomal protein L4/L1 family(AT2G20060)	mRNA	269.22	434.66	0.691112	0.00612316	0.0405507
AT5G10400	Histone superfamily protein(AT5G10400)	mRNA	347	558.99	0.687876	0.00303812	0.0237084
AT3G47640	basic helix-loop-helix (bHLH) DNA-binding superfamily protein(PYE)	mRNA	155.68	250.73	0.687597	0.000501043	0.00576447
AT5G22110	DNA polymerase epsilon subunit B2(DPB2)	mRNA	62.8	101.08	0.686706	0.00442712	0.0314826
AT1G42480	TLR4 regulator/MIR-interacting MSAP protein(AT1G42480)	mRNA	219.53	353.2	0.686094	0.00240494	0.0196928
AT3G44670	Disease resistance protein (TIR-NBS-LRR class) family(AT3G44670)	mRNA	568.53	913.73	0.684532	0.00798981	0.0492159
AT1G04550	AUX/IAA transcriptional regulator family protein(IAA12)	mRNA	387.71	623.06	0.684382	0.000512971	0.00586456
AT3G02930	weak chloroplast movement under blue light protein (DUF827)(AT3G02930)	mRNA	120.57	193.72	0.684121	0.00355108	0.026758
AT5G61810	Mitochondrial substrate carrier family protein(APC1)	mRNA	264.61	425.15	0.68412	0.00705623	0.0451324
AT2G39460	ribosomal protein L23AA(RPL23AA)	mRNA	2027.2	3254.6	0.682993	0.000523207	0.00594743
AT1G79720	Eukaryotic aspartyl protease family protein(AT1G79720)	mRNA	377.39	605.7	0.682533	6.38364e-05	0.00106219
AT2G21790	ribonucleotide reductase 1(RNR1)	mRNA	663.89	1065.42	0.682416	0.00567402	0.0382321
AT4G36640	Sec14p-like phosphatidylinositol transfer family protein(AT4G36640)	mRNA	334.96	537.22	0.681534	0.00636988	0.0418482
AT5G42020	Heat shock protein 70 (Hsp 70) family protein(BIP2)	mRNA	2878.09	4614.32	0.681005	0.000617233	0.00675349
AT3G06740	GATA transcription factor 15(GATA15)	mRNA	121.68	195.04	0.680688	0.00269615	0.0216333
AT4G12130	Glycine cleavage T-protein family(AT4G12130)	mRNA	163.25	261.11	0.677549	0.000344368	0.00430352
AT1G29030	Apoptosis inhibitory protein 5 (API5)(AT1G29030)	mRNA	98.63	157.71	0.67718	0.00507859	0.0351733
AT1G27680	ADPGLC-PPase large subunit(APL2)	mRNA	179.94	287.69	0.677022	0.00715149	0.0455431
AT1G04190	Tetratricopeptide repeat (TPR)-like superfamily protein(TPR3)	mRNA	345.23	551.94	0.676938	2.9942e-05	0.000555462
AT1G33600	Leucine-rich repeat (LRR) family protein(AT1G33600)	mRNA	201.19	321.47	0.67613	0.00300464	0.0235155
AT1G47410	uncharacterized protein(AT1G47410)	mRNA	75.02	119.86	0.676008	0.00411519	0.0298146
AT3G48800	Sterile alpha motif (SAM) domain-containing protein(AT3G48800)	mRNA	161.17	257.41	0.675452	0.00168209	0.0148473
AT1G04520	plasmodesmata-located protein 2(PDLP2)	mRNA	185.77	296.16	0.672843	0.000838694	0.0085897
AT3G62530	ARM repeat superfamily protein(AT3G62530)	mRNA	1083	1725.9	0.67232	0.0066917	0.0434087
AT1G19920	Pseudouridine synthase/archaeosine transglycosylase-like family protein(APS2)	mRNA	1231.85	1962.35	0.671752	6.26322e-07	1.87536e-05
AT3G22845	emp24/gp25L/p24 family/GOLD family protein(AT3G22845)	mRNA	974.47	1551.12	0.670622	0.000175747	0.00248774
AT4G30840	Transducin/WD40 repeat-like superfamily protein(AT4G30840)	mRNA	127.9	203.51	0.670105	0.00142187	0.013057
AT4G25630	fibrillarin 2(FIB2)	mRNA	521.97	830.3	0.669646	0.00808158	0.0496532
AT5G18700	kinase family with ARM repeat domain-containing protein(AT5G18700)	mRNA	237.87	378.34	0.669493	0.000544395	0.00613864
AT3G54180	cyclin-dependent kinase B1;1(CDKB1;1)	mRNA	124.62	197.85	0.666831	0.00482868	0.0338149
AT5G53050	alpha/beta-Hydrolases superfamily protein(AT5G53050)	mRNA	328.26	520.39	0.664746	0.00130379	0.0121881
AT3G50960	thioredoxin domain PLP3A-like protein(PLP3a)	mRNA	103.53	164.06	0.664221	0.00302383	0.0236425
AT3G12520	sulfate transporter 4;2(SULTR4;2)	mRNA	208.99	330.87	0.662794	0.000301233	0.00385314
AT1G78050	phosphoglycerate/bisphosphoglycerate mutase(PGM)	mRNA	136.13	215.41	0.662151	0.00166652	0.014759
AT5G48720	x-ray induced transcript 1(XRI1)	mRNA	115.89	183.32	0.661651	0.00370254	0.0275861
AT1G04530	Tetratricopeptide repeat (TPR)-like superfamily protein(TPR4)	mRNA	498.4	788.32	0.661471	0.00073743	0.00776903
AT5G47320	ribosomal protein S19(RPS19)	mRNA	256.25	405.28	0.661372	0.00324342	0.0249474
AT2G20180	phytochrome interacting factor 3-like 5(PIL5)	mRNA	674.9	1066.91	0.660681	3.21564e-05	0.000590127
AT5G64320	Pentatricopeptide repeat (PPR) superfamily protein(AT5G64320)	mRNA	74.57	117.86	0.66044	0.00377077	0.0279984
AT1G71710	DNAse I-like superfamily protein(AT1G71710)	mRNA	881.11	1392.27	0.660051	0.000318575	0.00403822
AT4G04210	plant UBX domain containing protein 4(PUX4)	mRNA	748.38	1182.06	0.659473	0.000353065	0.00438925
AT1G69580	Homeodomain-like superfamily protein(AT1G69580)	mRNA	147.19	232.33	0.658526	0.00227428	0.0188686
AT1G31817	Ribosomal L18p/L5e family protein(NFD3)	mRNA	236.3	372.72	0.657469	0.000233829	0.00312128
AT5G20080	FAD/NAD(P)-binding oxidoreductase(AT5G20080)	mRNA	1173.25	1850.47	0.657378	0.000190761	0.00264695
AT3G53020	Ribosomal protein L24e family protein(STV1)	mRNA	2143.14	3380.09	0.657333	0.000736888	0.00776674
AT5G61790	calnexin 1(CNX1)	mRNA	3348.3	5280.15	0.657149	0.00460975	0.032557
AT4G15830	ARM repeat superfamily protein(AT4G15830)	mRNA	118.51	186.57	0.654649	0.00358697	0.0269181
AT5G50840	alpha-taxilin-like protein(AT5G50840)	mRNA	164.49	258.22	0.650628	0.00400344	0.0292888
AT4G27410	NAC (No Apical Meristem) domain transcriptional regulator superfamily protein(RD26)	mRNA	392.71	616.11	0.64972	0.00140709	0.0129417
AT4G27390	uncharacterized protein(AT4G27390)	mRNA	116.04	182	0.649401	0.00617699	0.0408166
AT3G17820	glutamine synthetase 1.3(GLN1.3)	mRNA	2519.64	3949.47	0.648441	0.000279117	0.00361084
AT2G17340	pantothenate kinase(AT2G17340)	mRNA	506.3	793.26	0.647787	6.72777e-05	0.00111017
AT2G22230	Thioesterase superfamily protein(AT2G22230)	mRNA	335.94	526.06	0.646998	0.000733399	0.0077368
AT4G11450	bromo-adjacent domain protein, putative (DUF3527)(AT4G11450)	mRNA	110.58	173.03	0.645888	0.00489231	0.0341299
AT5G39740	ribosomal protein L5 B(RPL5B)	mRNA	3280.37	5131.91	0.645636	0.00536445	0.0367273
AT1G66070	Translation initiation factor eIF3 subunit(AT1G66070)	mRNA	384.26	600.95	0.64517	0.000887202	0.0089978
AT5G17990	tryptophan biosynthesis 1(TRP1)	mRNA	600.71	939.09	0.644595	0.00499312	0.0346811
AT2G29510	hypothetical protein (DUF3527)(AT2G29510)	mRNA	507.5	792.7	0.643356	0.000605602	0.00668064
AT2G45520	coiled-coil protein(AT2G45520)	mRNA	364.49	569.2	0.643074	0.000846859	0.00865772
AT1G30320	Remorin family protein(AT1G30320)	mRNA	323.42	504.74	0.642133	0.000309655	0.00393978
AT3G47930	L-galactono-1,4-lactone dehydrogenase(GLDH)	mRNA	380.4	593.57	0.641906	0.00736954	0.046556
AT3G63300	FORKED 1(FKD1)	mRNA	91.69	142.98	0.640944	0.00537027	0.0367461
AT4G17680	SBP (S-ribonuclease binding protein) family protein(AT4G17680)	mRNA	197.13	307.25	0.640243	0.00160869	0.0143938
AT1G79200	splicing regulatory glutamine/lysine-rich-like protein(SCI1)	mRNA	113.78	177.16	0.638772	0.00418881	0.0302196
AT1G60850	DNA-directed RNA polymerase family protein(ATRPAC42)	mRNA	116.26	180.94	0.638139	0.0034628	0.0262334
AT4G22130	STRUBBELIG-receptor family 8(SRF8)	mRNA	1034.33	1608.26	0.636806	6.22211e-05	0.00104039
AT2G44820	axoneme-associated protein MST101(2) protein(AT2G44820)	mRNA	165.37	257.06	0.636347	0.00636434	0.0418233
AT4G17880	Basic helix-loop-helix (bHLH) DNA-binding family protein(MYC4)	mRNA	343.83	534.32	0.636018	0.00113525	0.0109554
AT2G35840	Sucrose-6F-phosphate phosphohydrolase family protein(AT2G35840)	mRNA	728.04	1130.91	0.635386	0.00588895	0.0393196
AT1G20370	Pseudouridine synthase family protein(AT1G20370)	mRNA	207.7	322.06	0.632832	0.00425911	0.0305657
AT1G65030	Transducin/WD40 repeat-like superfamily protein(AT1G65030)	mRNA	118.47	183.7	0.632819	0.00333604	0.0255403
AT4G16660	heat shock protein 70 (Hsp 70) family protein(AT4G16660)	mRNA	1324.99	2054.18	0.632582	0.00805458	0.0495309
AT4G29680	Alkaline-phosphatase-like family protein(AT4G29680)	mRNA	536.75	832.1	0.632499	0.000250701	0.00330223
AT2G47470	thioredoxin family protein(UNE5)	mRNA	2145.66	3326.25	0.632474	0.000104251	0.00160367
AT1G66510	AAR2 protein family(AT1G66510)	mRNA	105.64	163.73	0.632096	0.00669568	0.0434087
AT3G19970	alpha/beta-Hydrolases superfamily protein(AT3G19970)	mRNA	301.26	466.82	0.63185	0.00322158	0.0248231
AT3G21465	adenylyl cyclase(AT3G21465)	mRNA	192.16	297.63	0.631201	0.000615337	0.00674753
AT5G02970	alpha/beta-Hydrolases superfamily protein(AT5G02970)	mRNA	383.15	593.43	0.631153	0.000232612	0.00310847
AT4G04770	ATP binding cassette protein 1(ABCI8)	mRNA	1414.44	2190.66	0.631134	0.00032179	0.0040768
AT2G36070	translocase inner membrane subunit 44-2(TIM44-2)	mRNA	408.54	632.62	0.630863	0.00336801	0.0257356
AT2G31750	UDP-glucosyl transferase 74D1(UGT74D1)	mRNA	1427.79	2210.74	0.63075	8.11688e-05	0.00129816
AT2G27840	histone deacetylase-related / HD-like protein(HDT4)	mRNA	212.68	329.27	0.630595	0.000937596	0.00944884
AT1G73940	tumor necrosis factor receptor family protein(AT1G73940)	mRNA	318.9	493.69	0.630509	0.00468437	0.0329588
AT5G45420	Duplicated homeodomain-like superfamily protein(maMYB)	mRNA	413.62	639.35	0.628299	0.00017235	0.00245419
AT1G13860	QUASIMODO2 LIKE 1(QUL1)	mRNA	271.23	419.05	0.627593	0.0060375	0.0400833
AT1G70600	Ribosomal protein L18e/L15 superfamily protein(AT1G70600)	mRNA	4148.4	6404.74	0.626587	0.00157932	0.0141812
AT3G44480	Disease resistance protein (TIR-NBS-LRR class) family(RPP1)	mRNA	718.03	1108.07	0.625936	0.0016946	0.0149357
AT2G29560	cytosolic enolase(ENOC)	mRNA	520.93	803.8	0.625755	0.000165553	0.00237723
AT2G43945	uncharacterized protein(AT2G43945)	mRNA	410.03	632.62	0.625613	0.000293991	0.00377668
AT1G36370	serine hydroxymethyltransferase 7(SHM7)	mRNA	861.51	1328.35	0.624701	0.000204597	0.00281733
AT3G25580	Thioredoxin superfamily protein(AT3G25580)	mRNA	200.25	308.76	0.624642	0.00181481	0.0158245
AT1G27760	interferon-related developmental regulator family protein / IFRD protein family(SAT32)	mRNA	1350.12	2080.36	0.623749	1.16098e-05	0.000247462
AT3G09350	Fes1A(Fes1A)	mRNA	206.16	317.64	0.623628	0.00063234	0.00687989
AT3G59630	diphthamide synthesis DPH2 family protein(AT3G59630)	mRNA	159.89	246.06	0.621879	0.0019681	0.0168867
AT1G69260	ABI five binding protein(AFP1)	mRNA	400.09	615.64	0.621767	0.00311235	0.0241045
AT1G09590	Translation protein SH3-like family protein(AT1G09590)	mRNA	1666.7	2559.78	0.619027	0.0012226	0.01162
AT2G32480	chloroplastic membrane metallo proteases(ARASP)	mRNA	453.85	696.58	0.618089	0.000698484	0.00743411
AT3G58840	Tropomyosin-like protein(PMD1)	mRNA	249.01	382.09	0.617707	0.00110898	0.0107672
AT4G37910	mitochondrial heat shock protein 70-1(mtHsc70-1)	mRNA	1275.91	1957.22	0.617275	0.00168742	0.0148835
AT1G09200	Histone superfamily protein(AT1G09200)	mRNA	624.52	957.24	0.616144	0.001323	0.0123224
AT3G47290	phosphatidylinositol-speciwc phospholipase C8(PLC8)	mRNA	309.28	473.84	0.615494	0.00320452	0.0247155
AT3G06040	Ribosomal protein L12/ ATP-dependent Clp protease adaptor protein ClpS family protein(AT3G06040)	mRNA	350.9	537.46	0.615108	0.00769724	0.0479452
AT1G53670	methionine sulfoxide reductase B 1(MSRB1)	mRNA	532.7	815.77	0.614834	0.00311319	0.0241045
AT3G55000	tonneau family protein(TON1A)	mRNA	249.4	381.67	0.61387	0.000420658	0.0050382
AT5G62070	IQ-domain 23(IQD23)	mRNA	436.68	667.82	0.612871	0.0070447	0.0450913
AT4G16060	uncharacterized protein(AT4G16060)	mRNA	213.67	326.66	0.612417	0.00254167	0.0206217
AT3G59220	pirin(PRN)	mRNA	633.59	968.4	0.61205	0.00429943	0.0307761
AT3G54750	downstream neighbor of Son(AT3G54750)	mRNA	303.64	463.62	0.610584	0.00309547	0.0240263
AT1G14360	UDP-galactose transporter 3(UTR3)	mRNA	223.06	340.41	0.60983	0.0033455	0.0255963
AT3G27080	translocase of outer membrane 20 kDa subunit 3(TOM20-3)	mRNA	334.49	510.21	0.609146	0.000834355	0.00854891
AT5G53500	Transducin/WD40 repeat-like superfamily protein(AT5G53500)	mRNA	441.28	672.65	0.608147	0.000551857	0.00620814
AT1G23330	alpha/beta-Hydrolases superfamily protein(AT1G23330)	mRNA	183.75	280.03	0.607819	0.00256747	0.0207745
AT5G08740	NAD(P)H dehydrogenase C1(NDC1)	mRNA	320.82	488.78	0.607388	0.00590491	0.0394112
AT2G26900	Sodium Bile acid symporter family(BASS2)	mRNA	1433.14	2181.83	0.606351	0.000241585	0.00320691
AT2G43710	Plant stearoyl-acyl-carrier-protein desaturase family protein(SSI2)	mRNA	1423.19	2166.47	0.606218	5.31898e-05	0.000909747
AT5G47910	respiratory burst oxidase homologue D(RBOHD)	mRNA	680.34	1035.61	0.606155	0.00298919	0.0234483
AT1G53645	hydroxyproline-rich glycoprotein family protein(AT1G53645)	mRNA	334.21	508.58	0.605691	0.00303222	0.0236848
AT5G18040	target of trans acting-siR480/255 protein(AT5G18040)	mRNA	108.75	165.35	0.604464	0.00570829	0.0383992
AT3G48720	HXXXD-type acyl-transferase family protein(DCF)	mRNA	246.64	374.9	0.604133	0.00229124	0.018983
AT1G18800	NAP1-related protein 2(NRP2)	mRNA	299.12	454.34	0.603063	0.000740646	0.00779603
AT4G31360	selenium binding protein(AT4G31360)	mRNA	126.44	191.94	0.602213	0.00794369	0.0489823
AT2G17220	Protein kinase superfamily protein(Kin3)	mRNA	308.89	468.81	0.6019	0.000765942	0.00800938
AT3G55280	ribosomal protein L23AB(RPL23AB)	mRNA	747.81	1134.93	0.601852	0.000412228	0.00496211
AT1G56440	Tetratricopeptide repeat (TPR)-like superfamily protein(TPR5)	mRNA	127.72	193.65	0.600505	0.00548643	0.0373165
AT3G55010	phosphoribosylformylglycinamidine cyclo-ligase, chloroplast / phosphoribosyl-aminoimidazole synthetase / AIR synthase (PUR5)(PUR5)	mRNA	341.43	517.01	0.598608	0.00346209	0.0262334
AT1G20830	multiple chloroplast division site 1(MCD1)	mRNA	158.25	239.42	0.597369	0.00665027	0.0431976
AT2G34310	uncharacterized protein(AT2G34310)	mRNA	398.3	602.42	0.596896	0.00432301	0.0308894
AT3G50360	centrin2(CEN2)	mRNA	366.1	553.63	0.596707	0.00164632	0.0146126
AT2G31240	Tetratricopeptide repeat (TPR)-like superfamily protein(AT2G31240)	mRNA	151.77	229.32	0.595448	0.00356268	0.0268144
AT3G49080	Ribosomal protein S5 domain 2-like superfamily protein(AT3G49080)	mRNA	472.92	714.06	0.594463	0.00695841	0.0447187
AT1G62740	stress-inducible protein(Hop2)	mRNA	845.62	1276.15	0.593723	0.00451245	0.0319847
AT5G13490	ADP/ATP carrier 2(AAC2)	mRNA	640.27	965.91	0.593211	0.00767203	0.0478381
AT1G66430	pfkB-like carbohydrate kinase family protein(AT1G66430)	mRNA	711.26	1072.62	0.592682	0.00669284	0.0434087
AT5G22060	DNAJ homologue 2(J2)	mRNA	1478.58	2223.71	0.588757	0.00240286	0.0196825
AT2G46080	BPS1-like protein(BPS2)	mRNA	450.38	676.87	0.587761	0.00162193	0.0144498
AT3G05070	Cwf18 pre-mRNA splicing factor(AT3G05070)	mRNA	248.24	372.76	0.586508	0.00772155	0.048034
AT3G49470	nascent polypeptide-associated complex subunit alpha-like protein 2(NACA2)	mRNA	514.72	772.91	0.586498	0.0014877	0.0135521
AT4G13720	Inosine triphosphate pyrophosphatase family protein(AT4G13720)	mRNA	283.74	425.58	0.58487	0.00712186	0.0454149
AT1G16870	mitochondrial 28S ribosomal protein S29-like protein(AT1G16870)	mRNA	394.91	592.31	0.584814	0.00279713	0.0222782
AT4G01590	DNA-directed RNA polymerase III subunit(AT4G01590)	mRNA	321.71	482.44	0.584576	0.00104843	0.0103091
AT3G51280	Tetratricopeptide repeat (TPR)-like superfamily protein(AT3G51280)	mRNA	150.59	225.79	0.584334	0.00442187	0.0314734
AT4G14320	Zinc-binding ribosomal protein family protein(AT4G14320)	mRNA	1117.46	1673.81	0.582913	0.00551526	0.0374273
AT5G13610	sporulation RMD1-like protein, putative (DUF155)(AT5G13610)	mRNA	152.55	228.44	0.58253	0.00485908	0.033978
AT1G79470	Aldolase-type TIM barrel family protein(AT1G79470)	mRNA	134.64	201.62	0.582519	0.00439943	0.0313386
AT1G18540	Ribosomal protein L6 family protein(AT1G18540)	mRNA	2094.17	3135.53	0.582332	0.00645655	0.0422665
AT5G57630	CBL-interacting protein kinase 21(CIPK21)	mRNA	385.1	576.52	0.582121	0.00509196	0.0352352
AT1G48160	signal recognition particle 19 kDa protein, putative / SRP19(AT1G48160)	mRNA	268.22	401.34	0.581412	0.00230359	0.0190523
AT3G52950	CBS / octicosapeptide/Phox/Bemp1 (PB1) domains-containing protein(AT3G52950)	mRNA	281.85	420.94	0.578664	0.00395543	0.0290624
AT2G30105	LRR/ubiquitin-like domain protein(AT2G30105)	mRNA	273.9	409.02	0.578557	0.00185805	0.0161324
AT4G27430	COP1-interacting protein 7(CIP7)	mRNA	1819.42	2711.3	0.575505	0.00535341	0.0366727
AT4G21270	kinesin 1(ATK1)	mRNA	135.67	201.71	0.57214	0.00481885	0.0337857
AT5G66410	thioredoxin domain PLP3B-like protein(PLP3b)	mRNA	321.97	478.67	0.572082	0.00711149	0.0453609
AT3G27230	S-adenosyl-L-methionine-dependent methyltransferases superfamily protein(AT3G27230)	mRNA	511.77	759.85	0.570231	0.000260219	0.00340547
AT4G35950	RAC-like 6(RAC6)	mRNA	439	651.42	0.569348	0.00176548	0.0154635
AT5G50370	Adenylate kinase family protein(AT5G50370)	mRNA	343.24	509.11	0.56876	0.00150536	0.0136661
AT2G23150	natural resistance-associated macrophage protein 3(NRAMP3)	mRNA	288.79	427.84	0.56704	0.00543261	0.037087
AT3G22300	ribosomal protein S10(RPS10)	mRNA	202.13	299.19	0.56577	0.00255625	0.0206978
AT5G52882	P-loop containing nucleoside triphosphate hydrolases superfamily protein(AT5G52882)	mRNA	1351.61	2000.39	0.565602	0.00419235	0.030236
AT5G17010	Major facilitator superfamily protein(AT5G17010)	mRNA	450.31	666.25	0.565145	0.0022594	0.0187778
AT3G27280	prohibitin 4(PHB4)	mRNA	228.83	338.4	0.564471	0.00460594	0.0325502
AT5G48590	phosphoserine aminotransferase, putative (DUF760)(AT5G48590)	mRNA	277.35	409.81	0.56322	0.00651607	0.0425745
AT4G02150	ARM repeat superfamily protein(MOS6)	mRNA	527.24	777.85	0.56103	0.00164592	0.0146126
AT1G70550	NEP-interacting protein, putative (DUF239)(AT1G70550)	mRNA	186.2	274.54	0.560138	0.00181531	0.0158245
AT2G31370	Basic-leucine zipper (bZIP) transcription factor family protein(AT2G31370)	mRNA	689.53	1014.99	0.557777	0.00273608	0.0218868
AT1G70580	alanine-2-oxoglutarate aminotransferase 2(AOAT2)	mRNA	242.13	356	0.556132	0.00499179	0.0346811
AT3G12390	Nascent polypeptide-associated complex (NAC), alpha subunit family protein(AT3G12390)	mRNA	1200.67	1764.13	0.555125	0.000901936	0.00913172
AT1G48040	Protein phosphatase 2C family protein(AT1G48040)	mRNA	195.71	287.5	0.554824	0.00440008	0.0313386
AT4G30480	Tetratricopeptide repeat (TPR)-like superfamily protein(TPR1)	mRNA	365.36	536.51	0.554293	0.000799704	0.00827733
AT5G38200	Class I glutamine amidotransferase-like superfamily protein(AT5G38200)	mRNA	555.44	814.82	0.552855	0.000688623	0.00735208
AT1G60800	NSP-interacting kinase 3(NIK3)	mRNA	1290.83	1893.24	0.552556	0.00103031	0.0101645
AT1G24100	UDP-glucosyl transferase 74B1(UGT74B1)	mRNA	362.16	531.05	0.552219	0.00223463	0.0186375
AT1G07980	nuclear factor Y, subunit C10(NF-YC10)	mRNA	261.9	384.02	0.552199	0.00476614	0.0334456
AT1G67950	RNA-binding (RRM/RBD/RNP motifs) family protein(AT1G67950)	mRNA	210.03	307.83	0.551565	0.00442623	0.0314826
AT1G62960	ACC synthase 10(ACS10)	mRNA	386.67	566.46	0.550864	0.00365315	0.0272947
AT3G47590	alpha/beta-Hydrolases superfamily protein(AT3G47590)	mRNA	246.75	361.1	0.54935	0.00518784	0.0357649
AT1G22650	Plant neutral invertase family protein(A/N-InvD)	mRNA	235.14	344.07	0.549221	0.00631257	0.0415288
AT1G19740	ATP-dependent protease La (LON) domain protein(AT1G19740)	mRNA	379.79	555.39	0.548288	0.00332797	0.0254949
AT5G41210	glutathione S-transferase THETA 1(GSTT1)	mRNA	718.08	1049.67	0.547718	0.000820072	0.00842063
AT2G18040	peptidylprolyl cis/trans isomerase, NIMA-interacting 1(PIN1AT)	mRNA	990.16	1447.06	0.547394	0.000644977	0.00697649
AT2G29570	proliferating cell nuclear antigen 2(PCNA2)	mRNA	251.9	368.08	0.547156	0.00133939	0.012443
AT3G22370	alternative oxidase 1A(AOX1A)	mRNA	978.08	1428.5	0.546472	0.000463658	0.00543592
AT1G27390	translocase outer membrane 20-2(TOM20-2)	mRNA	363.21	530.05	0.54532	0.00102612	0.0101314
AT2G21150	XAP5 family protein(XCT)	mRNA	398.58	581.25	0.544274	0.000749375	0.00786022
AT2G30990	arginine N-methyltransferase, putative (DUF688)(AT2G30990)	mRNA	350.17	510.55	0.544013	0.00402894	0.0293946
AT1G09830	Glycinamide ribonucleotide (GAR) synthetase(PUR2)	mRNA	376.85	549.28	0.543533	0.00184391	0.0160271
AT5G56280	COP9 signalosome subunit 6A(CSN6A)	mRNA	263.39	383.22	0.540949	0.00155776	0.0140246
AT2G32580	transmembrane protein, putative (DUF1068)(AT2G32580)	mRNA	671.48	976.34	0.540051	0.000498961	0.0057484
AT3G53270	Small nuclear RNA activating complex (SNAPc), subunit SNAP43 protein(AT3G53270)	mRNA	170.24	247.33	0.538924	0.00431353	0.0308308
AT1G02410	cytochrome c oxidase assembly protein CtaG / Cox11 family(AT1G02410)	mRNA	268.33	389.76	0.538571	0.00534692	0.0366493
AT5G22830	magnesium (Mg) transporter 10(MGT10)	mRNA	472.22	685.9	0.538528	0.000524702	0.00595876
AT3G01820	P-loop containing nucleoside triphosphate hydrolases superfamily protein(AT3G01820)	mRNA	483.9	702.63	0.538045	0.00539371	0.0368748
AT1G07210	Ribosomal protein S18(AT1G07210)	mRNA	335.01	485.74	0.536	0.003843	0.0283797
AT3G21140	Pyridoxamine 5'-phosphate oxidase family protein(AT3G21140)	mRNA	323.01	468.23	0.53564	0.003632	0.0272032
AT4G35550	WUSCHEL related homeobox 13(WOX13)	mRNA	134.8	194.96	0.53241	0.00811068	0.0497936
AT5G01220	sulfoquinovosyldiacylglycerol 2(SQD2)	mRNA	425.44	615.28	0.532264	0.000609534	0.00670916
AT3G19290	ABRE binding factor 4(ABF4)	mRNA	706.81	1021.01	0.530604	0.00665314	0.0431984
AT1G03860	prohibitin 2(PHB2)	mRNA	785.87	1134.92	0.530237	0.000585379	0.00650258
AT1G07790	Histone superfamily protein(HTB1)	mRNA	375.57	541.21	0.527109	0.00732141	0.0463657
AT2G19680	Mitochondrial ATP synthase subunit G protein(AT2G19680)	mRNA	307.55	443.08	0.526752	0.00551863	0.0374396
AT2G20530	prohibitin 6(PHB6)	mRNA	447.46	644.02	0.525332	0.00151783	0.0137531
AT4G17720	RNA-binding (RRM/RBD/RNP motifs) family protein(AT4G17720)	mRNA	304.39	437.27	0.522621	0.00406788	0.0295982
AT1G17130	coiled-coil protein (DUF572)(AT1G17130)	mRNA	521.86	748.64	0.52062	0.00353906	0.0266758
AT5G53020	Ribonuclease P protein subunit P38-like protein(AT5G53020)	mRNA	260.85	374.08	0.520135	0.00300782	0.0235327
AT2G28320	Pleckstrin homology (PH) and lipid-binding START domains-containing protein(AT2G28320)	mRNA	825.51	1182.91	0.518983	0.00109569	0.0106641
AT5G63870	serine/threonine phosphatase 7(PP7)	mRNA	533.72	764.47	0.518365	0.00260734	0.0210259
AT4G09570	calcium-dependent protein kinase 4(CPK4)	mRNA	337.07	482.54	0.517597	0.00372526	0.0277094
AT1G74690	IQ-domain 31(IQD31)	mRNA	1181.07	1690.68	0.517512	0.00775288	0.0480957
AT5G59870	histone H2A 6(HTA6)	mRNA	734.04	1050.66	0.51737	0.000517852	0.00590623
AT5G53400	HSP20-like chaperones superfamily protein(BOB1)	mRNA	605.03	865.96	0.517291	0.00100115	0.00992112
AT5G23250	Succinyl-CoA ligase, alpha subunit(AT5G23250)	mRNA	442.28	632.69	0.516541	0.00329781	0.0252881
AT4G31700	ribosomal protein S6(RPS6)	mRNA	3596.41	5141.96	0.515762	0.000609492	0.00670916
AT3G51950	Zinc finger (CCCH-type) family protein / RNA recognition motif (RRM)-containing protein(AT3G51950)	mRNA	2340.25	3345.67	0.51563	0.00155759	0.0140246
AT1G06550	ATP-dependent caseinolytic (Clp) protease/crotonase family protein(AT1G06550)	mRNA	654.93	936.19	0.51545	0.00191617	0.0165248
AT5G56500	TCP-1/cpn60 chaperonin family protein(Cpn60beta3)	mRNA	460.99	658.82	0.515138	0.00722992	0.0459202
AT5G21326	Ca2+regulated serine-threonine protein kinase family protein(CIPK26)	mRNA	838.29	1196.7	0.513543	0.00202894	0.0172894
AT4G11120	translation elongation factor Ts (EF-Ts)(AT4G11120)	mRNA	261.63	372.82	0.510931	0.0053437	0.0366377
AT1G02780	Ribosomal protein L19e family protein(emb2386)	mRNA	6961.55	9900.5	0.508093	0.00158407	0.0142026
AT5G43330	Lactate/malate dehydrogenase family protein(c-NAD-MDH2)	mRNA	1114.4	1584.43	0.507691	0.00172392	0.0151606
AT2G38650	galacturonosyltransferase 7(GAUT7)	mRNA	834.21	1185.28	0.506741	0.00371506	0.0276535
AT2G18910	hydroxyproline-rich glycoprotein family protein(AT2G18910)	mRNA	233.56	331.74	0.506247	0.00697689	0.0447893
AT5G23535	KOW domain-containing protein(AT5G23535)	mRNA	193.01	273.99	0.505495	0.00756727	0.0474324
AT3G20620	F-box family protein-like protein(AT3G20620)	mRNA	214.48	304.36	0.504926	0.00787429	0.0486675
AT2G26990	proteasome family protein(FUS12)	mRNA	821.19	1159.65	0.497913	0.00750519	0.0471891
AT4G11600	glutathione peroxidase 6(GPX6)	mRNA	1427.67	2014.63	0.496854	0.00144868	0.0132624
AT1G17140	interactor of constitutive active rops 1(ICR1)	mRNA	545.89	769.8	0.495867	0.00773752	0.0480472
AT5G12840	nuclear factor Y, subunit A1(NF-YA1)	mRNA	468.83	660.05	0.493498	0.00743651	0.0468587
AT1G20410	Pseudouridine synthase family protein(AT1G20410)	mRNA	210.53	296.24	0.492745	0.00537927	0.0367971
AT5G58070	temperature-induced lipocalin(TIL)	mRNA	1225.43	1723.29	0.491869	0.000526062	0.00596853
AT4G21800	P-loop containing nucleoside triphosphate hydrolases superfamily protein(QQT2)	mRNA	302.19	424.86	0.491524	0.00248459	0.0202289
AT5G52200	phosphoprotein phosphatase inhibitor(I-2)	mRNA	403.68	567.51	0.491416	0.0071605	0.0455762
AT1G32440	plastidial pyruvate kinase 3(PKp3)	mRNA	317.03	444.81	0.488582	0.00573119	0.0385098
AT4G39150	DNAJ heat shock N-terminal domain-containing protein(AT4G39150)	mRNA	665.52	933.06	0.487496	0.00111554	0.0108088
AT1G72740	Homeodomain-like/winged-helix DNA-binding family protein(AT1G72740)	mRNA	323.67	453.52	0.486624	0.00236818	0.0194652
AT2G33860	Transcriptional factor B3 family protein / auxin-responsive factor AUX/IAA-like protein(ETT)	mRNA	482.04	674.04	0.483696	0.00347752	0.0263115
AT5G63890	histidinol dehydrogenase(HDH)	mRNA	597.13	830.64	0.476192	0.00600949	0.0399529
AT3G10420	P-loop containing nucleoside triphosphate hydrolases superfamily protein(SPD1)	mRNA	1211.65	1683.36	0.474377	0.000957037	0.00960413
AT2G29960	cyclophilin 5(CYP5)	mRNA	831.23	1153.92	0.473236	0.00394087	0.0289644
AT3G57990	uncharacterized protein(AT3G57990)	mRNA	560.88	777.38	0.470939	0.00215689	0.0181595
AT4G25130	peptide met sulfoxide reductase 4(PMSR4)	mRNA	1499.51	2072.92	0.467175	0.0017902	0.01564
AT2G25110	stromal cell-derived factor 2-like protein precursor(SDF2)	mRNA	548.18	757.39	0.466395	0.00471393	0.0331181
AT5G06150	Cyclin family protein(CYC1BAT)	mRNA	230.55	317.64	0.462296	0.00761246	0.0476157
AT3G14205	Phosphoinositide phosphatase family protein(AT3G14205)	mRNA	802.94	1104.75	0.460361	0.00362156	0.027135
AT5G05200	Protein kinase superfamily protein(AT5G05200)	mRNA	599.12	822.11	0.456486	0.00371025	0.0276263
AT3G27820	monodehydroascorbate reductase 4(MDAR4)	mRNA	1348.52	1847.29	0.454032	0.00592646	0.0395219
AT1G76880	Duplicated homeodomain-like superfamily protein(AT1G76880)	mRNA	969.12	1323.28	0.449376	0.00289717	0.0228703
AT1G31440	SH3 domain-containing protein(AT1G31440)	mRNA	756.51	1030.7	0.44619	0.00579532	0.0388207
AT2G27020	20S proteasome alpha subunit G1(PAG1)	mRNA	1396.02	1900.53	0.445082	0.00408738	0.0296438
AT2G27190	purple acid phosphatase 12(PAP12)	mRNA	1291	1757.48	0.445021	0.00157315	0.0141428
AT1G43170	ribosomal protein 1(RP1)	mRNA	9153.37	12451	0.443887	0.00440031	0.0313386
AT3G11250	Ribosomal protein L10 family protein(AT3G11250)	mRNA	494.5	672.01	0.4425	0.00314141	0.024268
AT1G71840	transducin family protein / WD-40 repeat family protein(AT1G71840)	mRNA	582.47	790.07	0.439789	0.00488502	0.0340895
AT2G30970	aspartate aminotransferase 1(ASP1)	mRNA	1235.31	1672.95	0.437514	0.00182148	0.0158725
AT3G59300	Pentatricopeptide repeat (PPR) superfamily protein(AT3G59300)	mRNA	422.48	571.06	0.434757	0.00717518	0.0456574
AT1G52600	Peptidase S24/S26A/S26B/S26C family protein(AT1G52600)	mRNA	439.76	593.38	0.432244	0.00669643	0.0434087
AT3G10920	manganese superoxide dismutase 1(MSD1)	mRNA	2290.73	3090.15	0.43187	0.00288747	0.0228227
AT1G10850	Leucine-rich repeat protein kinase family protein(AT1G10850)	mRNA	641.82	862.62	0.426559	0.00656967	0.0428661
AT4G13360	ATP-dependent caseinolytic (Clp) protease/crotonase family protein(AT4G13360)	mRNA	761.7	1023.52	0.426244	0.00750672	0.0471891
AT1G63170	Zinc finger, C3HC4 type (RING finger) family protein(AT1G63170)	mRNA	536.68	717.01	0.417923	0.00788856	0.0487422
AT5G03300	adenosine kinase 2(ADK2)	mRNA	2353.15	3140.29	0.416308	0.00339273	0.0258679
AT5G11900	Translation initiation factor SUI1 family protein(AT5G11900)	mRNA	501.84	668.01	0.412643	0.00683728	0.0441064
AT5G24650	Mitochondrial import inner membrane translocase subunit Tim17/Tim22/Tim23 family protein(AT5G24650)	mRNA	528.34	703.19	0.412436	0.0064504	0.0422518
AT4G08390	stromal ascorbate peroxidase(SAPX)	mRNA	1080.63	1429.55	0.403679	0.00548187	0.0373067
AT3G17510	CBL-interacting protein kinase 1(CIPK1)	mRNA	1187.59	1567.1	0.400058	0.00499446	0.0346811
AT1G47260	gamma carbonic anhydrase 2(GAMMA CA2)	mRNA	1976.94	2590.43	0.389924	0.00738642	0.0466414
AT2G19540	Transducin family protein / WD-40 repeat family protein(AT2G19540)	mRNA	954.32	1241.07	0.379037	0.00574187	0.0385294
AT1G27090	glycine-rich protein(AT1G27090)	mRNA	2601.63	2036.57	-0.353275	0.00772442	0.048034
AT2G41760	amino-terminal glutamine amidohydrolase(AT2G41760)	mRNA	1226.91	936.86	-0.389113	0.00689549	0.044398
AT3G07790	DGCR14-like protein(AT3G07790)	mRNA	1299.45	990.01	-0.39238	0.00780602	0.048358
AT3G58030	RING/U-box superfamily protein(AT3G58030)	mRNA	1228.26	933.21	-0.396344	0.00741989	0.0467911
AT5G65960	GTP binding protein(AT5G65960)	mRNA	1249.18	945.13	-0.402393	0.0036372	0.0272061
AT4G38130	histone deacetylase 1(HD1)	mRNA	3078.23	2328.56	-0.402661	0.00287038	0.0227177
AT1G13450	Homeodomain-like superfamily protein(GT-1)	mRNA	725.56	548.58	-0.403396	0.00797792	0.0491553
AT2G43430	glyoxalase 2-1(GLX2-1)	mRNA	840.04	633.68	-0.406701	0.00766127	0.0477959
AT4G39910	ubiquitin-specific protease 3(UBP3)	mRNA	1033.96	777.77	-0.410763	0.00740394	0.0467312
AT5G22000	RING-H2 group F2A(RHF2A)	mRNA	2244.38	1681.69	-0.416404	0.00543396	0.037087
AT1G54370	sodium hydrogen exchanger 5(NHX5)	mRNA	1072.23	803.38	-0.416455	0.0049791	0.0346046
AT1G06700	Protein kinase superfamily protein(AT1G06700)	mRNA	3291.34	2464.1	-0.417614	0.00287262	0.0227279
AT5G23390	polygalacturonase inhibitor (DUF639)(AT5G23390)	mRNA	847.1	633.38	-0.41946	0.00611763	0.0405253
AT2G22720	SPT2 chromatin protein(AT2G22720)	mRNA	1553.42	1160.98	-0.420108	0.00725203	0.0460196
AT2G47960	trafficking protein particle complex subunit-like protein(AT2G47960)	mRNA	1476.1	1100.97	-0.423018	0.00532792	0.036561
AT1G36990	C-jun-amino-terminal kinase-interacting protein(AT1G36990)	mRNA	657.71	490.4	-0.423496	0.00768809	0.0479257
AT1G05790	lipase class 3 family protein(AT1G05790)	mRNA	929.97	693.01	-0.424307	0.00514906	0.0355377
AT3G54080	Concanavalin A-like lectin family protein(AT3G54080)	mRNA	784.06	583.21	-0.426958	0.0041423	0.0299474
AT2G39940	RNI-like superfamily protein(COI1)	mRNA	1218.49	902.19	-0.433594	0.00352043	0.0265941
AT3G60410	hypothetical protein (DUF1639)(AT3G60410)	mRNA	770	568.79	-0.436971	0.0070713	0.0451765
AT5G63200	tetratricopeptide repeat (TPR)-containing protein(AT5G63200)	mRNA	615.89	454.51	-0.438367	0.00497124	0.03456
AT1G28320	protease-like protein(DEG15)	mRNA	1085.38	800.53	-0.439176	0.0020942	0.0177379
AT4G25970	phosphatidylserine decarboxylase 3(PSD3)	mRNA	2014.93	1480.31	-0.444826	0.00289949	0.02288
AT5G51690	1-amino-cyclopropane-1-carboxylate synthase 12(ACS12)	mRNA	662.19	486.27	-0.44547	0.00483351	0.0338289
AT5G42520	basic pentacysteine 6(BPC6)	mRNA	1060.57	776.83	-0.44917	0.00536259	0.0367251
AT4G02540	Cysteine/Histidine-rich C1 domain family protein(AT4G02540)	mRNA	1207.37	881.32	-0.454119	0.00306301	0.0238163
AT5G54310	ARF-GAP domain 5(AGD5)	mRNA	3380.37	2465.78	-0.455136	0.00358535	0.0269181
AT1G79750	NADP-malic enzyme 4(NADP-ME4)	mRNA	9765.59	7119.93	-0.455844	0.00803454	0.0494405
AT5G59950	RNA-binding (RRM/RBD/RNP motifs) family protein(AT5G59950)	mRNA	1365.59	995.17	-0.456514	0.0026026	0.0209948
AT5G36250	Protein phosphatase 2C family protein(PP2C74)	mRNA	785.02	571.98	-0.456752	0.00769259	0.0479412
AT1G80350	P-loop containing nucleoside triphosphate hydrolases superfamily protein(ERH3)	mRNA	919.33	669.16	-0.458232	0.00773755	0.0480472
AT2G25970	KH domain-containing protein(AT2G25970)	mRNA	3498.39	2546.4	-0.458234	0.0064304	0.0421763
AT4G37250	Leucine-rich repeat protein kinase family protein(AT4G37250)	mRNA	800.5	581.85	-0.460252	0.00190622	0.0164609
AT2G01270	quiescin-sulfhydryl oxidase 2(QSOX2)	mRNA	1435.06	1042.33	-0.461297	0.000672702	0.00722082
AT5G58220	transthyretin-like protein(TTL)	mRNA	1166.75	846.76	-0.462464	0.00630889	0.0415274
AT1G04140	Transducin family protein / WD-40 repeat family protein(AT1G04140)	mRNA	3555.62	2578.5	-0.46357	0.00357792	0.0268839
AT2G47850	Zinc finger C-x8-C-x5-C-x3-H type family protein(AT2G47850)	mRNA	606.9	440.11	-0.463586	0.00617317	0.0408027
AT1G30755	elongation factor G, putative (DUF668)(AT1G30755)	mRNA	322.64	233.78	-0.46479	0.00759961	0.0475603
AT3G49590	Autophagy-related protein 13(ATG13)	mRNA	1201.22	868.77	-0.467459	0.00251665	0.0204464
AT2G20370	Exostosin family protein(MUR3)	mRNA	791.68	572.47	-0.467707	0.00531693	0.036517
AT3G12760	defective in cullin neddylation protein(AT3G12760)	mRNA	2041.61	1475.13	-0.468864	0.00623817	0.0411072
AT1G28580	GDSL-like Lipase/Acylhydrolase superfamily protein(AT1G28580)	mRNA	2814.73	2032.96	-0.46941	0.00110202	0.010717
AT4G30360	cyclic nucleotide-gated channel 17(CNGC17)	mRNA	626.15	451.89	-0.470536	0.00524824	0.0360868
AT3G21650	Protein phosphatase 2A regulatory B subunit family protein(AT3G21650)	mRNA	578	416.77	-0.471797	0.00555821	0.0376668
AT1G32230	WWE protein-protein interaction domain protein family(RCD1)	mRNA	9137.79	6580.65	-0.473614	0.000696743	0.00742219
AT5G15930	plant adhesion molecule 1(PAM1)	mRNA	694.54	499.63	-0.475183	0.00643472	0.0421814
AT1G30410	multidrug resistance-associated protein 13(ABCC12)	mRNA	1134.96	815.63	-0.476649	0.00300344	0.0235138
AT5G47430	DWNN domain, a CCHC-type zinc finger(AT5G47430)	mRNA	1507	1082.8	-0.476907	0.0055042	0.0373948
AT3G60300	RWD domain-containing protein(AT3G60300)	mRNA	2850.38	2047.48	-0.477305	0.00664025	0.0431942
AT2G33310	auxin-induced protein 13(IAA13)	mRNA	1084.62	779.06	-0.477377	0.00697523	0.0447893
AT5G08100	N-terminal nucleophile aminohydrolases (Ntn hydrolases) superfamily protein(ASPGA1)	mRNA	1023.83	735.04	-0.478081	0.00247845	0.0202007
AT4G16150	calmodulin-binding transcription activator 5(AT4G16150)	mRNA	2373.17	1702.33	-0.479309	0.0030392	0.0237084
AT4G19660	NPR1-like protein 4(NPR4)	mRNA	619.45	443.87	-0.480853	0.00505417	0.0350245
AT3G51370	Protein phosphatase 2C family protein(AT3G51370)	mRNA	3557.34	2548.52	-0.481139	0.0069629	0.0447356
AT4G10080	uncharacterized protein(AT4G10080)	mRNA	1893.79	1354.9	-0.483092	0.00291687	0.0230019
AT5G14390	alpha/beta-Hydrolases superfamily protein(AT5G14390)	mRNA	1524.88	1090.87	-0.483211	0.00346481	0.0262403
AT3G62980	F-box/RNI-like superfamily protein(TIR1)	mRNA	4069.48	2910.71	-0.483473	0.00279231	0.0222473
AT3G10630	UDP-Glycosyltransferase superfamily protein(AT3G10630)	mRNA	357.71	255.82	-0.483695	0.00801738	0.0493603
AT1G28520	vascular plant one zinc finger protein(VOZ1)	mRNA	1044.91	746.85	-0.484488	0.00682671	0.0440501
AT1G67530	ARM repeat superfamily protein(AT1G67530)	mRNA	443.32	316.74	-0.48503	0.00502068	0.0348429
AT4G02880	ELKS/Rab6-interacting/CAST family protein(AT4G02880)	mRNA	733.54	523.89	-0.485614	0.00153639	0.0138883
AT5G18170	glutamate dehydrogenase 1(GDH1)	mRNA	2461.05	1756.28	-0.486747	0.000521455	0.00593316
AT5G19660	SITE-1 protease(S1P)	mRNA	1041.77	743.05	-0.487494	0.00670041	0.0434227
AT5G54730	autophagy 18 F-like protein(G18F)	mRNA	590.01	420.82	-0.487545	0.00579765	0.0388213
AT2G02970	GDA1/CD39 nucleoside phosphatase family protein(AT2G02970)	mRNA	1378.71	983.26	-0.487679	0.00293893	0.0231376
AT3G60340	alpha/beta-Hydrolases superfamily protein(AT3G60340)	mRNA	1232.21	878.6	-0.487964	0.00281612	0.0223772
AT5G63930	Leucine-rich repeat protein kinase family protein(AT5G63930)	mRNA	1067.65	760.72	-0.489006	0.00341121	0.025966
AT1G20760	Calcium-binding EF hand family protein(AT1G20760)	mRNA	2079.67	1478.55	-0.492174	0.00680251	0.0439414
AT3G07780	potyvirus VPg interacting protein (DUF1423)(OBE1)	mRNA	2212.85	1572.97	-0.492417	0.00705695	0.0451324
AT2G01060	myb-like HTH transcriptional regulator family protein(AT2G01060)	mRNA	787.19	558.98	-0.493917	0.0042636	0.0305657
AT3G13460	evolutionarily conserved C-terminal region 2(ECT2)	mRNA	9069.85	6436.19	-0.494873	0.00448787	0.0318577
AT3G25710	basic helix-loop-helix 32(BHLH32)	mRNA	290.79	206.3	-0.495218	0.00580655	0.0388523
AT2G20920	chaperone (DUF3353)(AT2G20920)	mRNA	746.08	528.15	-0.498382	0.00219706	0.0184133
AT3G16740	F-box and associated interaction domains-containing protein(AT3G16740)	mRNA	423.13	299.27	-0.499649	0.00754146	0.0473327
AT3G58970	magnesium transporter 6(MGT6)	mRNA	975.75	689.97	-0.499979	0.00574215	0.0385294
AT5G67250	SKP1/ASK1-interacting protein 2(SKIP2)	mRNA	1152.8	814.91	-0.500432	0.00158256	0.0141943
AT1G58110	Basic-leucine zipper (bZIP) transcription factor family protein(AT1G58110)	mRNA	691.16	488.52	-0.500589	0.00231859	0.0191366
AT2G45670	calcineurin B subunit-like protein(AT2G45670)	mRNA	3370.71	2377.61	-0.503544	0.00408461	0.0296438
AT3G57340	DnaJ heat shock amino-terminal domain protein (DUF1977)(AT3G57340)	mRNA	847.36	597.52	-0.503986	0.000636372	0.0069053
AT3G02570	Mannose-6-phosphate isomerase, type I(MEE31)	mRNA	815.58	573.9	-0.507036	0.00190511	0.0164572
AT5G53570	Ypt/Rab-GAP domain of gyp1p superfamily protein(AT5G53570)	mRNA	1035.19	728.41	-0.507072	0.000294559	0.00378194
AT2G41430	dehydration-induced protein (ERD15)(ERD15)	mRNA	10120.2	7121.04	-0.507081	0.00304313	0.0237235
AT1G59830	protein phosphatase 2A-2(PP2A-1)	mRNA	1223.37	860.54	-0.507553	0.00131842	0.0122999
AT2G17370	3-hydroxy-3-methylglutaryl-CoA reductase 2(HMG2)	mRNA	529.17	371.82	-0.509108	0.00188091	0.0163064
AT3G01560	proline-rich receptor-like kinase, putative (DUF1421)(AT3G01560)	mRNA	935.85	656.68	-0.511085	0.00482669	0.0338109
AT5G51180	alpha/beta-Hydrolases superfamily protein(AT5G51180)	mRNA	675.46	473.95	-0.511154	0.00513514	0.0354609
AT4G00231	ARM repeat superfamily protein(MEE50)	mRNA	497.78	349.24	-0.511285	0.00165355	0.0146604
AT5G10190	Major facilitator superfamily protein(AT5G10190)	mRNA	391.98	274.82	-0.512325	0.00606011	0.0401888
AT3G01540	DEAD box RNA helicase 1(DRH1)	mRNA	6186.11	4335.86	-0.512714	8.14575e-05	0.00130016
AT5G43920	transducin family protein / WD-40 repeat family protein(AT5G43920)	mRNA	370.44	259.55	-0.513196	0.00713043	0.0454574
AT1G01440	hypothetical protein (DUF3133)(AT1G01440)	mRNA	555.17	388.75	-0.514097	0.00765076	0.0477594
AT3G11930	Adenine nucleotide alpha hydrolases-like superfamily protein(AT3G11930)	mRNA	3852.32	2694.19	-0.515878	0.000591546	0.00655889
AT3G18830	polyol/monosaccharide transporter 5(PMT5)	mRNA	1029.19	719.55	-0.516339	0.00111568	0.0108088
AT1G48430	Dihydroxyacetone kinase(AT1G48430)	mRNA	1125.96	787.19	-0.516371	0.00337402	0.0257733
AT3G60260	ELMO/CED-12 family protein(AT3G60260)	mRNA	599.9	419.14	-0.517303	0.00773726	0.0480472
AT1G04400	cryptochrome 2(CRY2)	mRNA	4260.37	2975.76	-0.517719	0.00229416	0.0190006
AT1G32700	PLATZ transcription factor family protein(AT1G32700)	mRNA	1186.07	828.38	-0.517814	0.0029963	0.0234824
AT5G55790	uncharacterized protein(AT5G55790)	mRNA	269.78	188.42	-0.51782	0.00711131	0.0453609
AT2G18750	Calmodulin-binding protein(AT2G18750)	mRNA	2007.41	1400.52	-0.519369	0.00166929	0.0147726
AT5G50230	Transducin/WD40 repeat-like superfamily protein(AT5G50230)	mRNA	660.83	460.59	-0.520804	0.00604435	0.0401065
AT4G22330	Alkaline phytoceramidase (aPHC)(ATCES1)	mRNA	1654.29	1152.71	-0.521181	0.002219	0.0185517
AT1G59900	pyruvate dehydrogenase complex E1 alpha subunit(E1 ALPHA)	mRNA	5966.87	4156.51	-0.5216	0.00014997	0.00218921
AT5G03180	RING/U-box superfamily protein(AT5G03180)	mRNA	347.82	242.11	-0.522678	0.0027899	0.0222355
AT3G22440	FRIGIDA-like protein(AT3G22440)	mRNA	7613.32	5290.29	-0.52518	0.000456823	0.00536907
AT5G66850	mitogen-activated protein kinase kinase kinase 5(MAPKKK5)	mRNA	703.94	488.88	-0.525975	0.00501708	0.0348281
AT3G46510	plant U-box 13(PUB13)	mRNA	1885.75	1309.23	-0.526428	0.00297727	0.0233702
AT1G08210	Eukaryotic aspartyl protease family protein(AT1G08210)	mRNA	657.46	456.45	-0.52643	0.00372605	0.0277094
AT5G24620	Pathogenesis-related thaumatin superfamily protein(AT5G24620)	mRNA	1513.02	1050.16	-0.526828	0.00161729	0.0144246
AT4G24520	P450 reductase 1(ATR1)	mRNA	7219.12	5007.89	-0.52762	0.00255196	0.020684
AT1G32450	nitrate transporter 1.5(NRT1.5)	mRNA	10875.6	7535.77	-0.529273	0.00765229	0.0477594
AT5G43100	Eukaryotic aspartyl protease family protein(AT5G43100)	mRNA	1254.66	869.21	-0.529526	0.00550992	0.037423
AT1G07670	endomembrane-type CA-ATPase 4(ECA4)	mRNA	2292.65	1588.14	-0.529681	0.00783998	0.0485055
AT3G11540	Tetratricopeptide repeat (TPR)-like superfamily protein(SPY)	mRNA	1094.57	758.19	-0.529723	0.000948716	0.00954067
AT1G07530	SCARECROW-like 14(SCL14)	mRNA	1239.29	858.44	-0.529727	0.000283827	0.00366185
AT5G01160	RING/U-box superfamily protein(AT5G01160)	mRNA	666.77	461.84	-0.529813	0.00164996	0.0146395
AT4G34135	UDP-glucosyltransferase 73B2(UGT73B2)	mRNA	1995.07	1381.46	-0.530249	0.000494148	0.00570395
AT2G47900	tubby like protein 3(TLP3)	mRNA	1098.16	760.24	-0.530556	0.000176937	0.00250309
AT1G50480	10-formyltetrahydrofolate synthetase(THFS)	mRNA	8547.62	5912.33	-0.531796	0.000262936	0.00343499
AT5G47790	SMAD/FHA domain-containing protein(AT5G47790)	mRNA	412.35	284.74	-0.534215	0.00779997	0.0483331
AT5G20350	Ankyrin repeat family protein with DHHC zinc finger domain-containing protein(TIP1)	mRNA	2532.27	1746.21	-0.536206	0.00217389	0.0182576
AT5G16880	Target of Myb protein 1(AT5G16880)	mRNA	3518.39	2425.61	-0.536567	0.000168054	0.00241025
AT1G62810	Copper amine oxidase family protein(CuAO1)	mRNA	1040.53	717.14	-0.536985	0.00773746	0.0480472
AT1G27180	disease resistance protein (TIR-NBS-LRR class)(AT1G27180)	mRNA	334.06	230.14	-0.537609	0.00542588	0.0370629
AT1G08010	GATA transcription factor 11(GATA11)	mRNA	542.02	373.38	-0.537714	0.00210765	0.0178329
AT5G19010	mitogen-activated protein kinase 16(MPK16)	mRNA	1157.89	797.44	-0.538043	0.00451547	0.0319966
AT1G78890	uncharacterized protein(AT1G78890)	mRNA	753.8	518.45	-0.539966	0.00628124	0.0413796
AT2G02870	Galactose oxidase/kelch repeat superfamily protein(AT2G02870)	mRNA	1816.15	1248.75	-0.540402	0.0065915	0.0429733
AT1G71110	uncharacterized protein(AT1G71110)	mRNA	462.7	318.07	-0.540736	0.000701596	0.00745727
AT3G23430	phosphate 1(PHO1)	mRNA	3753.27	2579.49	-0.541061	0.00103797	0.0102273
AT5G19400	Telomerase activating protein Est1(SMG7)	mRNA	3053.43	2097.77	-0.541572	0.0069156	0.0444915
AT2G44730	Alcohol dehydrogenase transcription factor Myb/SANT-like family protein(AT2G44730)	mRNA	709.34	487.12	-0.542203	0.00143753	0.0131704
AT3G13440	S-adenosyl-L-methionine-dependent methyltransferases superfamily protein(AT3G13440)	mRNA	668.47	459	-0.542378	0.000738399	0.00777581
AT5G18525	protein serine/threonine kinase(AT5G18525)	mRNA	1265.86	868.98	-0.542721	0.00234834	0.0193287
AT1G13570	F-box/RNI-like superfamily protein(AT1G13570)	mRNA	668.32	458.56	-0.543447	0.00769527	0.0479452
AT3G03380	DegP protease 7(DEG7)	mRNA	4298.04	2946.95	-0.544456	0.00281552	0.0223772
AT1G19370	uncharacterized protein(AT1G19370)	mRNA	496.34	340.07	-0.545495	0.00544014	0.0371073
AT1G31830	Amino acid permease family protein(PUT2)	mRNA	903.97	619.25	-0.545748	0.00743142	0.0468389
AT2G42280	basic helix-loop-helix (bHLH) DNA-binding superfamily protein(FBH4)	mRNA	246.57	168.82	-0.546521	0.00757611	0.0474629
AT3G61600	POZ/BTB containin G-protein 1(POB1)	mRNA	2952.45	2020.37	-0.547294	0.000130818	0.00195238
AT5G47750	D6 protein kinase like 2(D6PKL2)	mRNA	945.84	647.01	-0.54782	0.000515708	0.005887
AT5G27950	P-loop containing nucleoside triphosphate hydrolases superfamily protein(AT5G27950)	mRNA	825.16	564.42	-0.547916	0.000643703	0.00696903
AT1G02720	galacturonosyltransferase 5(GATL5)	mRNA	250.89	171.56	-0.548297	0.00492644	0.0342985
AT3G47000	Glycosyl hydrolase family protein(AT3G47000)	mRNA	1321.16	903.34	-0.548461	0.00195681	0.0168188
AT2G37840	Protein kinase superfamily protein(AT2G37840)	mRNA	846.27	578.54	-0.548703	0.00123948	0.0117338
AT3G18030	HAL3-like protein A(HAL3A)	mRNA	250.21	171.02	-0.549037	0.00685558	0.044189
AT3G01850	Aldolase-type TIM barrel family protein(AT3G01850)	mRNA	827.25	565.19	-0.549583	0.00731771	0.0463657
AT4G02280	sucrose synthase 3(SUS3)	mRNA	1015.2	693.57	-0.549638	0.0077087	0.0479802
AT5G02820	Spo11/DNA topoisomerase VI, subunit A protein(RHL2)	mRNA	413.85	282.61	-0.550278	0.00324918	0.0249794
AT5G47040	lon protease 2(LON2)	mRNA	4380.81	2989.19	-0.551443	0.00178101	0.0155767
AT3G12590	uncharacterized protein(AT3G12590)	mRNA	1108.32	755.79	-0.55232	0.00412093	0.0298373
AT4G26610	D6 protein kinase like 1(D6PKL1)	mRNA	1007.82	687.15	-0.55253	0.00125835	0.0118795
AT1G80290	Nucleotide-diphospho-sugar transferases superfamily protein(AT1G80290)	mRNA	201.82	137.58	-0.552809	0.0057894	0.0388028
AT4G35790	phospholipase D delta(PLDDELTA)	mRNA	7617.66	5191.06	-0.553317	0.000266887	0.003479
AT3G10770	Single-stranded nucleic acid binding R3H protein(AT3G10770)	mRNA	2419.11	1648.45	-0.553369	0.000932061	0.00940484
AT4G04920	sensitive to freezing 6(SFR6)	mRNA	1217.12	829.17	-0.553735	0.000384048	0.00470104
AT5G54540	Uncharacterized conserved protein (UCP012943)(AT5G54540)	mRNA	2596.78	1767.48	-0.555032	0.00238033	0.0195449
AT1G36070	Transducin/WD40 repeat-like superfamily protein(AT1G36070)	mRNA	449.04	305.62	-0.555093	0.00143256	0.0131346
AT5G63610	cyclin-dependent kinase E;1(CDKE;1)	mRNA	553.73	376.84	-0.55524	0.00259735	0.0209737
AT1G08700	Presenilin-1(PS1)	mRNA	993.93	676.37	-0.555322	0.00449166	0.0318752
AT5G51070	Clp ATPase(ERD1)	mRNA	2797.27	1903.39	-0.555452	0.000890988	0.00903236
AT4G10610	CTC-interacting domain 12(CID12)	mRNA	2511.15	1708.45	-0.555657	0.00108827	0.0106128
AT4G27990	YGGT family protein(YLMG1-2)	mRNA	373.97	254.4	-0.555813	0.00543406	0.037087
AT4G00720	shaggy-like protein kinase 32(SK32)	mRNA	2773.73	1886.73	-0.555937	0.00487534	0.0340419
AT3G05160	Major facilitator superfamily protein(AT3G05160)	mRNA	869.97	591.34	-0.556974	0.000432314	0.00514684
AT3G60250	casein kinase II beta chain 3(CKB3)	mRNA	1663.89	1130.94	-0.557047	0.00128852	0.0120737
AT1G68140	zinc finger/BTB domain protein, putative (DUF1644)(AT1G68140)	mRNA	1388.22	943.37	-0.557346	0.000421163	0.00504172
AT3G20770	Ethylene insensitive 3 family protein(EIN3)	mRNA	4639.15	3152.09	-0.557551	0.00149962	0.0136362
AT5G11720	Glycosyl hydrolases family 31 protein(AT5G11720)	mRNA	1492.47	1013.94	-0.557722	0.000364928	0.00451325
AT5G16120	alpha/beta-Hydrolases superfamily protein(AT5G16120)	mRNA	1372.84	932.42	-0.558109	0.00386959	0.0285371
AT1G67550	urease(URE)	mRNA	659.67	447.49	-0.559881	0.00197186	0.0169092
AT3G02130	receptor-like protein kinase 2(RPK2)	mRNA	863.15	585.51	-0.559921	0.00486655	0.0340103
AT3G58500	protein phosphatase 2A-4(PP2A-4)	mRNA	4791.12	3248.79	-0.56046	0.00313326	0.0242207
AT3G55850	Amidohydrolase family(LAF3)	mRNA	647.54	438.94	-0.560926	0.000281678	0.0036361
AT1G19480	DNA glycosylase superfamily protein(AT1G19480)	mRNA	203.45	137.85	-0.561629	0.00700215	0.0449032
AT5G28626	pseudo(SADHU1-3)	mRNA	513.07	347.56	-0.561905	0.00688177	0.0443215
AT3G58640	Mitogen activated protein kinase kinase kinase-like protein(AT3G58640)	mRNA	2015.19	1364.42	-0.562625	0.00277418	0.0221176
AT3G19990	E3 ubiquitin-protein ligase(AT3G19990)	mRNA	1080.87	731.36	-0.563539	0.00021177	0.00288779
AT5G23050	acyl-activating enzyme 17(AAE17)	mRNA	2099.75	1420.46	-0.563863	0.00167442	0.0148016
AT5G05690	Cytochrome P450 superfamily protein(CPD)	mRNA	5527.4	3738.21	-0.564254	0.00305099	0.0237383
AT3G07980	mitogen-activated protein kinase kinase kinase 6(MAPKKK6)	mRNA	507.23	342.96	-0.564589	0.00273162	0.0218731
AT5G13750	zinc induced facilitator-like 1(ZIFL1)	mRNA	933.12	630.89	-0.564673	0.00654472	0.0427267
AT4G33120	S-adenosyl-L-methionine-dependent methyltransferases superfamily protein(AT4G33120)	mRNA	672.94	454.81	-0.565196	0.00489405	0.0341299
AT2G37480	uncharacterized protein(AT2G37480)	mRNA	3535.61	2389.39	-0.565318	0.00360381	0.0270359
AT3G48740	Nodulin MtN3 family protein(SWEET11)	mRNA	2364.33	1596.5	-0.566524	0.004842	0.0338685
AT5G35100	Cyclophilin-like peptidyl-prolyl cis-trans isomerase family protein(AT5G35100)	mRNA	1032.99	697.1	-0.567386	0.00406258	0.0295769
AT3G12600	nudix hydrolase homolog 16(NUDT16)	mRNA	1021.35	688.69	-0.568565	0.00233535	0.0192483
AT2G36420	nucleolin-like protein(TRM27)	mRNA	915.17	616.45	-0.570051	0.00390568	0.0287506
AT1G78880	Ubiquitin-specific protease family C19-related protein(AT1G78880)	mRNA	1863.61	1255.24	-0.570137	0.00429545	0.0307568
AT5G08139	RING/U-box superfamily protein(AT5G08139)	mRNA	322.89	217.47	-0.570226	0.00425636	0.0305593
AT2G17540	uncharacterized protein(AT2G17540)	mRNA	410.47	276.4	-0.570507	0.00134525	0.0124828
AT5G51970	GroES-like zinc-binding alcohol dehydrogenase family protein(AT5G51970)	mRNA	5466.24	3680.41	-0.570681	6.64741e-05	0.00110083
AT4G34110	poly(A) binding protein 2(PAB2)	mRNA	20487.9	13794.1	-0.570719	0.00019724	0.00272892
AT1G75800	Pathogenesis-related thaumatin superfamily protein(AT1G75800)	mRNA	2946.5	1982.66	-0.571565	0.000315944	0.00400911
AT3G50080	VIER F-box protein 2(VFB2)	mRNA	419.34	282.14	-0.571711	0.00154654	0.0139446
AT2G33480	NAC domain containing protein 41(NAC041)	mRNA	378.65	254.49	-0.57324	0.00310688	0.0240791
AT5G41110	meiosis chromosome segregation family protein(AT5G41110)	mRNA	417.91	280.68	-0.574242	0.00225629	0.0187715
AT4G36970	Remorin family protein(AT4G36970)	mRNA	921.37	618.6	-0.574766	0.000377227	0.00463416
AT1G58030	cationic amino acid transporter 2(CAT2)	mRNA	7217.16	4841.23	-0.576056	0.000341415	0.00427557
AT4G27880	Protein with RING/U-box and TRAF-like domain(AT4G27880)	mRNA	684.14	458.8	-0.576435	0.0071355	0.0454777
[truncated: 1,882 more rows]
